# Supplementary material for: Narrow genetic base shapes population structure and linkage disequilibrium in an industrial oilseed crop, Brassica carinata A. Braun
Source: Sci Rep. 2020 Jul 28;10:12629. doi: 10.1038/s41598-020-69255-w (PMC7387349; doi:10.1038/s41598-020-69255-w)
Supplement: Supplementary file 2 — Supplementary Information 2. [file 41598_2020_69255_MOESM2_ESM.xlsx]

## Sheet: Title-Authors
Title: Narrow genetic base shapes population structure and linkage disequilibrium in an industrial oilseed crop, Brassica carinata A. Braun
Authors: Yogendra Khedikar, Wayne E. Clarke, Lifeng Chen, Erin E. Higgins, Sateesh Kagale, Chu Shin Koh, Rick Bennett, Isobel A. P. Parkin*

## Sheet: S1a
Table S1a : Distribution of GBS reads among B. carinata lines.
Sr No.	Accession ID as per Source	# Raw reads	# Trimmed reads	# Mapped reads	% reads mapped
1	080814EM	1528976	642684	591237	91.99
2	11.001	810045	420156	348085	82.85
3	11.002	1105814	572714	474403	82.83
4	11.003	1081574	564626	467136	82.73
5	11.004	938568	347632	321587	92.51
6	11.005	961149	374776	345935	92.3
7	11.006	531742	191151	175574	91.85
8	11.007	514058	183462	168128	91.64
9	11.008	2074243	1025553	937750	91.44
10	11.009	548783	204337	185906	90.98
11	11.01	1169858	445978	410907	92.14
12	11.011	1439879	732819	671671	91.66
13	11.012	777164	309383	286103	92.48
14	11.013	806490	307087	282652	92.04
15	11.014	790722	285153	262702	92.13
16	11.015	989189	361761	333953	92.31
17	11.016	1287462	470352	433065	92.07
18	11.017	1881721	701757	643995	91.77
19	11.018	891090	336634	310799	92.33
20	11.019	941454	368450	340999	92.55
21	11.02	826882	414023	373586	90.23
22	11.021	632247	261907	243403	92.93
23	11.022	809285	312627	288916	92.42
24	11.023	1121434	414859	383941	92.55
25	11.024	1927479	988667	780805	78.98
26	11.025	2041695	1013672	924557	91.21
27	11.026	892813	324539	298214	91.89
28	11.027	1335096	485771	448617	92.35
29	11.028	1822594	1062336	981620	92.4
30	11.029	731302	351764	324434	92.23
31	11.03	1582232	585946	537620	91.75
32	11.031	2409138	1217778	1118991	91.89
33	11.032	633258	226343	209312	92.48
34	11.033	637989	247014	226973	91.89
35	11.034	1207137	417884	378703	90.62
36	11.039	928702	364692	336871	92.37
37	11.04	1295279	467859	430749	92.07
38	11.041	1310503	461099	423206	91.78
39	11.042	1789992	917564	844709	92.06
40	11.043	826428	295718	271633	91.86
41	11.044	1047619	378095	347976	92.03
42	11.045	1020237	374331	344532	92.04
43	11.046	1145099	421182	387810	92.08
44	11.047	1117633	387418	355657	91.8
45	11.048	665882	238537	217075	91
46	11.049	1075567	392003	361491	92.22
47	11.05	1031419	369657	340177	92.03
48	11.051	967153	356911	328754	92.11
49	11.052	1234586	458702	422348	92.07
50	11.053	964877	382947	354665	92.61
51	11.054	626566	278568	258459	92.78
52	11.055	996139	390774	359504	92
53	11.056	833700	313857	290619	92.6
54	11.057	744655	277211	255283	92.09
55	11.058	744281	278322	255657	91.86
56	11.059	719148	263842	242359	91.86
57	11.06	709335	318451	299051	93.91
58	11.061	845303	303270	279218	92.07
59	11.062	769124	278786	258697	92.79
60	11.063	784501	288434	266697	92.46
61	11.065	976016	367142	338348	92.16
62	11.066	938705	334575	307140	91.8
63	11.067	927413	347890	321248	92.34
64	11.068	811719	286921	264327	92.13
65	11.069	844616	326959	302285	92.45
66	11.07	478186	200714	186936	93.14
67	11.071	888240	325797	301129	92.43
68	11.072	988186	359429	329768	91.75
69	11.073	571085	220526	203483	92.27
70	11.074	886040	338352	311954	92.2
71	11.075	437549	182112	168690	92.63
72	11.076	639150	267869	247128	92.26
73	11.077	758646	282705	259895	91.93
74	11.078	888712	322115	297101	92.23
75	11.079	834730	305407	280321	91.79
76	11.08	903496	332925	306728	92.13
77	11.081	870154	304489	281539	92.46
78	11.082	424236	196659	184962	94.05
79	11.083	564490	238049	222725	93.56
80	11.084	553575	231835	217431	93.79
81	11.085	533178	244484	229044	93.68
82	11.086	530593	212680	200076	94.07
83	11.087	623005	272606	255634	93.77
84	11.088	430468	217440	204361	93.99
85	11.089	618626	251048	235805	93.93
86	11.09	623420	265280	248858	93.81
87	11.091	1887715	895625	824535	92.06
88	11.092	521508	199932	187764	93.91
89	11.093	1037247	429857	403469	93.86
90	11.094	875398	375701	350811	93.38
91	11.095	376212	194325	182627	93.98
92	11.096	870748	379269	354414	93.45
93	11.097	493925	229031	214522	93.67
94	11.098	834492	329855	309180	93.73
95	11.099	502461	194083	182179	93.87
96	11.1	592505	238541	223455	93.68
97	11.101	803379	306662	288064	93.94
98	11.102	425402	200863	187910	93.55
99	11.103	529285	217170	204241	94.05
100	11.104	2322311	1143654	1026819	89.78
101	11.105	385745	155388	146048	93.99
102	11.106	680438	277042	260421	94
103	11.107	756883	381176	334920	87.86
104	11.108	631403	250891	234667	93.53
105	11.109	2054146	1001654	905911	90.44
106	11.11	1472738	753548	695894	92.35
107	11.111	1877918	1012520	931786	92.03
108	11.112	526989	219704	205814	93.68
109	11.113	639818	294433	275970	93.73
110	11.114	1681221	817206	755252	92.42
111	11.115	918648	406606	381250	93.76
112	11.116	791765	309016	289826	93.79
113	11.117	1074767	433843	406433	93.68
114	11.118	485365	195027	182710	93.68
115	11.12	631394	248939	233026	93.61
116	11.121	712301	285473	268243	93.96
117	11.122	938224	393904	369741	93.87
118	11.123	887541	407810	382877	93.89
119	11.124	851571	341735	321055	93.95
120	11.125	1676255	834072	770039	92.32
121	11.126	989842	385160	361742	93.92
122	11.127	695498	281274	263562	93.7
123	11.128	774168	336737	315672	93.74
124	11.129	457219	210210	197555	93.98
125	11.13	675822	260583	244043	93.65
126	11.131	913862	363604	341313	93.87
127	11.132	1301395	724504	669388	92.39
128	11.133	1091376	427777	401627	93.89
129	11.134	786792	311829	292669	93.86
130	11.135	485914	250756	235339	93.85
131	11.136	549276	251352	235180	93.57
132	11.137	771577	282468	264723	93.72
133	11.138	698801	292947	272693	93.09
134	11.139	790884	302478	283742	93.81
135	11.14	1118349	445723	417453	93.66
136	11.141	681560	271139	253759	93.59
137	11.142	500349	220874	207410	93.9
138	11.143	1862940	950338	871886	91.74
139	11.144	581517	233114	218234	93.62
140	11.145	669653	323862	303445	93.7
141	11.146	1686270	961760	888388	92.37
142	11.147	875878	340967	319982	93.85
143	11.148	1784298	894958	824842	92.17
144	11.149	714419	277274	259674	93.65
145	11.15	2121819	1054415	952144	90.3
146	11.151	752265	296241	277268	93.6
147	11.152	1883260	888970	820403	92.29
148	11.153	1833104	872055	758829	87.02
149	11.154	866750	339051	318937	94.07
150	11.155	835014	336053	315451	93.87
151	11.156	923095	369194	345932	93.7
152	11.157	774565	307188	287690	93.65
153	11.158	860629	346073	325434	94.04
154	11.159	956404	390937	367296	93.95
155	11.16	2058799	1063343	985164	92.65
156	11.161	761513	312258	293156	93.88
157	11.162	907847	350419	329791	94.11
158	11.163	861800	366179	342750	93.6
159	11.164	2123522	1058797	974412	92.03
160	11.165	594860	285705	268224	93.88
161	11.166	1962669	965679	891358	92.3
162	110994EM	2160207	905310	837240	92.48
163	110996EM	1586558	658258	607350	92.27
164	AAC_A100	1458973	603037	556723	92.32
165	AAC_A110	1351576	559327	515183	92.11
166	AGR402	761772	640004	502992	78.59
167	AGR403	802091	675674	495101	73.28
168	AGR404	1263891	1060298	781860	73.74
169	AGR405	1008547	848261	646775	76.25
170	AGR406	1448828	1219974	889233	72.89
171	AGR407	1164874	984337	729166	74.08
172	AGR408	997243	833164	661282	79.37
173	AGR409	1041876	880354	631826	71.77
174	AGR410	2320250	1960102	1501797	76.62
175	AGR411	567139	479053	356147	74.34
176	AGR412	1186644	998193	733647	73.5
177	AGR413	914375	772542	555224	71.87
178	AGR414	710900	595060	472192	79.35
179	AGR415	951333	801900	596256	74.36
180	AGR416	1022830	859874	670527	77.98
181	AGR417	1366275	1149433	827619	72
182	AGR418	1354368	1141224	846255	74.15
183	AGR419	479959	405259	306232	75.56
184	AGR420	936706	794752	568562	71.54
185	AGR421	583208	491519	379174	77.14
186	AGR422	988020	832933	595316	71.47
187	AGR423	554678	467259	339579	72.67
188	AGR424	1136279	966841	688417	71.2
189	AGR425	920370	776712	527407	67.9
190	AGR426	1034098	876891	621355	70.86
191	AGR427	812208	684329	522032	76.28
192	AGR428	873506	733501	570010	77.71
193	AGR429	844861	716378	526530	73.5
194	AGR430	998656	842829	628334	74.55
195	AGR431	647888	547891	398473	72.73
196	AGR433	1074330	907462	632814	69.73
197	AGR434	1374482	1163036	879062	75.58
198	AGR435	1154124	570167	526779	92.39
199	AGR436	1196452	608460	562131	92.39
200	AGR437	720282	337032	310251	92.05
201	AGR438	855171	394851	364054	92.2
202	AGR439	813802	400545	369359	92.21
203	AGR440	1035216	508184	469575	92.4
204	AGR441	594261	293549	272402	92.8
205	AGR442	905862	431836	397714	92.1
206	AGR443	861969	392647	360103	91.71
207	AGR444	546081	255718	230856	90.28
208	AGR445	533091	248043	227446	91.7
209	AGR446	695798	324755	299851	92.33
210	AGR447	709939	334959	308842	92.2
211	AGR448	851755	437556	391964	89.58
212	AGR449	1003647	544480	504857	92.72
213	AGR450	783665	394661	362436	91.83
214	AGR451	699491	311985	288759	92.56
215	AGR452	754888	340680	311977	91.57
216	AGR453	747319	342371	316291	92.38
217	AGR454	715757	330906	305960	92.46
218	AGR455	885449	413814	382321	92.39
219	AGR456	553279	269153	249684	92.77
220	AGR457	777309	356711	328840	92.19
221	AGR458	973458	524940	488480	93.05
222	AGR459	1159259	534598	493650	92.34
223	AGR460	618314	290226	267193	92.06
224	AGR461	886607	417036	382952	91.83
225	AGR462	936383	445293	411625	92.44
226	AGR463	819210	393975	361734	91.82
227	AGR464	658122	309557	286373	92.51
228	AGR465	697781	328504	303993	92.54
229	AGR466	1064817	477143	439719	92.16
230	AGR467	643127	301797	276518	91.62
231	AGR468	578622	261169	240967	92.26
232	AGR469	827920	380104	351136	92.38
233	AGR470	584710	287745	265326	92.21
234	AGR471	641920	347293	314294	90.5
235	AGR472	437509	259981	240880	92.65
236	AGR473	765656	393246	361640	91.96
237	AGR474	949811	457948	418243	91.33
238	AGR475	647706	303992	281006	92.44
239	AGR476	948302	439038	406294	92.54
240	AGR477	952519	416656	384419	92.26
241	AGR478	1182140	539912	497175	92.08
242	AGR479	936901	434377	402270	92.61
243	AGR480	887673	415403	384993	92.68
244	AGR481	793936	380321	351572	92.44
245	AGR482	904436	417420	386166	92.51
246	AGR483	1262834	603808	556986	92.25
247	AGR484	639715	295985	274066	92.59
248	AGR485	848941	435673	404480	92.84
249	AGR486	733317	402615	374035	92.9
250	AGR487	918026	410441	379571	92.48
251	AGR488	847274	379167	350316	92.39
252	AGR489	838715	404826	374194	92.43
253	AGR490	862608	416558	387779	93.09
254	AGR492	495964	267795	248059	92.63
255	AGR493	880660	473618	439708	92.84
256	AGR495	1128073	497409	435146	87.48
257	AGR496	1030728	477598	442978	92.75
258	AGR499	943451	428449	396314	92.5
259	AGR501	810975	364367	336647	92.39
260	AGR502	547411	249587	231251	92.65
261	AGR503	892854	743122	584285	78.63
262	AGR504	846618	707447	509735	72.05
263	AGR505	1205744	1008048	717063	71.13
264	AGR506	901567	753570	571187	75.8
265	AGR507	1296260	1081110	774916	71.68
266	AGR508	1181108	990530	737019	74.41
267	AGR509	911277	756055	606336	80.2
268	AGR510	945642	792398	556161	70.19
269	AGR518	1825737	1525745	1132752	74.24
270	AGR542	587667	491996	356806	72.52
271	AGR543	1091727	909514	675807	74.3
272	AGR550	1050994	877641	632564	72.08
273	AGR552	799401	660820	526625	79.69
274	AGR561	779395	650114	479577	73.77
275	AGR563	1127816	937674	730789	77.94
276	AGR564	1104666	922916	653361	70.79
277	AGR592	1172388	979241	721223	73.65
278	AGR597	431883	360854	267647	74.17
279	AGR605	801217	672944	478248	71.07
280	AGR606	590031	491817	379451	77.15
281	AGR608	1070871	894396	644505	72.06
282	AGR609	532415	444675	316296	71.13
283	AGR611	1476821	1244907	892420	71.69
284	AGR618	1270271	1067654	756945	70.9
285	AGR619	847849	711419	492004	69.16
286	AGR621	674394	563015	423844	75.28
287	AGR624	640773	532698	409070	76.79
288	AGR655	748084	629356	451443	71.73
289	AGR691	961186	803080	590974	73.59
290	AGR692	622852	521375	367733	70.53
291	AGR694	1120071	936713	665799	71.08
292	AGR698	1401017	1172844	843848	71.95
293	AGR699	918467	430979	397843	92.31
294	AGR700	921460	448967	415751	92.6
295	AGR703	565592	253099	233476	92.25
296	AGR705	852453	378268	346688	91.65
297	AGR706	650727	289315	266280	92.04
298	AGR707	835039	397625	367320	92.38
299	AGR714	706036	350898	320984	91.48
300	AGR784	1101811	508303	467893	92.05
301	AGR785	991515	456209	421210	92.33
302	AGR786	761391	352746	324581	92.02
303	AGR787	596142	269946	248336	91.99
304	AGR788	802897	369785	341832	92.44
305	AGR789	652386	302786	279448	92.29
306	AGR791	902594	447913	413526	92.32
307	AGR792	1077207	592749	548788	92.58
308	AGR793	1051788	525928	486261	92.46
309	AGR794	882295	397805	366362	92.1
310	AGR795	917022	428884	396059	92.35
311	AGR796	898354	402613	373145	92.68
312	AGR797	860260	378659	349052	92.18
313	AGR798	848741	379727	331248	87.23
314	AGR799	610164	295651	268988	90.98
315	AGR800	928025	418568	387636	92.61
316	AGR801	1460931	750749	695115	92.59
317	AGR802	1036520	448877	415760	92.62
318	AGR803	759210	343405	317364	92.42
319	AGR804	810118	362007	335265	92.61
320	AGR805	885507	407498	377145	92.55
321	AGR806	638581	296791	274367	92.44
322	AGR807	839412	381971	353480	92.54
323	AGR808	956866	438692	404323	92.17
324	AGR809	923092	412052	380819	92.42
325	AGR810	1140138	530068	489351	92.32
326	AGR812	699548	323528	299166	92.47
327	AGR813	786683	369709	338904	91.67
328	AGR814	829303	408013	375605	92.06
329	AGR815	659833	362305	335051	92.48
330	AGR816	537695	319856	296100	92.57
331	AGR817	695410	349198	321709	92.13
332	AGR818	1338343	638263	588623	92.22
333	AGR819	1057138	505120	465110	92.08
334	AGR820	893564	388507	353458	90.98
335	AGR821	814621	366254	337884	92.25
336	AGR822	687582	303578	279821	92.17
337	AGR823	1022157	458856	424085	92.42
338	AGR824	1139903	513248	474458	92.44
339	AGR825	1147783	522499	483230	92.48
340	AGR826	954995	433986	399346	92.02
341	AGR828	846275	381526	353993	92.78
342	AGR829	694790	328858	303066	92.16
343	AGR830	601486	301811	279366	92.56
344	AGR831	451813	247271	230046	93.03
345	AGR836	687553	314964	289933	92.05
346	AGR837	896865	410937	378337	92.07
347	AGR840	955366	437779	403380	92.14
348	AGR843	1697322	781589	725150	92.78
349	AGR844	858442	454947	421630	92.68
350	AGR846	1046672	577065	535187	92.74
351	AGR847	1171205	523533	484811	92.6
352	AGR848	1000250	446615	412277	92.31
353	AGR850	1014220	450444	415290	92.2
354	AGR851	1042979	480659	439448	91.43
355	AGR852	1021256	444682	408573	91.88
356	AGR853	1096850	924678	703104	76.04
357	AGR854	1318034	1115992	763998	68.46
358	AGR855	1082363	915694	639167	69.8
359	AGR856	772490	654888	465571	71.09
360	AGR857	611043	518201	347313	67.02
361	AGR858	1040272	885068	606026	68.47
362	AGR859	845340	714103	548634	76.83
363	AGR860	1578551	1343279	923150	68.72
364	AGR861	895539	759268	546713	72.01
365	AGR862	884855	752237	523913	69.65
366	AGR863	1324155	1122704	810742	72.21
367	AGR864	968138	818414	550862	67.31
368	AGR867	1239540	1041031	803689	77.2
369	AGR868	1441129	1215272	859399	70.72
370	AGR871	1066171	898585	667543	74.29
371	AGR872	1313406	1110381	744080	67.01
372	AGR875	1299387	1096802	766865	69.92
373	AGR877	1091797	922397	634097	68.74
374	AGR878	1538974	1310204	879614	67.14
375	AGR880	866814	736383	521164	70.77
376	AGR881	1370475	1160975	778700	67.07
377	AGR882	1233583	1043881	717320	68.72
378	AGR883	1252732	1070418	726115	67.83
379	AGR884	1952224	1658894	1136982	68.54
380	AGR886	1672270	1419148	943713	66.5
381	AGR887	591387	499865	356186	71.26
382	AGR888	1065092	896333	663674	74.04
383	AGR889	1910088	1623664	1082172	66.65
384	AGR890	1480100	1252200	908315	72.54
385	AGR891	1861083	1577974	1074681	68.11
386	AGR894	1003095	848008	562690	66.35
387	AGR895	1738690	1471170	984435	66.92
388	AGR896	1640488	1393210	969203	69.57
389	AGR897	1864234	820437	758444	92.44
390	AGR901	1629801	729119	665571	91.28
391	AGR903	1446942	602189	556082	92.34
392	AGR907	1242740	504918	428074	84.78
393	AGR908	1134782	474014	434346	91.63
394	AGR910	1612982	691581	608086	87.93
395	AGR911	1168996	535275	493922	92.27
396	AGR913	1630673	680855	628957	92.38
397	AGR914	1689005	669822	614523	91.74
398	AGR917	2000036	826293	760828	92.08
399	AGR918	1765048	746388	687499	92.11
400	AGR919	1171169	480785	442966	92.13
401	AGR920	1142231	491886	453563	92.21
402	AGR921	1220406	579478	535141	92.35
403	AGR922	1243002	635493	589917	92.83
404	AGR923	1292624	611296	565382	92.49
405	AGR924	1819962	767206	708276	92.32
406	AGR925	1525839	639069	590195	92.35
407	AGR927	1731842	725757	669973	92.31
408	AGR934	1840864	782666	678549	86.7
409	AGR935	1427816	598948	549598	91.76
410	AGR937	1166327	533404	493370	92.49
411	AGR938	1514178	657851	606329	92.17
412	AGR939	1207471	584185	540989	92.61
413	AGR941	1653024	695490	619970	89.14
414	AGR942	1538992	633338	585989	92.52
415	ATC-1	473653	271717	254502	93.66
416	ATC-10	953850	374349	351226	93.82
417	ATC-100	2302333	1126608	1033537	91.74
418	ATC-104	1708944	903223	768415	85.07
419	ATC-11	766708	293868	259350	88.25
420	ATC-12	775345	318188	298892	93.94
421	ATC-13	1996484	1004950	924600	92
422	ATC-16	1865178	906413	830325	91.61
423	ATC-17	632110	250162	234733	93.83
424	ATC-18	1225670	634498	578024	91.1
425	ATC-19	869857	345573	324978	94.04
426	ATC-2	649708	298667	278056	93.1
427	ATC-20	852332	332317	311927	93.86
428	ATC-21	731005	329209	308976	93.85
429	ATC-22	620428	323617	303988	93.93
430	ATC-23	2101712	1015918	934976	92.03
431	ATC-24	989989	385812	361569	93.72
432	ATC-25	939022	368467	346031	93.91
433	ATC-26	1784191	905122	826984	91.37
434	ATC-27	759023	315599	295963	93.78
435	ATC-28	666767	272593	256180	93.98
436	ATC-29	443522	225767	211123	93.51
437	ATC-3	830862	354598	334061	94.21
438	ATC-31	1970777	1083100	1002841	92.59
439	ATC-34	518666	254412	228620	89.86
440	ATC-35	748391	287113	269852	93.99
441	ATC-36	845665	343022	322386	93.98
442	ATC-37	906752	364148	340505	93.51
443	ATC-38	682104	260605	243260	93.34
444	ATC-39	646570	248829	233525	93.85
445	ATC-40	1940319	1833269	1440117	78.55
446	ATC-41	1875649	1783540	1252658	70.23
447	ATC-42	1707512	1618356	1106832	68.39
448	ATC-44	1546415	1465441	1040056	70.97
449	ATC-45	2856498	2715006	2012054	74.11
450	ATC-46	2558324	2431313	1867981	76.83
451	ATC-47	1214979	599240	550582	91.88
452	ATC-48	1547649	1461243	1087270	74.41
453	ATC-49	1291224	774404	716978	92.58
454	ATC-5	904024	361737	339721	93.91
455	ATC-51	1974739	1056618	976033	92.37
456	ATC-52	2187857	2083857	1497274	71.85
457	ATC-54	1609264	1525508	1161249	76.12
458	ATC-55	1404380	1337138	936360	70.03
459	ATC-56	4228862	4015086	2999347	74.7
460	ATC-57	1709380	1620563	1181700	72.92
461	ATC-58	1089160	1026195	796808	77.65
462	ATC-59	1578283	1494095	1121870	75.09
463	ATC-60	1706936	1613838	1274205	78.95
464	ATC-61	1902785	1806205	1258598	69.68
465	ATC-62	1690993	1605872	1166635	72.65
466	ATC-63	829699	788084	590403	74.92
467	ATC-64	1514991	1443955	1072020	74.24
468	ATC-66	1624279	1538759	1174557	76.33
469	ATC-67	1572698	1492859	1007830	67.51
470	ATC-68	1226331	1165649	828833	71.1
471	ATC-69	1334394	1272455	940444	73.91
472	ATC-7	861672	346544	324828	93.73
473	ATC-70	2025967	1925506	1409510	73.2
474	ATC-71	1459532	1386837	1030771	74.33
475	ATC-72	1767534	1675444	1195823	71.37
476	ATC-73	3585401	3384428	2599512	76.81
477	ATC-74	2289908	2177844	1530999	70.3
478	ATC-75	1774039	1686547	1182890	70.14
479	ATC-76	2291842	2178645	1581661	72.6
480	ATC-77	1670441	1589659	1103973	69.45
481	ATC-78	2068578	1965176	1338877	68.13
482	ATC-79	2584356	2455451	1760300	71.69
483	ATC-8	790123	315669	284808	90.22
484	ATC-80	2161322	1134364	1049220	92.49
485	ATC-81	1737257	862720	792218	91.83
486	ATC-82	1082887	550318	507130	92.15
487	ATC-83	2954402	1426480	1311367	91.93
488	ATC-84	1415359	700992	645579	92.1
489	ATC-85	1942719	955151	881704	92.31
490	ATC-86	2340376	1297780	1193661	91.98
491	ATC-87	2276469	1110829	1016322	91.49
492	ATC-89	2224468	1067457	947021	88.72
493	ATC-9	995320	382523	359000	93.85
494	ATC-91	1798628	924973	852712	92.19
495	ATC-92	1914667	946487	869540	91.87
496	ATC-93	2191789	1145676	1056417	92.21
497	ATC-94	1944587	996973	918432	92.12
498	ATC-95	2514539	1357039	1250276	92.13
499	ATC-96	1541639	854420	780243	91.32
500	ATC-97	1616819	827275	762681	92.19
501	ATC-98	2130678	1024926	941159	91.83
502	ATC-99	1968851	957134	875688	91.49
503	GD001	744953	295654	278241	94.11
504	GD002	721271	253835	224555	88.46
505	GD003	1869826	934816	863018	92.32
506	GD004	747016	278420	261234	93.83
507	GD005	639128	245157	230789	94.14
508	GD006	1019465	358750	337362	94.04
509	GD007	884852	324872	305158	93.93
510	GD008	938990	382305	341733	89.39
511	GD009	1637681	875244	805401	92.02
512	GD010	820642	285836	267242	93.49
513	GD011	1086936	401481	377340	93.99
514	GD012	571151	198367	186557	94.05
515	GD013	787297	284082	265801	93.56
516	GD014	854232	319325	299417	93.77
517	GD015	688996	285265	267615	93.81
518	GD016	704179	240928	226621	94.06
519	GD017	1082571	424469	397601	93.67
520	GD018	1392938	473604	421240	88.94
521	GD019	742975	247149	231063	93.49
522	GD020	531498	193768	180700	93.26
523	GD021	745361	259520	243791	93.94
524	GD022	519927	205204	192929	94.02
525	GD023	885138	319685	300116	93.88
526	GD024	510944	183012	171774	93.86
527	GD025	811648	293591	276299	94.11
528	GD026	877022	304850	287080	94.17
529	GD027	684858	252704	236360	93.53
530	GD028	658742	246647	231259	93.76
531	GD029	777980	292870	274316	93.66
532	GD030	868431	304815	285946	93.81
533	GD031	987987	347909	326661	93.89
534	GD032	700803	249202	233705	93.78
535	GD034	985915	338850	316687	93.46
536	GD036	798286	307552	286381	93.12
537	GD037	975481	368147	343735	93.37
538	GD038	447872	161355	150913	93.53
539	GD039	852669	294432	273190	92.79
540	GD040	675592	234052	220293	94.12
541	GD041	1513228	543387	509203	93.71
542	GD042	597871	231704	216948	93.63
543	GD043	618394	217319	201509	92.72
544	GD044	730159	239373	224915	93.96
545	GD045	948833	327958	306293	93.39
546	GD046	794195	319699	300724	94.06
547	GD047	639737	213238	199720	93.66
548	GD048	846764	314465	294909	93.78
549	GD049	716278	274904	257745	93.76
550	GD050	851730	323664	304177	93.98
551	GD051	2573621	1353286	1247246	92.16
552	GD052	702298	279701	263245	94.12
553	GD053	622582	232541	218299	93.88
554	GD054	819437	289425	272322	94.09
555	GD055	913095	330315	308364	93.35
556	GD056	741705	253816	238470	93.95
557	GD057	1041689	360674	337921	93.69
558	GD058	667391	233634	219438	93.92
559	GD059	681188	248991	233894	93.94
560	GD060	924127	338150	316781	93.68
561	GD061	1174178	484273	453159	93.58
562	GD062	929409	334012	313022	93.72
563	GD063	765184	276802	259865	93.88
564	GD064	614527	224830	210645	93.69
565	GD065	1011485	340632	319510	93.8
566	GD066	873250	305588	286816	93.86
567	GD067	978991	345645	324261	93.81
568	GD068	1059910	374468	349038	93.21
569	GD069	814759	304721	284283	93.29
570	GD070	812276	272745	254923	93.47
571	GD071	665946	240273	224060	93.25
572	GD072	581978	194169	180514	92.97
573	GD073	651785	241370	226168	93.7
574	GD074	519310	204025	191456	93.84
575	GD075	514964	241338	225996	93.64
576	GD076	789256	308152	289053	93.8
577	GD077	808222	280938	263995	93.97
578	GD078	880540	302593	284003	93.86
579	GD079	788505	284361	267166	93.95
580	GD080	797850	267536	251454	93.99
581	GD081	980131	330012	309888	93.9
582	GD082	954760	330671	309820	93.69
583	GD083	746163	257105	241336	93.87
584	GD084	1149713	394378	368546	93.45
585	GD085	866547	295036	271589	92.05
586	GD086	738935	260495	244259	93.77
587	GD087	560675	195274	183247	93.84
588	GD088	793597	299850	280203	93.45
589	GD089	469976	192940	181865	94.26
590	GD090	658760	229509	214961	93.66
591	GD091	656306	272993	255175	93.47
592	GD092	700460	244370	229309	93.84
593	GD093	827917	290895	272827	93.79
594	GD094	654810	270644	253558	93.69
595	GD095	689635	278155	261261	93.93
596	GD096	741689	240015	224338	93.47
597	GD097	1024568	366156	342395	93.51
598	GD098	894488	300870	282398	93.86
599	GD099	755959	263124	238680	90.71
600	GD100	668662	225254	211034	93.69
601	GD101	742745	389210	334941	86.06
602	GD102	938691	491877	408208	82.99
603	GD103	1034454	539526	447187	82.89
604	GD104	1120352	580092	494674	85.28
605	GD105	1226198	641709	523007	81.5
606	GD106	799868	429775	363210	84.51
607	GD107	956448	495028	424623	85.78
608	GD108	1397208	736601	605958	82.26
609	GD109	694145	367754	316932	86.18
610	GD110	968441	511091	414073	81.02
611	GD111	915509	480120	403553	84.05
612	GD112	850504	447010	376360	84.19
613	GD113	665543	343500	299308	87.13
614	GD114	873874	453889	372997	82.18
615	GD115	806543	414354	358264	86.46
616	GD116	680424	285757	268206	93.86
617	GD117	1148153	593518	491261	82.77
618	GD118	761721	391515	319449	81.59
619	GD119	796140	424500	350216	82.5
620	GD120	664695	349288	286162	81.93
621	GD121	454114	235657	203261	86.25
622	GD122	1133535	601321	504336	83.87
623	GD123	465302	242214	191427	79.03
624	GD124	719673	384411	321576	83.65
625	GD125	1200810	630923	524759	83.17
626	GD126	856397	448478	349638	77.96
627	GD127	806710	419748	353511	84.22
628	GD128	779626	398483	340687	85.5
629	GD129	686986	366119	304071	83.05
630	GD130	697272	365746	303283	82.92
631	GD131	949262	495512	410806	82.91
Total		660093688	365821049	307101060	83.9484

## Sheet: S1b
Table S1b: Detailed information on germplasm accessions used in genetic diversity analysis in B. carinata.
Sr No.	Accession ID as per Source	Source	Genotype ID	Accession Name	Country of origin	STRUCTURE defined sub-population	Brassica spp.
1	080814EM	NA	NA	NA	NA	SP1	B. carinata
2	11.001	USDA USA	Ames2779	S.23	Ethiopia	SP1	B. carinata
3	11.002	USDA USA	Ames2780	S.51	Ethiopia	SP1	B. carinata
4	11.003	USDA USA	Ames2783	S.82	Ethiopia	SP1	B. carinata
5	11.004	USDA USA	Ames2784	S.112	Ethiopia	SP1	B. carinata
6	11.005	USDA USA	Ames2785	S.115	Ethiopia	SP1	B. carinata
7	11.006	USDA USA	Ames2787	S.75	Ethiopia	SP1	B. carinata
8	11.007	USDA USA	PI184290	NA	United Kingdom	SP1	B. carinata
9	11.008	USDA USA	PI193459	NA	Ethiopia Shewa	SP1	B. carinata
10	11.009	USDA USA	PI193460	NU51639	Ethiopia Harer	SP1	B. carinata
11	11.01	USDA USA	PI193467	NU51640	Ethiopia Shewa	SP1	B. carinata
12	11.011	USDA USA	PI193759	NA	Ethiopia,Shewa	SP1	B. carinata
13	11.012	USDA USA	PI193760	NU51642	Ethiopia Shewa	SP1	B. carinata
14	11.013	USDA USA	PI193959	NU51643	Ethiopia Shewa	SP1	B. carinata
15	11.014	USDA USA	PI194251	NU51645	Ethiopia Kefa	SP1	B. carinata
16	11.015	USDA USA	PI194252	NU51646	Ethiopia Kefa	SP1	B. carinata
17	11.016	USDA USA	PI194253	NU51647	Ethiopia Kefa	SP1	B. carinata
18	11.017	USDA USA	PI194254	NU51648	Ethiopia Kefa	SP1	B. carinata
19	11.018	USDA USA	PI194255	NU51649	Ethiopia Kefa	SP1	B. carinata
20	11.019	USDA USA	PI194256	NU51650	Ethiopia Kefa	SP1	B. carinata
21	11.02	USDA USA	PI194900	NU51651	Ethiopia,Gonder	SP1	B. carinata
22	11.021	USDA USA	PI194901	NA	Ethiopia Gonder	SP1	B. carinata
23	11.022	USDA USA	Pl194903	NU51653	Ethiopia Gonder	SP1	B. carinata
24	11.023	USDA USA	PI194904	NA	Ethiopia Gonder	SP1	B. carinata
25	11.024	USDA USA	PI195552	NU40525	Ethiopia,Welo	SP1	B. carinata
26	11.025	USDA USA	PI195921	NU51656	Ethiopia	SP1	B. carinata
27	11.026	USDA USA	PI195923	NU51657	Ethiopia Welo	SP1	B. carinata
28	11.027	USDA USA	PI196836	NA	Ethiopia Welega	SP1	B. carinata
29	11.028	USDA USA	PI197402	NA	Ethiopia	SP1	B. carinata
30	11.029	USDA USA	PI197403	NU51660	Ethiopia	SP1	B. carinata
31	11.03	USDA USA	PI199947	NU51661	Ethiopia	SP1	B. carinata
32	11.031	USDA USA	PI199949	NU16543	Ethiopia,Gonder	SP1	B. carinata
33	11.032	USDA USA	PI199950	NU51663	Ethiopia Kefa	SP1	B. carinata
34	11.033	USDA USA	PI209023	NA	Puerto Rico	SP1	B. carinata
35	11.034	USDA USA	PI226545	NU51664	Ethiopia Shewa	SP1	B. carinata
36	11.039	USDA USA	PI273640	Gomenzer	EthiopiaS hewa	SP1	B. carinata
37	11.04	USDA USA	PI274283	NU51668	Ethiopia	SP1	B. carinata
38	11.041	USDA USA	PI280230	NU51669	Ethiopia	SP1	B. carinata
39	11.042	USDA USA	PI331377	NA	Ethiopia	SP1	B. carinata
40	11.043	USDA USA	PI331378	NA	Ethiopia	SP1	B. carinata
41	11.044	USDA USA	PI360879	68_5702_1	Sweden	SP1	B. carinata
42	11.045	USDA USA	PI360880	68_5702_4	Sweden	SP1	B. carinata
43	11.046	USDA USA	PI360881	68_5702_6	Sweden	SP1	B. carinata
44	11.047	USDA USA	PI360882	68_5702_10	Sweden	SP1	B. carinata
45	11.048	USDA USA	PI360883	68_5702_16	Sweden	SP1	B. carinata
46	11.049	USDA USA	PI360884	68_5702_1PLNT2SELF	Sweden	SP1	B. carinata
47	11.05	USDA USA	PI360885	68_5702_12PLT1SELF	Sweden	SP1	B. carinata
48	11.051	USDA USA	PI360886	68_5702_15PLT9SELF	Sweden	SP1	B. carinata
49	11.052	USDA USA	PI360887	68_5702_16PLT5SELF	Sweden	SP1	B. carinata
50	11.053	USDA USA	PI390133	P_1	Pakistan	SP1	B. carinata
51	11.054	USDA USA	PI390134	P_58	Pakistan	SP1	B. carinata
52	11.055	USDA USA	PI596534	BC_853_1	Spain,Cordoba	SP1	B. carinata
53	11.056	USDA USA	PI596535	BC_815_2	Spain,Cordoba	SP1	B. carinata
54	11.057	USDA USA	PI596536	BC_876_2	Spain,Cordoba	SP1	B. carinata
55	11.058	USDA USA	PI596537	BC_738_5	Spain,Cordoba	SP1	B. carinata
56	11.059	USDA USA	PI596538	BC_834_2	Spain,Cordoba	SP1	B. carinata
57	11.06	USDA USA	PI596539	BC_831_2	Spain,Cordoba	SP1	B. carinata
58	11.061	USDA USA	PI597822	85_0572_69	Sweden	SP1	B. carinata
59	11.062	USDA USA	PI613124	N2_7399	Spain,Cordoba	SP1	B. carinata
60	11.063	USDA USA	PI613125	N2_3093	Spain,Cordoba	SP1	B. carinata
61	11.065	USDA USA	PI633075	Swahili	Tanzania	SP1	B. carinata
62	11.066	USDA USA	PI633076	WIR4325	Kenya	SP1	B. carinata
63	11.067	USDA USA	PI633079	Figiri	Tanzania	SP1	B. carinata
64	11.068	USDA USA	PI633080	BRA1028/79	Zambia	SP1	B. carinata
65	11.069	USDA USA	PI649089	S.67	Ethiopia	SP1	B. carinata
66	11.07	USDA USA	PI649090	S.71	Ethiopia	SP1	B. carinata
67	11.071	USDA USA	PI649091	S.28	Ethiopia	SP1	B. carinata
68	11.072	USDA USA	PI649092	S.73	Ethiopia	SP1	B. carinata
69	11.073	USDA USA	PI649093	S.123	Ethiopia	SP1	B. carinata
70	11.074	USDA USA	PI649094	S.187	Ethiopia	SP1	B. carinata
71	11.075	USDA USA	PI649095	G23299	Ethiopia	SP1	B. carinata
72	11.076	AAFC Canada	CN40216	WIR13 3/13	Ethiopia	SP1	B. carinata
73	11.077	AAFC Canada	CN40217	WIR66	Ethiopia	SP1	B. carinata
74	11.078	AAFC Canada	CN43447	0	Ethiopia	SP1	B. carinata
75	11.079	AAFC Canada	CN43448	0	Spain	SP1	B. carinata
76	11.08	AAFC Canada	CN101616	PAK85490	Pakistan	SP1	B. carinata
77	11.081	AAFC Canada	CN101617	Saryan	Pakistan	SP1	B. carinata
78	11.082	AAFC Canada	CN101618	Saryan	Pakistan	SP1	B. carinata
79	11.083	AAFC Canada	CN101619	Dodolla	Ethiopia	SP1	B. carinata
80	11.084	AAFC Canada	CN101620	R584	Ethiopia	AG	B. carinata
81	11.085	AAFC Canada	CN101621	R694	Ethiopia	SP1	B. carinata
82	11.086	AAFC Canada	CN101622	R695	Ethiopia	AG	B. carinata
83	11.087	AAFC Canada	CN101623	R697	Ethiopia	SP1	B. carinata
84	11.088	AAFC Canada	CN101624	R698	Ethiopia	SP1	B. carinata
85	11.089	AAFC Canada	CN101625	R795	Ethiopia	SP1	B. carinata
86	11.09	AAFC Canada	CN101626	R796	Ethiopia	SP1	B. carinata
87	11.091	AAFC Canada	CN101627	S_67	Ethiopia	SP1	B. carinata
88	11.092	AAFC Canada	CN101628	R798	Ethiopia	SP1	B. carinata
89	11.093	AAFC Canada	CN101629	R799	Ethiopia	SP1	B. carinata
90	11.094	AAFC Canada	CN101630	R801	Ethiopia	SP1	B. carinata
91	11.095	AAFC Canada	CN101631	R803	Ethiopia	SP1	B. carinata
92	11.096	AAFC Canada	CN101632	R804	Ethiopia	SP1	B. carinata
93	11.097	AAFC Canada	CN101633	R807	Ethiopia	SP1	B. carinata
94	11.098	AAFC Canada	CN101634	R1042	NA	SP1	B. carinata
95	11.099	AAFC Canada	CN101635	Tamu	Ethiopia	SP1	B. carinata
96	11.1	AAFC Canada	CN101636	R2128	NA	SP1	B. carinata
97	11.101	AAFC Canada	CN101637	R2810	Ethiopia	SP1	B. carinata
98	11.102	AAFC Canada	CN101638	R2811	Ethiopia	SP1	B. carinata
99	11.103	AAFC Canada	CN101639	R2812	Ethiopia	SP1	B. carinata
100	11.104	AAFC Canada	CN101640	R2813	Ethiopia	SP1	B. carinata
101	11.105	AAFC Canada	CN101641	R2814	Ethiopia	SP1	B. carinata
102	11.106	AAFC Canada	CN101642	R2815	Ethiopia	SP1	B. carinata
103	11.107	AAFC Canada	CN101643	R2816	Ethiopia	SP1	B. carinata
104	11.108	AAFC Canada	CN101644	R2817	Ethiopia	SP1	B. carinata
105	11.109	AAFC Canada	CN101645	R2818	Ethiopia	SP1	B. carinata
106	11.11	AAFC Canada	CN101646	R2820	Ethiopia	SP1	B. carinata
107	11.111	AAFC Canada	CN101647	R2821	Ethiopia	SP1	B. carinata
108	11.112	AAFC Canada	CN101648	R2822	Pakistan	SP1	B. carinata
109	11.113	AAFC Canada	CN101649	R2823	Ethiopia	SP1	B. carinata
110	11.114	AAFC Canada	CN101650	R2824	Ethiopia	SP1	B. carinata
111	11.115	AAFC Canada	CN101651	R2934	Ethiopia	SP1	B. carinata
112	11.116	AAFC Canada	CN101652	R2935	Turkey	SP1	B. carinata
113	11.117	AAFC Canada	CN101653	R2936	Ethiopia	SP1	B. carinata
114	11.118	AAFC Canada	CN101654	R2937	Ethiopia	SP1	B. carinata
115	11.12	AAFC Canada	CN101656	R2940	Ethiopia	SP1	B. carinata
116	11.121	AAFC Canada	CN101657	R2941	Pakistan	SP1	B. carinata
117	11.122	AAFC Canada	CN101658	R2942	Pakistan	SP1	B. carinata
118	11.123	AAFC Canada	CN101659	R2943	Ethiopia	SP1	B. carinata
119	11.124	AAFC Canada	CN101660	R2945	India	SP1	B. carinata
120	11.125	AAFC Canada	CN101661	R3555	Ethiopia	SP1	B. carinata
121	11.126	AAFC Canada	CN101662	R3621	NA	SP1	B. carinata
122	11.127	AAFC Canada	CN101663	R3622	NA	SP1	B. carinata
123	11.128	AAFC Canada	CN101664	R3623	NA	SP1	B. carinata
124	11.129	AAFC Canada	CN101665	R3624	NA	SP1	B. carinata
125	11.13	AAFC Canada	CN101666	R3625	NA	SP1	B. carinata
126	11.131	AAFC Canada	CN101667	R3626	NA	SP1	B. carinata
127	11.132	AAFC Canada	CN101668	R4683	Ethiopia	SP1	B. carinata
128	11.133	AAFC Canada	CN101669	R2940	Ethiopia	SP1	B. carinata
129	11.134	AAFC Canada	CN101670	R4178	England	SP1	B. carinata
130	11.135	AAFC Canada	CN101671	R4180	Ethiopia	SP1	B. carinata
131	11.136	AAFC Canada	CN101672	R4181	Ethiopia	SP1	B. carinata
132	11.137	AAFC Canada	CN101673	R4182	Ethiopia	SP1	B. carinata
133	11.138	AAFC Canada	CN101674	R4183	Ethiopia	SP1	B. carinata
134	11.139	AAFC Canada	CN101675	R4184	Ethiopia	SP1	B. carinata
135	11.14	AAFC Canada	CN101676	R4185	Ethiopia	SP1	B. carinata
136	11.141	AAFC Canada	CN101677	R4186	Ethiopia	SP1	B. carinata
137	11.142	AAFC Canada	CN101678	R4189	Ethiopia	SP1	B. carinata
138	11.143	AAFC Canada	CN101679	R4190	Ethiopia	SP1	B. carinata
139	11.144	AAFC Canada	CN101680	R4191	Ethiopia	SP1	B. carinata
140	11.145	AAFC Canada	CN101681	R4192	Ethiopia	SP1	B. carinata
141	11.146	AAFC Canada	CN101682	R4193	Ethiopia	SP1	B. carinata
142	11.147	AAFC Canada	CN101683	R4195	Ethiopia	SP1	B. carinata
143	11.148	AAFC Canada	CN101684	R4196	Ethiopia	SP1	B. carinata
144	11.149	AAFC Canada	CN101685	R4197	Ethiopia	SP1	B. carinata
145	11.15	AAFC Canada	CN101686	R4198	Ethiopia	SP1	B. carinata
146	11.151	AAFC Canada	CN101687	R4199	Ethiopia	SP1	B. carinata
147	11.152	AAFC Canada	CN101688	R4200	Ethiopia	SP1	B. carinata
148	11.153	AAFC Canada	CN101689	R4201	Ethiopia	SP1	B. carinata
149	11.154	AAFC Canada	CN101690	R4202	Ethiopia	SP1	B. carinata
150	11.155	AAFC Canada	CN101691	R4203	Ethiopia	SP1	B. carinata
151	11.156	AAFC Canada	CN101692	R4204	Ethiopia	SP1	B. carinata
152	11.157	AAFC Canada	CN101693	R4205	Ethiopia	SP1	B. carinata
153	11.158	AAFC Canada	CN101694	R4206	Ethiopia	SP1	B. carinata
154	11.159	AAFC Canada	CN101695	R4207	Ethiopia	SP1	B. carinata
155	11.16	AAFC Canada	CN101696	R4208	Ethiopia	SP1	B. carinata
156	11.161	AAFC Canada	CN101697	R4209	Ethiopia	SP1	B. carinata
157	11.162	AAFC Canada	CN101698	R4210	Ethiopia	SP1	B. carinata
158	11.163	AAFC Canada	CN101699	R4212	Ethiopia	SP1	B. carinata
159	11.164	AAFC Canada	CN101700	R4215	Ethiopia	SP1	B. carinata
160	11.165	AAFC Canada	CN101701	R4219	India	SP1	B. carinata
161	11.166	AAFC Canada	CN105185	PI181033	Pakistan	SP1	B. carinata
162	110994EM	NA	NA	NA	NA	SP1	B. carinata
163	110996EM	NA	NA	NA	NA	SP1	B. carinata
164	AAC_A100	NA	NA	NA	NA	SP1	B. carinata
165	AAC_A110	NA	NA	NA	NA	SP1	B. carinata
166	AGR402	CGN The Netherlands	CGN03930	Gommenzer _Amharic	NA	SP1	B. carinata
167	AGR403	CGN The Netherlands	CGN03931	Gommenzer _Amharic	NA	SP1	B. carinata
168	AGR404	CGN The Netherlands	CGN03932	Gommenzer _Amharic	NA	SP1	B. carinata
169	AGR405	CGN The Netherlands	CGN03933	Gommenzer _Amharic	NA	SP1	B. carinata
170	AGR406	CGN The Netherlands	CGN03934	Gommenzer _Amharic	NA	SP1	B. carinata
171	AGR407	CGN The Netherlands	CGN03935	Gommenzer _Amharic	NA	SP1	B. carinata
172	AGR408	CGN The Netherlands	CGN03936	Gommenzer _Amharic	NA	SP1	B. carinata
173	AGR409	CGN The Netherlands	CGN03937	Gommenzer _Amharic	NA	SP1	B. carinata
174	AGR410	CGN The Netherlands	CGN03938	Gommenzer _Amharic	NA	SP1	B. carinata
175	AGR411	CGN The Netherlands	CGN03939	Gommenzer _Amharic	NA	SP1	B. carinata
176	AGR412	CGN The Netherlands	CGN03940	Gommenzer _Amharic	NA	SP1	B. carinata
177	AGR413	CGN The Netherlands	CGN03941	Gommenzer _Amharic	NA	SP1	B. carinata
178	AGR414	CGN The Netherlands	CGN03942	Gommenzer _Amharic	NA	SP1	B. carinata
179	AGR415	CGN The Netherlands	CGN03943	Gommenzer _Amharic	NA	SP1	B. carinata
180	AGR416	CGN The Netherlands	CGN03944	Gommenzer _Amharic	NA	SP1	B. carinata
181	AGR417	CGN The Netherlands	CGN03945	Gommenzer _Amharic	NA	SP1	B. carinata
182	AGR418	CGN The Netherlands	CGN03946	B. car 0.17	NA	SP1	B. carinata
183	AGR419	CGN The Netherlands	CGN03947	Gommenzer _Amharic	NA	SP1	B. carinata
184	AGR420	CGN The Netherlands	CGN03948	Gommenzer _Amharic	NA	SP1	B. carinata
185	AGR421	CGN The Netherlands	CGN03949	Gommenzer _Amharic	NA	SP1	B. carinata
186	AGR422	CGN The Netherlands	CGN03950	Gommenzer _Amharic	NA	SP1	B. carinata
187	AGR423	CGN The Netherlands	CGN03951	Gommenzer _Amharic	NA	SP1	B. carinata
188	AGR424	CGN The Netherlands	CGN03952	Rashad	NA	SP1	B. carinata
189	AGR425	CGN The Netherlands	CGN03953	Gommenzer _Amharic	NA	SP1	B. carinata
190	AGR426	CGN The Netherlands	CGN03954	Gommenzer _Amharic	NA	SP1	B. carinata
191	AGR427	CGN The Netherlands	CGN03955	Gommenzer _Amharic	NA	SP1	B. carinata
192	AGR428	CGN The Netherlands	CGN03956	Gommenzer _Amharic	NA	SP1	B. carinata
193	AGR429	CGN The Netherlands	CGN03957	Gommenzer _Amharic	NA	SP1	B. carinata
194	AGR430	CGN The Netherlands	CGN03958	Gommenzer _Amharic	NA	SP1	B. carinata
195	AGR431	CGN The Netherlands	CGN03959	Gommenzer _Amharic	NA	SP1	B. carinata
196	AGR433	CGN The Netherlands	CGN03961	Gommenzer _Amharic	NA	SP1	B. carinata
197	AGR434	CGN The Netherlands	CGN03962	Gommenzer _Amharic	NA	SP1	B. carinata
198	AGR435	CGN The Netherlands	CGN03963	Gommenzer _Amharic	NA	SP1	B. carinata
199	AGR436	CGN The Netherlands	CGN03964	Gommenzer _Amharic	NA	SP1	B. carinata
200	AGR437	CGN The Netherlands	CGN03965	Gommenzer _Amharic	NA	SP1	B. carinata
201	AGR438	CGN The Netherlands	CGN03966	Gommenzer _Amharic	NA	SP1	B. carinata
202	AGR439	CGN The Netherlands	CGN03967	Gommenzer _Amharic	NA	SP1	B. carinata
203	AGR440	CGN The Netherlands	CGN03968	Gommenzer _Amharic	NA	SP1	B. carinata
204	AGR441	CGN The Netherlands	CGN03969	Gommenzer _Amharic	NA	SP1	B. carinata
205	AGR442	CGN The Netherlands	CGN03970	Gommenzer _Amharic	NA	SP1	B. carinata
206	AGR443	CGN The Netherlands	CGN03971	Gommenzer _Amharic	NA	SP1	B. carinata
207	AGR444	CGN The Netherlands	CGN03972	Gommenzer _Amharic	NA	SP1	B. carinata
208	AGR445	CGN The Netherlands	CGN03973	Gommenzer _Amharic	NA	SP1	B. carinata
209	AGR446	CGN The Netherlands	CGN03974	Gommenzer _Amharic	NA	SP1	B. carinata
210	AGR447	CGN The Netherlands	CGN03975	Gommenzer _Amharic	NA	SP1	B. carinata
211	AGR448	CGN The Netherlands	CGN03976	SVP Sao Tome	NA	SP1	B. carinata
212	AGR449	CGN The Netherlands	CGN03977	Gommenzer _Amharic	NA	SP1	B. carinata
213	AGR450	CGN The Netherlands	CGN03978	Gommenzer _Amharic	NA	SP1	B. carinata
214	AGR451	CGN The Netherlands	CGN03979	Gommenzer _Amharic	NA	SP1	B. carinata
215	AGR452	CGN The Netherlands	CGN03980	Gommenzer _Amharic	NA	SP1	B. carinata
216	AGR453	CGN The Netherlands	CGN03981	Gommenzer _Amharic	NA	SP1	B. carinata
217	AGR454	CGN The Netherlands	CGN03982	Gommenzer _Amharic	NA	SP1	B. carinata
218	AGR455	CGN The Netherlands	CGN03983	Gommenzer _Amharic	NA	SP1	B. carinata
219	AGR456	CGN The Netherlands	CGN03984	Gommenzer _Amharic	NA	SP1	B. carinata
220	AGR457	CGN The Netherlands	CGN03985	Gommenzer _Amharic	NA	SP1	B. carinata
221	AGR458	CGN The Netherlands	CGN03986	Gommenzer _Amharic	NA	SP1	B. carinata
222	AGR459	CGN The Netherlands	CGN03988	Gommenzer _Amharic	NA	SP1	B. carinata
223	AGR460	CGN The Netherlands	CGN03989	Gommenzer _Amharic	NA	SP1	B. carinata
224	AGR461	CGN The Netherlands	CGN03990	Gommenzer _Amharic	NA	SP1	B. carinata
225	AGR462	CGN The Netherlands	CGN03991	Gommenzer _Amharic	NA	SP1	B. carinata
226	AGR463	CGN The Netherlands	CGN03992	Gommenzer _Amharic	NA	SP1	B. carinata
227	AGR464	CGN The Netherlands	CGN03993	Gommenzer _Amharic	NA	SP1	B. carinata
228	AGR465	CGN The Netherlands	CGN03994	Gommenzer _Amharic & Gal	NA	SP1	B. carinata
229	AGR466	CGN The Netherlands	CGN03995	Gommenzer _Amharic	NA	SP1	B. carinata
230	AGR467	CGN The Netherlands	CGN03996	Gommenzer _Amharic	NA	SP1	B. carinata
231	AGR468	CGN The Netherlands	CGN03997	Gommenzer _Amharic	NA	SP1	B. carinata
232	AGR469	CGN The Netherlands	CGN03998	Gommenzer _Amharic	NA	SP1	B. carinata
233	AGR470	CGN The Netherlands	CGN03999	Gommenzer _Amharic	NA	SP1	B. carinata
234	AGR471	CGN The Netherlands	CGN04000	Gommenzer _Amharic	NA	SP1	B. carinata
235	AGR472	CGN The Netherlands	CGN04001	Gommenzer _Amharic	NA	SP1	B. carinata
236	AGR473	CGN The Netherlands	CGN04002	Gommenzer _Amharic	NA	SP1	B. carinata
237	AGR474	CGN The Netherlands	CGN04003	Gommenzer _Amharic	NA	SP1	B. carinata
238	AGR475	CGN The Netherlands	CGN04004	Gommenzer _Amharic	NA	SP1	B. carinata
239	AGR476	CGN The Netherlands	CGN04005	Gommenzer _Amharic	NA	SP1	B. carinata
240	AGR477	CGN The Netherlands	CGN04006	Gommenzer _Amharic	NA	SP1	B. carinata
241	AGR478	CGN The Netherlands	CGN04007	Gommenzer _Amharic	NA	SP1	B. carinata
242	AGR479	CGN The Netherlands	CGN04008	Gommenzer _Amharic	NA	SP1	B. carinata
243	AGR480	CGN The Netherlands	CGN04009	Gommenzer _Amharic	NA	SP1	B. carinata
244	AGR481	CGN The Netherlands	CGN04010	Gommenzer _Amharic	NA	SP1	B. carinata
245	AGR482	CGN The Netherlands	CGN04011	Gommenzer _Amharic	NA	SP1	B. carinata
246	AGR483	CGN The Netherlands	CGN04012	Gommenzer _Amharic	NA	SP1	B. carinata
247	AGR484	CGN The Netherlands	CGN04013	Gommenzer _Amharic	NA	SP1	B. carinata
248	AGR485	CGN The Netherlands	CGN04014	Gommenzer _Amharic	NA	SP1	B. carinata
249	AGR486	CGN The Netherlands	CGN04015	Gommenzer _Amharic	NA	SP1	B. carinata
250	AGR487	CGN The Netherlands	CGN04016	Gommenzer _Amharic	NA	SP1	B. carinata
251	AGR488	CGN The Netherlands	CGN04017	Gommenzer _Amharic	NA	SP1	B. carinata
252	AGR489	CGN The Netherlands	CGN04018	Gommenzer _Amharic	NA	SP1	B. carinata
253	AGR490	CGN The Netherlands	CGN04019	Gommenzer _Amharic	NA	SP1	B. carinata
254	AGR492	CGN The Netherlands	CGN04021	Gommenzer _Amharic	NA	SP1	B. carinata
255	AGR493	CGN The Netherlands	CGN04022	Gommenzer _Amharic	NA	SP1	B. carinata
256	AGR495	CGN The Netherlands	CGN04024	Gommenzer _Amharic	NA		B.juncea
257	AGR496	CGN The Netherlands	CGN04025	SVP nr. 12	NA	SP1	B. carinata
258	AGR499	CGN The Netherlands	CGN04028	B. car 0.99	NA	SP1	B. carinata
259	AGR501	CGN The Netherlands	CGN04030	Gommenzer _Amharic	NA	SP1	B. carinata
260	AGR502	CGN The Netherlands	CGN04031	Gommenzer _Amharic	NA	SP1	B. carinata
261	AGR503	CGN The Netherlands	CGN04032	Gommenzer _Amharic	NA	SP1	B. carinata
262	AGR504	CGN The Netherlands	CGN04033	B. car 0.105	NA	SP1	B. carinata
263	AGR505	CGN The Netherlands	CGN04034	Gommenzer _Amharic	NA	SP1	B. carinata
264	AGR506	CGN The Netherlands	CGN04035	Sanafitch Amharic	NA	SP1	B. carinata
265	AGR507	CGN The Netherlands	CGN04036	Gommenzer _Amharic	NA	SP1	B. carinata
266	AGR508	CGN The Netherlands	CGN04037	Gommenzer _Amharic	NA	SP1	B. carinata
267	AGR509	CGN The Netherlands	CGN06635	Senafitch Amharic	NA	SP1	B. carinata
268	AGR510	CGN The Netherlands	CGN06985	B. car 0110	NA	SP1	B. carinata
269	AGR518	Agrisoma collection	NA	NA	NA	SP1	B. carinata
270	AGR542	Agrisoma collection	NA	NA	NA	SP2	B. carinata
271	AGR543	Agrisoma collection	NA	NA	NA	AG	B. carinata
272	AGR550	Agrisoma collection	NA	NA	NA	AG	B. carinata
273	AGR552	Agrisoma collection	NA	NA	NA	AG	B. carinata
274	AGR561	Agrisoma collection	NA	NA	NA	AG	B. carinata
275	AGR563	Agrisoma collection	NA	NA	NA	AG	B. carinata
276	AGR564	Agrisoma collection	NA	NA	NA	AG	B. carinata
277	AGR592	Agrisoma collection	NA	NA	NA	SP2	B. carinata
278	AGR597	Agrisoma collection	NA	NA	NA	SP1	B. carinata
279	AGR605	Agrisoma collection	NA	NA	NA	SP1	B. carinata
280	AGR606	Agrisoma collection	NA	NA	NA	AG	B. carinata
281	AGR608	Agrisoma collection	NA	NA	NA	SP1	B. carinata
282	AGR609	Agrisoma collection	NA	NA	NA	AG	B. carinata
283	AGR611	Agrisoma collection	NA	NA	NA	SP1	B. carinata
284	AGR618	Agrisoma collection	NA	NA	NA	SP1	B. carinata
285	AGR619	Agrisoma collection	NA	NA	NA	SP2	B. carinata
286	AGR621	Agrisoma collection	NA	NA	NA	SP1	B. carinata
287	AGR624	Agrisoma collection	NA	NA	NA	SP2	B. carinata
288	AGR655	Agrisoma collection	NA	NA	NA	SP1	B. carinata
289	AGR691	Agrisoma collection	NA	NA	NA	AG	B. carinata
290	AGR692	Agrisoma collection	NA	NA	NA	AG	B. carinata
291	AGR694	Agrisoma collection	NA	NA	NA	AG	B. carinata
292	AGR698	Agrisoma collection	NA	NA	NA	SP2	B. carinata
293	AGR699	Agrisoma collection	NA	NA	NA	SP2	B. carinata
294	AGR700	Agrisoma collection	NA	NA	NA	SP2	B. carinata
295	AGR703	Agrisoma collection	NA	NA	NA	SP2	B. carinata
296	AGR705	Agrisoma collection	NA	NA	NA	SP2	B. carinata
297	AGR706	Agrisoma collection	NA	NA	NA	SP2	B. carinata
298	AGR707	Agrisoma collection	NA	NA	NA	SP2	B. carinata
299	AGR714	Agrisoma collection	NA	NA	NA	SP2	B. carinata
300	AGR784	Agrisoma collection	NA	NA	NA	SP2	B. carinata
301	AGR785	Agrisoma collection	NA	NA	NA	SP2	B. carinata
302	AGR786	Agrisoma collection	NA	NA	NA	SP2	B. carinata
303	AGR787	Agrisoma collection	NA	NA	NA	SP2	B. carinata
304	AGR788	Agrisoma collection	NA	NA	NA	SP2	B. carinata
305	AGR789	Agrisoma collection	NA	NA	NA	SP2	B. carinata
306	AGR791	Agrisoma collection	NA	NA	NA	SP2	B. carinata
307	AGR792	Agrisoma collection	NA	NA	NA	SP2	B. carinata
308	AGR793	Agrisoma collection	NA	NA	NA	SP2	B. carinata
309	AGR794	Agrisoma collection	NA	NA	NA	SP2	B. carinata
310	AGR795	Agrisoma collection	NA	NA	NA	SP2	B. carinata
311	AGR796	Agrisoma collection	NA	NA	NA	SP2	B. carinata
312	AGR797	Agrisoma collection	NA	NA	NA	SP2	B. carinata
313	AGR798	Agrisoma collection	NA	NA	NA	SP2	B. carinata
314	AGR799	Agrisoma collection	NA	NA	NA	AG	B. carinata
315	AGR800	Agrisoma collection	NA	NA	NA	AG	B. carinata
316	AGR801	Agrisoma collection	NA	NA	NA	SP2	B. carinata
317	AGR802	Agrisoma collection	NA	NA	NA	SP2	B. carinata
318	AGR803	Agrisoma collection	NA	NA	NA	SP2	B. carinata
319	AGR804	Agrisoma collection	NA	NA	NA	SP2	B. carinata
320	AGR805	Agrisoma collection	NA	NA	NA	SP2	B. carinata
321	AGR806	Agrisoma collection	NA	NA	NA	SP2	B. carinata
322	AGR807	Agrisoma collection	NA	NA	NA	AG	B. carinata
323	AGR808	Agrisoma collection	NA	NA	NA	AG	B. carinata
324	AGR809	Agrisoma collection	NA	NA	NA	SP2	B. carinata
325	AGR810	Agrisoma collection	NA	NA	NA	AG	B. carinata
326	AGR812	Agrisoma collection	NA	NA	NA	AG	B. carinata
327	AGR813	Agrisoma collection	NA	NA	NA	SP1	B. carinata
328	AGR814	Agrisoma collection	NA	NA	NA	SP1	B. carinata
329	AGR815	Agrisoma collection	NA	NA	NA	AG	B. carinata
330	AGR816	Agrisoma collection	NA	NA	NA	SP1	B. carinata
331	AGR817	Agrisoma collection	NA	NA	NA	AG	B. carinata
332	AGR818	Agrisoma collection	NA	NA	NA	SP1	B. carinata
333	AGR819	Agrisoma collection	NA	NA	NA	SP1	B. carinata
334	AGR820	Agrisoma collection	NA	NA	NA	SP1	B. carinata
335	AGR821	Agrisoma collection	NA	NA	NA	AG	B. carinata
336	AGR822	Agrisoma collection	NA	NA	NA	SP1	B. carinata
337	AGR823	Agrisoma collection	NA	NA	NA	AG	B. carinata
338	AGR824	Agrisoma collection	NA	NA	NA	SP1	B. carinata
339	AGR825	Agrisoma collection	NA	NA	NA	SP1	B. carinata
340	AGR826	Agrisoma collection	NA	NA	NA	SP1	B. carinata
341	AGR828	Agrisoma collection	NA	NA	NA	AG	B. carinata
342	AGR829	Agrisoma collection	NA	NA	NA	SP1	B. carinata
343	AGR830	Agrisoma collection	NA	NA	NA	SP1	B. carinata
344	AGR831	Agrisoma collection	NA	NA	NA	SP2	B. carinata
345	AGR836	Agrisoma collection	NA	NA	NA	SP1	B. carinata
346	AGR837	Agrisoma collection	NA	NA	NA	SP1	B. carinata
347	AGR840	Agrisoma collection	NA	NA	NA	SP1	B. carinata
348	AGR843	Agrisoma collection	NA	NA	NA	SP1	B. carinata
349	AGR844	Agrisoma collection	NA	NA	NA	SP1	B. carinata
350	AGR846	Agrisoma collection	NA	NA	NA	SP1	B. carinata
351	AGR847	Agrisoma collection	NA	NA	NA	SP1	B. carinata
352	AGR848	Agrisoma collection	NA	NA	NA	SP1	B. carinata
353	AGR850	Agrisoma collection	NA	NA	NA	SP1	B. carinata
354	AGR851	Agrisoma collection	NA	NA	NA	SP1	B. carinata
355	AGR852	Agrisoma collection	NA	NA	NA	SP1	B. carinata
356	AGR853	Agrisoma collection	NA	NA	NA	SP1	B. carinata
357	AGR854	Agrisoma collection	NA	NA	NA	SP1	B. carinata
358	AGR855	Agrisoma collection	NA	NA	NA	SP1	B. carinata
359	AGR856	Agrisoma collection	NA	NA	NA	SP1	B. carinata
360	AGR857	Agrisoma collection	NA	NA	NA	SP1	B. carinata
361	AGR858	Agrisoma collection	NA	NA	NA	SP1	B. carinata
362	AGR859	Agrisoma collection	NA	NA	NA	SP1	B. carinata
363	AGR860	Agrisoma collection	NA	NA	NA	AG	B. carinata
364	AGR861	Agrisoma collection	NA	NA	NA	SP1	B. carinata
365	AGR862	Agrisoma collection	NA	NA	NA	SP1	B. carinata
366	AGR863	Agrisoma collection	NA	NA	NA	SP1	B. carinata
367	AGR864	Agrisoma collection	NA	NA	NA	SP2	B. carinata
368	AGR867	Agrisoma collection	NA	NA	NA	SP1	B. carinata
369	AGR868	Agrisoma collection	NA	NA	NA	SP1	B. carinata
370	AGR871	Agrisoma collection	NA	NA	NA		B juncea ?
371	AGR872	Agrisoma collection	NA	NA	NA	SP1	B. carinata
372	AGR875	Agrisoma collection	NA	NA	NA	SP1	B. carinata
373	AGR877	Agrisoma collection	NA	NA	NA	SP1	B. carinata
374	AGR878	Agrisoma collection	NA	NA	NA	AG	B. carinata
375	AGR880	Agrisoma collection	NA	NA	NA	SP1	B. carinata
376	AGR881	Agrisoma collection	NA	NA	NA	SP2	B. carinata
377	AGR882	Agrisoma collection	NA	NA	NA	SP2	B. carinata
378	AGR883	Agrisoma collection	NA	NA	NA	SP2	B. carinata
379	AGR884	Agrisoma collection	NA	NA	NA	SP1	B. carinata
380	AGR886	Agrisoma collection	NA	NA	NA	SP1	B. carinata
381	AGR887	Agrisoma collection	NA	NA	NA	SP1	B. carinata
382	AGR888	Agrisoma collection	NA	NA	NA	SP1	B. carinata
383	AGR889	Agrisoma collection	NA	NA	NA	SP1	B. carinata
384	AGR890	Agrisoma collection	NA	NA	NA	SP1	B. carinata
385	AGR891	Agrisoma collection	NA	NA	NA	SP1	B. carinata
386	AGR894	Agrisoma collection	NA	NA	NA	SP1	B. carinata
387	AGR895	Agrisoma collection	NA	NA	NA	SP1	B. carinata
388	AGR896	Agrisoma collection	NA	NA	NA	SP1	B. carinata
389	AGR897	Agrisoma collection	NA	NA	NA	SP1	B. carinata
390	AGR901	Agrisoma collection	NA	NA	NA	SP1	B. carinata
391	AGR903	Agrisoma collection	NA	NA	NA	SP1	B. carinata
392	AGR907	Agrisoma collection	NA	NA	NA	SP2	B. carinata
393	AGR908	Agrisoma collection	NA	NA	NA	SP1	B. carinata
394	AGR910	Agrisoma collection	NA	NA	NA		B. juncea?
395	AGR911	Agrisoma collection	NA	NA	NA	SP1	B. carinata
396	AGR913	Agrisoma collection	NA	NA	NA	AG	B. carinata
397	AGR914	Agrisoma collection	NA	NA	NA	SP1	B. carinata
398	AGR917	Agrisoma collection	NA	NA	NA	SP1	B. carinata
399	AGR918	Agrisoma collection	NA	NA	NA	SP1	B. carinata
400	AGR919	Agrisoma collection	NA	NA	NA	SP1	B. carinata
401	AGR920	Agrisoma collection	NA	NA	NA	SP1	B. carinata
402	AGR921	Agrisoma collection	NA	NA	NA	SP1	B. carinata
403	AGR922	Agrisoma collection	NA	NA	NA	SP1	B. carinata
404	AGR923	Agrisoma collection	NA	NA	NA	SP1	B. carinata
405	AGR924	Agrisoma collection	NA	NA	NA	AG	B. carinata
406	AGR925	Agrisoma collection	NA	NA	NA	SP1	B. carinata
407	AGR927	Agrisoma collection	NA	NA	NA	SP2	B. carinata
408	AGR934	Agrisoma collection	NA	NA	NA	AG	B. carinata
409	AGR935	Agrisoma collection	NA	NA	NA	SP1	B. carinata
410	AGR937	Agrisoma collection	NA	NA	NA	SP1	B. carinata
411	AGR938	Agrisoma collection	NA	NA	NA	SP1	B. carinata
412	AGR939	Agrisoma collection	NA	NA	NA	SP1	B. carinata
413	AGR941	Agrisoma collection	NA	NA	NA	SP2	B. carinata
414	AGR942	Agrisoma collection	NA	NA	NA	SP1	B. carinata
415	ATC-1	ATC Australia	94035	54099	NA	SP1	B. carinata
416	ATC-10	ATC Australia	94010	PeeleRaya	NA	SP1	B. carinata
417	ATC-100	ATC Australia	90250	B.CR._48	NA	SP1	B. carinata
418	ATC-104	ATC Australia	94109	PI193459	NA	SP1	B. carinata
419	ATC-11	ATC Australia	94011	SMP3 82	NA		B. juncea
420	ATC-12	ATC Australia	94023	BRA927/72	NA	SP1	B. carinata
421	ATC-13	ATC Australia	90260	PI193761	NA	SP1	B. carinata
422	ATC-16	ATC Australia	94046	54110	NA	SP1	B. carinata
423	ATC-17	ATC Australia	94045	54109	NA	SP1	B. carinata
424	ATC-18	ATC Australia	94044	54108	NA	SP1	B. carinata
425	ATC-19	ATC Australia	94042	54106	NA	SP1	B. carinata
426	ATC-2	ATC Australia	94040	54104	NA	SP1	B. carinata
427	ATC-20	ATC Australia	94043	54107	NA	SP1	B. carinata
428	ATC-21	ATC Australia	93896	CPI100562	NA	SP1	B. carinata
429	ATC-22	ATC Australia	93897	CPI100563	NA	SP1	B. carinata
430	ATC-23	ATC Australia	90259	PI184290	NA	SP1	B. carinata
431	ATC-24	ATC Australia	94041	54105	NA	SP1	B. carinata
432	ATC-25	ATC Australia	94120	PI209023	NA	SP1	B. carinata
433	ATC-26	ATC Australia	94119	PI197402	NA	SP1	B. carinata
434	ATC-27	ATC Australia	94126	PI280230	NA	SP1	B. carinata
435	ATC-28	ATC Australia	94134	PI360882	NA	SP1	B. carinata
436	ATC-29	ATC Australia	94125	PI273637	NA	SP1	B. carinata
437	ATC-3	ATC Australia	94039	54103	NA	SP1	B. carinata
438	ATC-31	ATC Australia	90256	EthiopiaB	NA	SP1	B. carinata
439	ATC-34	ATC Australia	90258	PI183437	NA		B. juncea
440	ATC-35	ATC Australia	94136	PI360884	NA	SP1	B. carinata
441	ATC-36	ATC Australia	93881	CPI1099849	NA	SP1	B. carinata
442	ATC-37	ATC Australia	93883	CPI100549	NA	SP1	B. carinata
443	ATC-38	ATC Australia	93879	CPI099847	NA	SP1	B. carinata
444	ATC-39	ATC Australia	93878	CPI099838	NA	SP1	B. carinata
445	ATC-40	ATC Australia	90265	UCD 17	NA	SP1	B. carinata
446	ATC-41	ATC Australia	94114	PI194255	NA	SP1	B. carinata
447	ATC-42	ATC Australia	94115	PI194256	NA	SP1	B. carinata
448	ATC-44	ATC Australia	94117	PI195552	NA	SP1	B. carinata
449	ATC-45	ATC Australia	90266	UCD 18	NA	SP1	B. carinata
450	ATC-46	ATC Australia	94111	PI193959	NA	SP1	B. carinata
451	ATC-47	ATC Australia	94113	PI194251	NA	SP1	B. carinata
452	ATC-48	ATC Australia	93895	CPI100561	NA	SP1	B. carinata
453	ATC-49	ATC Australia	93894	CPI100560	NA	SP1	B. carinata
454	ATC-5	ATC Australia	94037	54101	NA	SP1	B. carinata
455	ATC-51	ATC Australia	93892	CPI100558	NA	SP1	B. carinata
456	ATC-52	ATC Australia	93889	CPI100555	NA	SP1	B. carinata
457	ATC-54	ATC Australia	93887	CPI100553	NA	SP1	B. carinata
458	ATC-55	ATC Australia	93886	CPI100552	NA	SP1	B. carinata
459	ATC-56	ATC Australia	93885	CPI100551	NA	SP1	B. carinata
460	ATC-57	ATC Australia	93884	CPI100550	NA	SP1	B. carinata
461	ATC-58	ATC Australia	93891	CPI100557	NA	SP1	B. carinata
462	ATC-59	ATC Australia	93890	CPI100556	NA	SP1	B. carinata
463	ATC-60	ATC Australia	93977	BRA1180/86	NA	SP1	B. carinata
464	ATC-61	ATC Australia	94135	PI360883	NA	SP1	B. carinata
465	ATC-62	ATC Australia	94455	EthiopianMustart,AddisA	NA	SP1	B. carinata
466	ATC-63	ATC Australia	94458	Chembere Dzagwinhanha	NA	SP1	B. carinata
467	ATC-64	ATC Australia	94457	Karate	NA	SP1	B. carinata
468	ATC-66	ATC Australia	94410	CPI99847	NA	SP1	B. carinata
469	ATC-67	ATC Australia	94409	CPI99838	NA	SP1	B. carinata
470	ATC-68	ATC Australia	94139	PI390134	NA	SP1	B. carinata
471	ATC-69	ATC Australia	94192	INIA0572_69	NA	SP1	B. carinata
472	ATC-7	ATC Australia	94024	BRA925/78	NA	SP1	B. carinata
473	ATC-70	ATC Australia	94138	PI390133	NA	SP1	B. carinata
474	ATC-71	ATC Australia	94137	PI360887	NA	SP1	B. carinata
475	ATC-72	ATC Australia	94428	CPI100563	NA	SP1	B. carinata
476	ATC-73	ATC Australia	94429	CPI100564	NA	SP1	B. carinata
477	ATC-74	ATC Australia	94427	CPI100562	NA	SP1	B. carinata
478	ATC-75	ATC Australia	94416	CPI100551	NA	SP1	B. carinata
479	ATC-76	ATC Australia	94413	CPI99850	NA	SP1	B. carinata
480	ATC-77	ATC Australia	94462	TamnTex SelGreens	NA	SP1	B. carinata
481	ATC-78	ATC Australia	94461	6807	NA	SP1	B. carinata
482	ATC-79	ATC Australia	94463	6987	NA	SP1	B. carinata
483	ATC-8	ATC Australia	94034	22525	NA		B. juncea ?
484	ATC-80	ATC Australia	95065	BCA1	NA	SP1	B. carinata
485	ATC-81	ATC Australia	90261	UCD 13	NA	SP1	B. carinata
486	ATC-82	ATC Australia	90262	UCD 14	NA	SP1	B. carinata
487	ATC-83	ATC Australia	90264	UCD 16	NA	SP1	B. carinata
488	ATC-84	ATC Australia	93975	BRA1156/85	NA	SP1	B. carinata
489	ATC-85	ATC Australia	93976	BRA1173/86	NA	SP1	B. carinata
490	ATC-86	ATC Australia	93978	BRA1197/87	NA	SP1	B. carinata
491	ATC-87	ATC Australia	93974	BRA1152/85	NA	SP1	B. carinata
492	ATC-89	ATC Australia	90263	UCD 15	NA	SP1	B. carinata
493	ATC-9	ATC Australia	94009	Brown Raya	NA	SP1	B. carinata
494	ATC-91	ATC Australia	94048	54112	NA	SP1	B. carinata
495	ATC-92	ATC Australia	94047	54111	NA	AG	B. carinata
496	ATC-93	ATC Australia	93971	BRA1028/79	NA	SP1	B. carinata
497	ATC-94	ATC Australia	93972	BRA1031/79	NA	SP1	B. carinata
498	ATC-95	ATC Australia	93973	BRA1043/89	NA	SP1	B. carinata
499	ATC-96	ATC Australia	93969	BRA926/81	NA	SP1	B. carinata
500	ATC-97	ATC Australia	93954	CPI099830	NA	SP1	B. carinata
501	ATC-98	ATC Australia	93899	CPI114097	NA	SP1	B. carinata
502	ATC-99	ATC Australia	93898	CPI100564	NA	SP1	B. carinata
503	GD001	RICP Czech Republic	09H2900035	LandraceEtiopie	Ethiopia	SP1	B. carinata
504	GD002	RICP Czech Republic	09H2900501	NA	Canada		B. juncea
505	GD003	RICP Czech Republic	09H2900502	NA	NA	SP1	B. carinata
506	GD004	RICP Czech Republic	09H2900506	NA	NA	SP1	B. carinata
507	GD005	RICP Czech Republic	09H2900507	Senafic Amharic	Ethiopia	SP1	B. carinata
508	GD006	RICP Czech Republic	09H2900508	Senafich Amharic	Ethiopia	SP1	B. carinata
509	GD007	RICP Czech Republic	09H2900509	GommenzerAmharic	Ethiopia	SP1	B. carinata
510	GD008	RICP Czech Republic	09H2900510	SVPnr.12	NA		B. juncea
511	GD009	RICP Czech Republic	09H2900511	SVPSaoTome	Sao Tome and Principe	SP1	B. carinata
512	GD010	RICP Czech Republic	09H2900513	GommenzerAmharic	Ethiopia	SP1	B. carinata
513	GD011	RICP Czech Republic	09H2900514	GommenzerAmharic	Ethiopia	SP1	B. carinata
514	GD012	RICP Czech Republic	09H2900516	B.car.o.17	Ethiopia	SP1	B. carinata
515	GD013	RICP Czech Republic	09H2900517	GommenzerAmharic	Ethiopia	SP1	B. carinata
516	GD014	RICP Czech Republic	09H2900518	GommenzerAmharic	Ethiopia	SP1	B. carinata
517	GD015	RICP Czech Republic	09H2900519	Rashad	Sudan	SP1	B. carinata
518	GD016	RICP Czech Republic	09H2900521	NA	NA	SP1	B. carinata
519	GD017	RICP Czech Republic	09H2900523	GommenzerAmharic	Ethiopia	SP1	B. carinata
520	GD018	RICP Czech Republic	09H2900526	NA	Kenya		B. juncea
521	GD019	RICP Czech Republic	09H2901001	Habesska	Ethiopia	SP1	B. carinata
522	GD020	RICP Czech Republic	09H2901003	NA	Ethiopia	SP1	B. carinata
523	GD021	RICP Czech Republic	09H2901004	NA	Pakistan	SP1	B. carinata
524	GD022	RICP Czech Republic	09H2901005	NA	Ethiopia	SP1	B. carinata
525	GD023	RICP Czech Republic	09H2901006	NA	Ethiopia	SP1	B. carinata
526	GD024	RICP Czech Republic	09H2901007	NA	Ethiopia	SP1	B. carinata
527	GD025	RICP Czech Republic	09H2901008	NA	Ethiopia	SP1	B. carinata
528	GD026	RICP Czech Republic	09H2901009	NA	Ethiopia	SP1	B. carinata
529	GD027	RICP Czech Republic	09H2901010	NA	Ethiopia	SP1	B. carinata
530	GD028	RICP Czech Republic	09H2901011	NA	Ethiopia	SP1	B. carinata
531	GD029	WGRU Warwick UK	HRI08002485	AddisAceb	NA	SP1	B. carinata
532	GD030	WGRU Warwick UK	HRI08004264	Karate	NA	SP1	B. carinata
533	GD031	WGRU Warwick UK	HRI08006232	Patu	NA	SP1	B. carinata
534	GD032	WGRU Warwick UK	HRI08006807	NA	NA	SP1	B. carinata
535	GD034	WGRU Warwick UK	HRI08006987	NA	NA	SP1	B. carinata
536	GD036	WGRU Warwick UK	HRI08013160	MbeyaGreen	NA	SP1	B. carinata
537	GD037	IPK Germany	BRA1028	NA	Zambia	SP1	B. carinata
538	GD038	IPK Germany	BRA1029	NA	Zambia	SP1	B. carinata
539	GD039	IPK Germany	BRA1030	NA	Zambia	SP1	B. carinata
540	GD040	IPK Germany	BRA1031	NA	Zambia	SP1	B. carinata
541	GD041	IPK Germany	BRA1043	NA	SWE	SP1	B. carinata
542	GD042	IPK Germany	BRA1149	NA	Ethiopia	SP1	B. carinata
543	GD043	IPK Germany	BRA1150	NA	Ethiopia	SP1	B. carinata
544	GD044	IPK Germany	BRA1151	NA	Ethiopia	SP1	B. carinata
545	GD045	IPK Germany	BRA1152	NA	Ethiopia	SP1	B. carinata
546	GD046	IPK Germany	BRA1153	NA	Ethiopia	SP1	B. carinata
547	GD047	IPK Germany	BRA1154	NA	Ethiopia	SP1	B. carinata
548	GD048	IPK Germany	BRA1155	NA	Ethiopia	SP1	B. carinata
549	GD049	IPK Germany	BRA1156	NA	Ethiopia	SP1	B. carinata
550	GD050	IPK Germany	BRA1157	NA	Ethiopia	SP1	B. carinata
551	GD051	IPK Germany	BRA1158	NA	Ethiopia	SP1	B. carinata
552	GD052	IPK Germany	BRA1172	NA	Ethiopia	SP1	B. carinata
553	GD053	IPK Germany	BRA1173	NA	Ethiopia	SP1	B. carinata
554	GD054	IPK Germany	BRA1174	NA	Ethiopia	SP1	B. carinata
555	GD055	IPK Germany	BRA1175	NA	Ethiopia	SP1	B. carinata
556	GD056	IPK Germany	BRA1176	NA	Ethiopia	SP1	B. carinata
557	GD057	IPK Germany	BRA1177	NA	Ethiopia	SP1	B. carinata
558	GD058	IPK Germany	BRA1178	NA	Ethiopia	SP1	B. carinata
559	GD059	IPK Germany	BRA1179	NA	Ethiopia	SP1	B. carinata
560	GD060	IPK Germany	BRA1180	NA	Ethiopia	SP1	B. carinata
561	GD061	IPK Germany	BRA1181	NA	Ethiopia	SP1	B. carinata
562	GD062	IPK Germany	BRA1182	NA	Ethiopia	SP1	B. carinata
563	GD063	IPK Germany	BRA1183	NA	Ethiopia	SP1	B. carinata
564	GD064	IPK Germany	BRA1184	NA	Ethiopia	SP1	B. carinata
565	GD065	IPK Germany	BRA1196	NA	Ethiopia	SP1	B. carinata
566	GD066	IPK Germany	BRA1197	NA	Ethiopia	SP1	B. carinata
567	GD067	IPK Germany	BRA1198	NA	Ethiopia	SP1	B. carinata
568	GD068	IPK Germany	BRA1199	NA	Ethiopia	SP1	B. carinata
569	GD069	IPK Germany	BRA2096	NA	Ethiopia	SP1	B. carinata
570	GD070	IPK Germany	BRA2107	NA	Ethiopia	SP1	B. carinata
571	GD071	IPK Germany	BRA2108	NA	Ethiopia	SP1	B. carinata
572	GD072	IPK Germany	BRA2109	NA	Ethiopia	SP1	B. carinata
573	GD073	IPK Germany	BRA2123	NA	Ethiopia	SP1	B. carinata
574	GD074	IPK Germany	BRA2124	NA	Ethiopia	SP1	B. carinata
575	GD075	IPK Germany	BRA2125	NA	Ethiopia	SP1	B. carinata
576	GD076	IPK Germany	BRA2126	NA	Ethiopia	SP1	B. carinata
577	GD077	IPK Germany	BRA2127	NA	Ethiopia	SP1	B. carinata
578	GD078	IPK Germany	BRA2128	NA	Ethiopia	SP1	B. carinata
579	GD079	IPK Germany	BRA2130	NA	Ethiopia	SP1	B. carinata
580	GD080	IPK Germany	BRA2135	NA	Ethiopia	SP1	B. carinata
581	GD081	IPK Germany	BRA2136	NA	Ethiopia	SP1	B. carinata
582	GD082	IPK Germany	BRA2137	NA	Ethiopia	SP1	B. carinata
583	GD083	IPK Germany	BRA2158	NA	Ethiopia	SP1	B. carinata
584	GD084	IPK Germany	BRA2211	NA	Ethiopia	SP1	B. carinata
585	GD085	IPK Germany	BRA2229	NA	Ethiopia	SP1	B. carinata
586	GD086	IPK Germany	BRA2237	NA	Ethiopia	SP1	B. carinata
587	GD087	IPK Germany	BRA2256	NA	NA	SP1	B. carinata
588	GD088	IPK Germany	BRA2263	NA	Ethiopia	SP1	B. carinata
589	GD089	IPK Germany	BRA2264	NA	Pakistan	SP1	B. carinata
590	GD090	IPK Germany	BRA2272	NA	Ethiopia	SP1	B. carinata
591	GD091	IPK Germany	BRA2279	NA	Germany		B. juncea?
592	GD092	IPK Germany	BRA2427	NA	Ethiopia	SP1	B. carinata
593	GD093	IPK Germany	BRA2435	NA	Ethiopia	SP1	B. carinata
594	GD094	IPK Germany	BRA2444	NA	Ethiopia	SP1	B. carinata
595	GD095	IPK Germany	BRA2451	NA	Ethiopia	SP1	B. carinata
596	GD096	IPK Germany	BRA2452	NA	Ethiopia	SP1	B. carinata
597	GD097	IPK Germany	BRA2463	NA	Ethiopia	SP1	B. carinata
598	GD098	IPK Germany	BRA2464	NA	Ethiopia	SP1	B. carinata
599	GD099	IPK Germany	BRA2471	NA	Ethiopia	SP1	B. carinata
600	GD100	IPK Germany	BRA2472	NA	Ethiopia	SP1	B. carinata
601	GD101	IPK Germany	BRA2474	NA	Ethiopia	SP1	B. carinata
602	GD102	IPK Germany	BRA2478	NA	Ethiopia	SP1	B. carinata
603	GD103	IPK Germany	BRA2481	NA	Ethiopia	SP1	B. carinata
604	GD104	IPK Germany	BRA2483	NA	Ethiopia	SP1	B. carinata
605	GD105	IPK Germany	BRA2493	NA	Ethiopia	SP1	B. carinata
606	GD106	IPK Germany	BRA2494	NA	Ethiopia	SP1	B. carinata
607	GD107	IPK Germany	BRA2497	NA	Ethiopia	SP1	B. carinata
608	GD108	IPK Germany	BRA2502	NA	Ethiopia	SP1	B. carinata
609	GD109	IPK Germany	BRA2506	NA	Ethiopia	SP1	B. carinata
610	GD110	IPK Germany	BRA2507	NA	Ethiopia	SP1	B. carinata
611	GD111	IPK Germany	BRA2510	NA	Ethiopia	SP1	B. carinata
612	GD112	IPK Germany	BRA2515	NA	Ethiopia	SP1	B. carinata
613	GD113	IPK Germany	BRA2521	NA	Ethiopia	SP1	B. carinata
614	GD114	IPK Germany	BRA2523	NA	Ethiopia	SP1	B. carinata
615	GD115	IPK Germany	BRA2543	NA	Ethiopia	SP1	B. carinata
616	GD116	IPK Germany	BRA2548	NA	Ethiopia	SP1	B. carinata
617	GD117	IPK Germany	BRA2563	NA	Ethiopia	SP1	B. carinata
618	GD118	IPK Germany	BRA2569	NA	Ethiopia	SP1	B. carinata
619	GD119	IPK Germany	BRA2572	NA	Ethiopia	SP1	B. carinata
620	GD120	IPK Germany	BRA2573	NA	Ethiopia	SP1	B. carinata
621	GD121	IPK Germany	BRA2585	NA	Ethiopia	SP1	B. carinata
622	GD122	IPK Germany	BRA2588	NA	Ethiopia	SP1	B. carinata
623	GD123	IPK Germany	BRA2592	NA	Ethiopia	SP1	B. carinata
624	GD124	IPK Germany	BRA2605	NA	Ethiopia	SP1	B. carinata
625	GD125	IPK Germany	BRA2607	NA	Ethiopia	SP1	B. carinata
626	GD126	IPK Germany	BRA2999	NA	Thailand		B. juncea
627	GD127	IPK Germany	BRA489	NA	Ethiopia	SP1	B. carinata
628	GD128	IPK Germany	BRA926	NA	Ethiopia	SP1	B. carinata
629	GD129	IPK Germany	BRA927	NA	Ethiopia	SP1	B. carinata
630	GD130	IPK Germany	BRA928	NA	Ethiopia	SP1	B. carinata
631	GD131	IPK Germany	BRA929	NA	Ethiopia	SP1	B. carinata

## Sheet: S2
Table S2 : Gene diversity, heterozygosity, polymorphism information content , and SNP annotations of 10,199 SNPs used in diversity analysis.
Sr No	Chromosome	Position	Reference allele	Gene diversity	Heterozygosity	PIC	Gene model	Annotation	Protein change
1	B1	6337	C	0.259087	0.0618067	0.225524	Bni1g001020.1	Non-CDS	N/A
2	B1	32119	T	0.143249	0.0285261	0.132989	Bni1g001080.1	Non-CDS	N/A
3	B1	32235	C	0.133816	0.0301109	0.124863	Bni1g001080.1	Non-CDS	N/A
4	B1	39430	A	0.254667	0.0459588	0.222239	Bni1g001110.1	Non-CDS	N/A
5	B1	50667	A	0.0598966	0.0586371	0.0581028	Bni1g001130.1	synonymous	Pro
6	B1	111721	C	0.189813	0.0475436	0.171798	inter	N/A	N/A
7	B1	155554	G	0.413139	0.0982567	0.327797	Bni1g002330.1	synonymous	Glu
8	B1	155713	C	0.428868	0.0903328	0.336904	Bni1g002330.1	Non-CDS	N/A
9	B1	155715	A	0.151235	0.0507132	0.139799	Bni1g002330.1	Non-CDS	N/A
10	B1	155717	T	0.428868	0.0903328	0.336904	Bni1g002330.1	Non-CDS	N/A
11	B1	155734	A	0.151235	0.0507132	0.139799	Bni1g002330.1	Non-CDS	N/A
12	B1	155818	T	0.432409	0.0776545	0.33892	Bni1g002330.1	Non-CDS	N/A
13	B1	155831	A	0.428269	0.0919176	0.336562	Bni1g002330.1	Non-CDS	N/A
14	B1	155883	A	0.244574	0.0380349	0.214666	Bni1g002330.1	Non-CDS	N/A
15	B1	349658	A	0.303075	0.0269414	0.257148	inter	N/A	N/A
16	B1	349713	C	0.303075	0.0269414	0.257148	inter	N/A	N/A
17	B1	403301	A	0.290959	0.0301109	0.24863	inter	N/A	N/A
18	B1	403322	C	0.386226	0.0570523	0.311641	inter	N/A	N/A
19	B1	403325	C	0.383946	0.0586371	0.310239	inter	N/A	N/A
20	B1	403455	T	0.311924	0.0475436	0.263276	inter	N/A	N/A
21	B1	403456	G	0.311924	0.0475436	0.263276	inter	N/A	N/A
22	B1	424611	T	0.117361	0.0174326	0.110474	Bni1g003680.1	synonymous	Leu
23	B1	436508	G	0.278482	0.0427892	0.239706	Bni1g003710.1	synonymous	Leu
24	B1	436529	G	0.273176	0.0380349	0.235863	Bni1g003710.1	synonymous	Leu
25	B1	436575	C	0.324347	0.0396197	0.271747	Bni1g003710.1	synonymous	Pro
26	B1	436613	T	0.297062	0.0427892	0.252939	Bni1g003710.1	synonymous	Ser
27	B1	436657	T	0.278482	0.0586371	0.239706	Bni1g003710.1	synonymous	Ile
28	B1	436658	T	0.277425	0.0570523	0.238943	Bni1g003710.1	synonymous	Ile
29	B1	436681	C	0.302079	0.0729002	0.256453	Bni1g003710.1	synonymous	Ala
30	B1	436718	G	0.287873	0.0697306	0.246438	Bni1g003710.1	synonymous	Ser
31	B1	436719	A	0.302079	0.0729002	0.256453	Bni1g003710.1	synonymous	Thr
32	B1	436745	T	0.287873	0.0697306	0.246438	Bni1g003710.1	synonymous	Ser
33	B1	436757	C	0.288904	0.0713154	0.247172	Bni1g003710.1	synonymous	Cys
34	B1	448688	T	0.242304	0.0348653	0.212948	Bni1g003750.1	non-synonymous	Thr/Ser
35	B1	531178	T	0.199718	0.0507132	0.179775	Bni1g003920.1	non-synonymous	Ser/Ile
36	B1	531197	T	0.131099	0.0364501	0.122506	Bni1g003920.1	synonymous	Asp
37	B1	531203	C	0.125634	0.0301109	0.117742	Bni1g003920.1	non-synonymous	Glu/Asp
38	B1	531267	C	0.125634	0.0301109	0.117742	Bni1g003920.1	Non-CDS	N/A
39	B1	636085	T	0.200945	0.0491284	0.180756	inter	N/A	N/A
40	B1	636093	T	0.199718	0.0475436	0.179775	inter	N/A	N/A
41	B1	636110	G	0.155195	0.0364501	0.143152	inter	N/A	N/A
42	B1	785446	G	0.242304	0.0633914	0.212948	Bni1g005450.1	synonymous	Val
43	B1	1087901	T	0.187311	0.044374	0.169768	inter	N/A	N/A
44	B1	1150109	A	0.428868	0.0713154	0.336904	Bni1g007170.1	non-synonymous	Pro/Thr
45	B1	1150115	G	0.428868	0.0713154	0.336904	Bni1g007170.1	non-synonymous	Leu/Val
46	B1	1150117	A	0.430058	0.0744849	0.337583	Bni1g007170.1	synonymous	Leu
47	B1	1150118	G	0.429464	0.0729002	0.337245	Bni1g007170.1	non-synonymous	Ser/Ala
48	B1	1182641	G	0.407775	0.0919176	0.324635	inter	N/A	N/A
49	B1	1182695	T	0.417702	0.0935024	0.330464	inter	N/A	N/A
50	B1	1182700	C	0.407775	0.0919176	0.324635	inter	N/A	N/A
51	B1	1240492	A	0.403646	0.0792393	0.322181	inter	N/A	N/A
52	B1	1240513	A	0.401547	0.0776545	0.320927	inter	N/A	N/A
53	B1	1568842	G	0.484248	0.153724	0.367	Bni1g007800.1	synonymous	Val
54	B1	1693121	C	0.145921	0.00316957	0.135274	inter	N/A	N/A
55	B1	1729707	A	0.43357	0.0998415	0.339578	Bni1g008090.1	synonymous	Arg
56	B1	1729728	C	0.424622	0.0950872	0.33447	Bni1g008090.1	synonymous	Ser
57	B1	1777492	T	0.362416	0.0855784	0.296743	Bni1g008190.1	synonymous	Asp
58	B1	1777496	T	0.362416	0.0855784	0.296743	Bni1g008190.1	synonymous	Ser
59	B1	1900469	A	0.368174	0.0871632	0.300398	inter	N/A	N/A
60	B1	1900522	T	0.442491	0.0998415	0.344592	inter	N/A	N/A
61	B1	1900541	T	0.368174	0.0871632	0.300398	inter	N/A	N/A
62	B1	1900571	T	0.442491	0.0998415	0.344592	inter	N/A	N/A
63	B1	1900573	G	0.147253	0.0269414	0.136411	inter	N/A	N/A
64	B1	1936396	G	0.172091	0.0348653	0.157284	inter	N/A	N/A
65	B1	1936399	T	0.172091	0.0348653	0.157284	inter	N/A	N/A
66	B1	2116428	C	0.376186	0.0618067	0.305428	Bni1g008800.1	synonymous	Asp
67	B1	2116481	G	0.373809	0.0602219	0.303942	Bni1g008800.1	Non-CDS	N/A
68	B1	2517033	G	0.147253	0.0332805	0.136411	Bni1g009490.1	synonymous	Glu
69	B1	2517034	T	0.14991	0.0364501	0.138674	Bni1g009490.1	synonymous	Leu
70	B1	2517052	T	0.14991	0.0364501	0.138674	Bni1g009490.1	synonymous	Leu
71	B1	2517075	T	0.205828	0.0491284	0.184645	Bni1g009490.1	synonymous	Ala
72	B1	2517079	G	0.208254	0.0522979	0.186569	Bni1g009490.1	synonymous	Glu
73	B1	2517153	C	0.147253	0.0332805	0.136411	Bni1g009490.1	synonymous	Pro
74	B1	2517159	G	0.478119	0.0903328	0.36382	Bni1g009490.1	synonymous	Val
75	B1	2517178	A	0.47845	0.0919176	0.363993	Bni1g009490.1	synonymous	Asn
76	B1	2517179	A	0.491556	0.106181	0.370742	Bni1g009490.1	synonymous	Asn
77	B1	2606760	G	0.347046	0.066561	0.286825	Bni1g009640.1	synonymous	Ala
78	B1	2794990	C	0.106189	0.0110935	0.100551	Bni1g009920.1	Non-CDS	N/A
79	B1	3003858	T	0.160439	0.0269414	0.147569	Bni1g010170.1	non-synonymous	Pro/Ser
80	B1	3345872	A	0.254667	0.0206022	0.222239	Bni1g010700.1	synonymous	Ile
81	B1	3345897	C	0.254667	0.0206022	0.222239	Bni1g010700.1	synonymous	Ala
82	B1	3345916	C	0.254667	0.0206022	0.222239	Bni1g010700.1	synonymous	Ala
83	B1	3345917	G	0.254667	0.0206022	0.222239	Bni1g010700.1	synonymous	Val
84	B1	3345919	T	0.254667	0.0206022	0.222239	Bni1g010700.1	synonymous	Val
85	B1	3346066	T	0.199718	0.0158479	0.179775	Bni1g010700.1	synonymous	Ser
86	B1	3624789	A	0.321518	0.0570523	0.269831	Bni1g011180.1	Non-CDS	N/A
87	B1	3624797	G	0.335438	0.0586371	0.279179	Bni1g011180.1	Non-CDS	N/A
88	B1	3624855	A	0.0628653	0.0396197	0.0608893	Bni1g011180.1	Non-CDS	N/A
89	B1	3624856	A	0.0628653	0.0427892	0.0608893	Bni1g011180.1	Non-CDS	N/A
90	B1	3624862	A	0.143249	0.0348653	0.132989	Bni1g011180.1	Non-CDS	N/A
91	B1	3624880	A	0.334528	0.0570523	0.278574	Bni1g011180.1	Non-CDS	N/A
92	B1	3629794	T	0.101959	0.0190174	0.096761	Bni1g011190.1	Non-CDS	N/A
93	B1	3789001	G	0.235432	0.0253566	0.207718	Bni1g011410.1	non-synonymous	Lys/Glu
94	B1	3789076	G	0.220234	0.0269414	0.195982	Bni1g011410.1	non-synonymous	Pro/Ala
95	B1	3935356	G	0.356535	0.0522979	0.292977	Bni1g011580.1	non-synonymous	Ile/Ser
96	B1	3935384	A	0.357383	0.0570523	0.293522	Bni1g011580.1	synonymous	Leu
97	B1	3935388	G	0.21067	0.0301109	0.188479	Bni1g011580.1	non-synonymous	Ser/Ala
98	B1	3935424	A	0.21067	0.0269414	0.188479	Bni1g011580.1	synonymous	Met
99	B1	3935427	T	0.211874	0.0285261	0.189429	Bni1g011580.1	non-synonymous	Arg/Cys
100	B1	3935514	G	0.360749	0.0475436	0.295679	Bni1g011580.1	synonymous	Val
101	B1	3935553	G	0.213076	0.0301109	0.190375	Bni1g011580.1	non-synonymous	Lys/Glu
102	B1	3935556	A	0.21067	0.0301109	0.188479	Bni1g011580.1	non-synonymous	Val/Ile
103	B1	3935559	C	0.214275	0.0316957	0.191318	Bni1g011580.1	non-synonymous	Met/Leu
104	B1	4148112	A	0.241165	0.0237718	0.212085	inter	N/A	N/A
105	B1	4148391	A	0.217858	0.0269414	0.194127	inter	N/A	N/A
106	B1	4148438	C	0.217858	0.0269414	0.194127	inter	N/A	N/A
107	B1	4336187	C	0.496604	0.147385	0.373296	Bni1g012220.1	synonymous	Ala
108	B1	4336188	A	0.496604	0.147385	0.373296	Bni1g012220.1	synonymous	Ala
109	B1	4336331	G	0.491963	0.144216	0.370949	Bni1g012220.1	synonymous	Ser
110	B1	4345499	A	0.329013	0.0475436	0.274888	Bni1g012260.1	Non-CDS	N/A
111	B1	4345508	T	0.35312	0.0744849	0.290773	Bni1g012260.1	Non-CDS	N/A
112	B1	4385222	A	0.37932	0.0871632	0.307378	Bni1g012310.1	Non-CDS	N/A
113	B1	4385258	G	0.37854	0.0919176	0.306894	Bni1g012310.1	Non-CDS	N/A
114	B1	4385293	G	0.380097	0.088748	0.30786	Bni1g012310.1	synonymous	Leu
115	B1	4540891	C	0.182278	0.0507132	0.165665	inter	N/A	N/A
116	B1	4540935	G	0.182278	0.0507132	0.165665	inter	N/A	N/A
117	B1	4540939	G	0.182278	0.0507132	0.165665	inter	N/A	N/A
118	B1	4540958	C	0.18354	0.0522979	0.166697	inter	N/A	N/A
119	B1	4577310	A	0.441411	0.0966719	0.343989	Bni1g014650.1	Non-CDS	N/A
120	B1	4577315	T	0.443561	0.103011	0.345188	Bni1g014650.1	Non-CDS	N/A
121	B1	4577345	T	0.331782	0.0713154	0.276742	Bni1g014650.1	Non-CDS	N/A
122	B1	4577348	G	0.331782	0.0713154	0.276742	Bni1g014650.1	Non-CDS	N/A
123	B1	4577356	T	0.331782	0.0713154	0.276742	Bni1g014650.1	Non-CDS	N/A
124	B1	4605345	A	0.499874	0.0649762	0.374937	inter	N/A	N/A
125	B1	4605454	C	0.499754	0.0713154	0.374877	Bni1g014690.1	non-synonymous	Asp/His
126	B1	4605472	A	0.499819	0.0713154	0.37491	Bni1g014690.1	non-synonymous	Asp/Asn
127	B1	4605478	G	0.499819	0.0713154	0.37491	Bni1g014690.1	non-synonymous	Thr/Ala
128	B1	4605479	T	0.499819	0.0713154	0.37491	Bni1g014690.1	non-synonymous	Thr/Met
129	B1	4753445	T	0.48508	0.14897	0.367429	inter	N/A	N/A
130	B1	4753477	G	0.486418	0.134707	0.368117	inter	N/A	N/A
131	B1	4762368	C	0.499874	0.0871632	0.374937	Bni1g014960.1	synonymous	Gly
132	B1	4912639	T	0.49453	0.0808241	0.37225	Bni1g015220.1	synonymous	Leu
133	B1	4912672	G	0.390716	0.0570523	0.314387	Bni1g015220.1	non-synonymous	Lys/Glu
134	B1	4912678	C	0.389974	0.0554675	0.313934	Bni1g015220.1	synonymous	Pro
135	B1	4912708	C	0.291982	0.0348653	0.249356	Bni1g015220.1	synonymous	Leu
136	B1	4912798	G	0.397283	0.0554675	0.318366	Bni1g015220.1	non-synonymous	Phe/Val
137	B1	4912807	G	0.391456	0.0554675	0.314837	Bni1g015220.1	non-synonymous	Phe/Val
138	B1	4912822	A	0.492747	0.0776545	0.371347	Bni1g015220.1	non-synonymous	Glu/Lys
139	B1	4913255	G	0.236584	0.0301109	0.208598	Bni1g015220.1	synonymous	Gly
140	B1	4913296	C	0.385468	0.0396197	0.311175	Bni1g015220.1	non-synonymous	Thr/Pro
141	B1	4913321	A	0.383946	0.0396197	0.310239	Bni1g015220.1	non-synonymous	Ile/Asn
142	B1	4913370	C	0.295038	0.0269414	0.251514	Bni1g015220.1	non-synonymous	Glu/Asp
143	B1	4913468	A	0.49453	0.0618067	0.37225	Bni1g015220.1	non-synonymous	Leu/His
144	B1	4913479	T	0.384709	0.0380349	0.310708	Bni1g015220.1	non-synonymous	Leu/Phe
145	B1	4913494	G	0.384709	0.0380349	0.310708	Bni1g015220.1	non-synonymous	Lys/Glu
146	B1	4913532	A	0.383946	0.0364501	0.310239	Bni1g015220.1	non-synonymous	Ser/Arg
147	B1	4913536	A	0.384709	0.0380349	0.310708	Bni1g015220.1	non-synonymous	His/Asn
148	B1	5079804	T	0.229637	0.0586371	0.20327	Bni1g015490.1	synonymous	Ile
149	B1	5079805	G	0.247961	0.0618067	0.217219	Bni1g015490.1	synonymous	Gly
150	B1	5330173	A	0.0790133	0.0158479	0.0758917	Bni1g015950.1	synonymous	Lys
151	B1	5330174	A	0.0760999	0.0126783	0.0732043	Bni1g015950.1	synonymous	Lys
152	B1	5330207	C	0.0819166	0.00950872	0.0785614	Bni1g015950.1	synonymous	Gly
153	B1	5330252	G	0.0962827	0.0126783	0.0916475	Bni1g015950.1	synonymous	Lys
154	B1	5382290	G	0.296051	0.0507132	0.252228	Bni1g016030.1	synonymous	Arg
155	B1	5382318	A	0.29807	0.0538827	0.253647	Bni1g016030.1	non-synonymous	Leu/Met
156	B1	5382333	A	0.29807	0.0538827	0.253647	Bni1g016030.1	non-synonymous	Ala/Thr
157	B1	5433567	A	0.342631	0.0871632	0.283933	Bni1g016090.1	synonymous	Gly
158	B1	5433576	A	0.342631	0.0871632	0.283933	Bni1g016090.1	synonymous	Thr
159	B1	5433601	C	0.342631	0.0871632	0.283933	Bni1g016090.1	synonymous	Leu
160	B1	5433606	G	0.340848	0.0871632	0.28276	Bni1g016090.1	synonymous	Val
161	B1	6091319	A	0.128371	0.00475436	0.120132	Bni1g016990.1	non-synonymous	Arg/Ser
162	B1	6091427	A	0.129736	0.00633914	0.121321	Bni1g016990.1	synonymous	Arg
163	B1	6091439	C	0.459764	0.0982567	0.354072	Bni1g016990.1	non-synonymous	Ala/Pro
164	B1	6208064	A	0.43065	0.0950872	0.33792	inter	N/A	N/A
165	B1	6208090	A	0.43065	0.0950872	0.33792	inter	N/A	N/A
166	B1	6219642	G	0.380097	0.0633914	0.30786	Bni1g017200.1	synonymous	Glu
167	B1	6303668	G	0.452738	0.103011	0.350252	inter	N/A	N/A
168	B1	6375721	G	0.160439	0.0301109	0.147569	Bni1g017470.1	Non-CDS	N/A
169	B1	6847798	T	0.442491	0.0681458	0.344592	inter	N/A	N/A
170	B1	6847887	A	0.440867	0.0697306	0.343685	inter	N/A	N/A
171	B1	6847903	A	0.441411	0.0681458	0.343989	inter	N/A	N/A
172	B1	6847937	T	0.440321	0.0681458	0.343379	Bni1g017970.1	synonymous	Gly
173	B1	6869010	C	0.468651	0.106181	0.358834	inter	N/A	N/A
174	B1	6869025	C	0.48508	0.0633914	0.367429	Bni1g018030.1	Non-CDS	N/A
175	B1	6980459	G	0.456087	0.088748	0.352079	Bni1g018170.1	synonymous	Glu
176	B1	6980513	C	0.406408	0.0792393	0.323825	Bni1g018170.1	synonymous	Pro
177	B1	7138918	A	0.494193	0.0903328	0.37208	inter	N/A	N/A
178	B1	7139009	C	0.494363	0.088748	0.372166	inter	N/A	N/A
179	B1	7197034	A	0.22847	0.0538827	0.202371	Bni1g018380.1	synonymous	Asn
180	B1	7197037	G	0.227301	0.0522979	0.201468	Bni1g018380.1	non-synonymous	Gln/Glu
181	B1	7375544	G	0.355685	0.0602219	0.292429	Bni1g018550.1	synonymous	Asp
182	B1	7375562	G	0.355685	0.0602219	0.292429	Bni1g018550.1	synonymous	Glu
183	B1	7375570	G	0.359071	0.0602219	0.294605	Bni1g018550.1	non-synonymous	Phe/Leu
184	B1	7375574	T	0.355685	0.0602219	0.292429	Bni1g018550.1	synonymous	Cys
185	B1	7375619	C	0.360749	0.0570523	0.295679	Bni1g018550.1	synonymous	His
186	B1	7375694	C	0.359911	0.0586371	0.295143	Bni1g018550.1	non-synonymous	Phe/Leu
187	B1	7385056	A	0.340848	0.106181	0.28276	Bni1g018570.1	synonymous	Pro
188	B1	7385080	G	0.342631	0.106181	0.283933	Bni1g018570.1	non-synonymous	His/Gln
189	B1	7385107	T	0.356535	0.0713154	0.292977	Bni1g018570.1	synonymous	Pro
190	B1	7651946	C	0.1848	0.0380349	0.167724	Bni1g018840.1	Non-CDS	N/A
191	B1	8099096	C	0.497457	0.0824089	0.373725	Bni1g019290.1	non-synonymous	Lys/Thr
192	B1	8113979	C	0.498632	0.0729002	0.374315	Bni1g019310.1	synonymous	Thr
193	B1	8257843	G	0.499898	0.0760697	0.374949	inter	N/A	N/A
194	B1	8257882	G	0.49992	0.0744849	0.37496	inter	N/A	N/A
195	B1	8257886	T	0.499938	0.0760697	0.374969	inter	N/A	N/A
196	B1	8257895	T	0.499955	0.0713154	0.374977	inter	N/A	N/A
197	B1	8464087	T	0.107595	0.0158479	0.101806	inter	N/A	N/A
198	B1	8617833	T	0.488667	0.0950872	0.369269	Bni1g020830.1	Non-CDS	N/A
199	B1	8657230	T	0.489139	0.110935	0.36951	Bni1g020880.1	Non-CDS	N/A
200	B1	8657231	A	0.489139	0.110935	0.36951	Bni1g020880.1	Non-CDS	N/A
201	B1	8657252	T	0.489139	0.110935	0.36951	Bni1g020880.1	Non-CDS	N/A
202	B1	8657287	A	0.489139	0.110935	0.36951	Bni1g020880.1	Non-CDS	N/A
203	B1	8796643	T	0.451758	0.0871632	0.349715	Bni1g021040.1	synonymous	Tyr
204	B1	8804830	A	0.460658	0.0950872	0.354555	inter	N/A	N/A
205	B1	8804852	G	0.459764	0.0950872	0.354072	inter	N/A	N/A
206	B1	8804866	A	0.460212	0.0966719	0.354314	inter	N/A	N/A
207	B1	8804882	A	0.411813	0.0792393	0.327018	inter	N/A	N/A
208	B1	8938523	C	0.392928	0.0998415	0.315732	inter	N/A	N/A
209	B1	8938598	C	0.48281	0.0855784	0.366257	inter	N/A	N/A
210	B1	8938632	C	0.483392	0.0824089	0.366558	inter	N/A	N/A
211	B1	8938635	C	0.48281	0.0824089	0.366257	inter	N/A	N/A
212	B1	8938655	A	0.139221	0.0142631	0.12953	inter	N/A	N/A
213	B1	9003064	G	0.0760999	0.022187	0.0732043	Bni1g021280.1	non-synonymous	Val/Gly
214	B1	9008533	G	0.0775578	0.0174326	0.0745502	Bni1g021300.1	synonymous	Val
215	B1	9008545	T	0.0775578	0.0174326	0.0745502	Bni1g021300.1	synonymous	Phe
216	B1	9040408	A	0.155195	0.0237718	0.143152	Bni1g021360.1	synonymous	Leu
217	B1	9076501	G	0.16823	0.0522979	0.154079	Bni1g021400.1	synonymous	Ser
218	B1	9252700	G	0.374603	0.0713154	0.30444	Bni1g021540.1	Non-CDS	N/A
219	B1	9252975	T	0.323407	0.0507132	0.271111	Bni1g021540.1	non-synonymous	Ala/Val
220	B1	9397217	C	0.30008	0.0824089	0.255056	inter	N/A	N/A
221	B1	9397293	C	0.316753	0.0903328	0.266586	inter	N/A	N/A
222	B1	9397318	T	0.296051	0.0570523	0.252228	inter	N/A	N/A
223	B1	9425993	A	0.289933	0.0602219	0.247902	Bni1g021720.1	synonymous	Leu
224	B1	9426056	G	0.418343	0.0855784	0.330838	Bni1g021720.1	Non-CDS	N/A
225	B1	9426065	C	0.291982	0.0602219	0.249356	Bni1g021720.1	Non-CDS	N/A
226	B1	9426068	C	0.308997	0.0681458	0.261257	Bni1g021720.1	Non-CDS	N/A
227	B1	9426085	G	0.416411	0.0871632	0.329712	Bni1g021720.1	Non-CDS	N/A
228	B1	9426105	C	0.406408	0.0855784	0.323825	Bni1g021720.1	non-synonymous	Leu/Pro
229	B1	9446869	C	0.49809	0.0919176	0.374043	inter	N/A	N/A
230	B1	9453838	G	0.499498	0.0808241	0.374749	inter	N/A	N/A
231	B1	9485592	T	0.474321	0.0602219	0.361831	inter	N/A	N/A
232	B1	9553060	C	0.0876932	0.0602219	0.0838481	inter	N/A	N/A
233	B1	9814634	G	0.247961	0.0491284	0.217219	Bni1g023970.1	Non-CDS	N/A
234	B1	9903740	C	0.385468	0.103011	0.311175	Bni1g024120.1	synonymous	Cys
235	B1	9903773	T	0.383182	0.104596	0.309768	Bni1g024120.1	synonymous	Arg
236	B1	10059925	A	0.316753	0.0681458	0.266586	inter	N/A	N/A
237	B1	10059997	G	0.3327	0.066561	0.277355	Bni1g024300.1	Non-CDS	N/A
238	B1	10060019	G	0.335438	0.0681458	0.279179	Bni1g024300.1	Non-CDS	N/A
239	B1	10060046	G	0.321518	0.0697306	0.269831	Bni1g024300.1	Non-CDS	N/A
240	B1	10118087	T	0.330861	0.0950872	0.276127	inter	N/A	N/A
241	B1	10118091	G	0.330861	0.0950872	0.276127	inter	N/A	N/A
242	B1	10118104	C	0.314829	0.0966719	0.26527	inter	N/A	N/A
243	B1	10152142	C	0.343519	0.0982567	0.284517	Bni1g024430.1	Non-CDS	N/A
244	B1	10191833	G	0.37854	0.0760697	0.306894	Bni1g024480.1	Non-CDS	N/A
245	B1	10696663	G	0.11319	0.0190174	0.106784	inter	N/A	N/A
246	B1	10696674	G	0.342631	0.0554675	0.283933	inter	N/A	N/A
247	B1	10696688	G	0.264556	0.0760697	0.229561	inter	N/A	N/A
248	B1	10865498	A	0.307033	0.0839937	0.259898	Bni1g026220.1	synonymous	Asn
249	B1	10869203	A	0.315792	0.0792393	0.26593	Bni1g026230.1	non-synonymous	Pro/Thr
250	B1	10969566	G	0.200945	0.0522979	0.180756	inter	N/A	N/A
251	B1	10969614	G	0.197257	0.0475436	0.177802	inter	N/A	N/A
252	B1	11040809	A	0.140566	0.0760697	0.130687	inter	N/A	N/A
253	B1	11440598	C	0.308997	0.0903328	0.261257	Bni1g026790.1	Non-CDS	N/A
254	B1	11440612	T	0.308016	0.088748	0.260579	Bni1g026790.1	Non-CDS	N/A
255	B1	11440648	A	0.308997	0.0903328	0.261257	Bni1g026790.1	Non-CDS	N/A
256	B1	11440658	G	0.207042	0.0538827	0.185609	Bni1g026790.1	Non-CDS	N/A
257	B1	11440671	T	0.309975	0.0919176	0.261933	Bni1g026790.1	Non-CDS	N/A
258	B1	11444646	A	0.318666	0.0649762	0.267892	inter	N/A	N/A
259	B1	11908187	T	0.0746394	0.0332805	0.0718539	inter	N/A	N/A
260	B1	12422963	A	0.481001	0.0919176	0.36532	Bni1g027390.1	Non-CDS	N/A
261	B1	12566812	G	0.475387	0.0713154	0.362391	Bni1g027510.1	non-synonymous	Val/Gly
262	B1	12857653	A	0.443027	0.0729002	0.34489	inter	N/A	N/A
263	B1	13206817	T	0.114583	0.0142631	0.108018	inter	N/A	N/A
264	B1	13206849	C	0.115973	0.0158479	0.109248	inter	N/A	N/A
265	B1	13206880	G	0.114583	0.0142631	0.108018	inter	N/A	N/A
266	B1	13206910	G	0.114583	0.0142631	0.108018	inter	N/A	N/A
267	B1	13206925	C	0.114583	0.0142631	0.108018	inter	N/A	N/A
268	B1	13206934	G	0.114583	0.0142631	0.108018	inter	N/A	N/A
269	B1	13337340	A	0.111795	0.00792393	0.105546	Bni1g029240.1	non-synonymous	Asp/Asn
270	B1	13337371	A	0.111795	0.00792393	0.105546	Bni1g029240.1	Non-CDS	N/A
271	B1	13337378	C	0.111795	0.00792393	0.105546	Bni1g029240.1	Non-CDS	N/A
272	B1	13337392	G	0.11319	0.00950872	0.106784	Bni1g029240.1	Non-CDS	N/A
273	B1	13337394	A	0.11319	0.00950872	0.106784	Bni1g029240.1	Non-CDS	N/A
274	B1	13571275	G	0.131099	0.0237718	0.122506	Bni1g029490.1	Non-CDS	N/A
275	B1	13571383	T	0.131099	0.0237718	0.122506	Bni1g029490.1	synonymous	Gly
276	B1	13812834	C	0.166937	0.044374	0.153003	inter	N/A	N/A
277	B1	13891705	T	0.35226	0.088748	0.290216	Bni1g029720.1	synonymous	Trp
278	B1	14047437	G	0.343519	0.0919176	0.284517	inter	N/A	N/A
279	B1	14165009	C	0.221418	0.0792393	0.196905	inter	N/A	N/A
280	B1	14613870	C	0.310951	0.0427892	0.262606	inter	N/A	N/A
281	B1	14613874	C	0.24344	0.0364501	0.213809	inter	N/A	N/A
282	B1	14613882	C	0.242304	0.0348653	0.212948	inter	N/A	N/A
283	B1	14613889	T	0.256882	0.0364501	0.223888	inter	N/A	N/A
284	B1	14613899	A	0.24344	0.0364501	0.213809	inter	N/A	N/A
285	B1	14613929	G	0.246835	0.0348653	0.216371	inter	N/A	N/A
286	B1	14613949	G	0.24344	0.0396197	0.213809	inter	N/A	N/A
287	B1	14613956	C	0.246835	0.0348653	0.216371	inter	N/A	N/A
288	B1	14613964	C	0.233122	0.0253566	0.205949	inter	N/A	N/A
289	B1	14613972	C	0.230801	0.0253566	0.204167	inter	N/A	N/A
290	B1	14613978	A	0.307033	0.0364501	0.259898	inter	N/A	N/A
291	B1	14613979	G	0.229637	0.0269414	0.20327	inter	N/A	N/A
292	B1	14614010	C	0.231963	0.0269414	0.205059	inter	N/A	N/A
293	B1	14614032	T	0.231963	0.0269414	0.205059	inter	N/A	N/A
294	B1	14614096	G	0.230801	0.0253566	0.204167	inter	N/A	N/A
295	B1	14876169	T	0.330861	0.0570523	0.276127	Bni1g031500.1	Non-CDS	N/A
296	B1	14893173	C	0.30108	0.0364501	0.255756	Bni1g031530.1	Non-CDS	N/A
297	B1	15050814	G	0.186057	0.0586371	0.168748	Bni1g031610.1	Non-CDS	N/A
298	B1	15152527	C	0.179746	0.0380349	0.163592	inter	N/A	N/A
299	B1	15224162	A	0.360749	0.0855784	0.295679	Bni1g031770.1	synonymous	Leu
300	B1	15420127	A	0.240024	0.1458	0.211218	inter	N/A	N/A
301	B1	15420130	A	0.244574	0.14897	0.214666	inter	N/A	N/A
302	B1	15420135	T	0.242304	0.1458	0.212948	inter	N/A	N/A
303	B1	15420142	G	0.24344	0.147385	0.213809	inter	N/A	N/A
304	B1	15422278	T	0.367359	0.0633914	0.299883	inter	N/A	N/A
305	B1	15422319	A	0.35226	0.0633914	0.290216	inter	N/A	N/A
306	B1	15426196	A	0.385468	0.0554675	0.311175	inter	N/A	N/A
307	B1	15426345	G	0.381645	0.0570523	0.308818	inter	N/A	N/A
308	B1	15498071	A	0.151235	0.0475436	0.139799	inter	N/A	N/A
309	B1	15561556	G	0.186057	0.0649762	0.168748	Bni1g032050.1	synonymous	Arg
310	B1	15561560	G	0.166937	0.0633914	0.153003	Bni1g032050.1	synonymous	Gly
311	B1	15561581	G	0.1848	0.0633914	0.167724	Bni1g032050.1	synonymous	Val
312	B1	15721507	C	0.377758	0.0903328	0.306407	multi-annotation	N/A	N/A
313	B1	15856578	C	0.357383	0.0729002	0.293522	Bni1g032210.1	synonymous	Ala
314	B1	15856585	G	0.356535	0.0744849	0.292977	Bni1g032210.1	synonymous	Glu
315	B1	15856595	A	0.357383	0.0760697	0.293522	Bni1g032210.1	synonymous	Lys
316	B1	15856599	C	0.356535	0.0744849	0.292977	Bni1g032210.1	synonymous	Ala
317	B1	15856600	G	0.355685	0.0760697	0.292429	Bni1g032210.1	synonymous	Ala
318	B1	15856638	G	0.356535	0.0744849	0.292977	Bni1g032210.1	synonymous	Arg
319	B1	15856672	T	0.357383	0.0729002	0.293522	Bni1g032210.1	synonymous	Ile
320	B1	15856673	G	0.368986	0.0760697	0.300911	Bni1g032210.1	synonymous	Val
321	B1	15869545	G	0.398	0.0950872	0.318798	inter	N/A	N/A
322	B1	15989945	G	0.278482	0.0459588	0.239706	inter	N/A	N/A
323	B1	15989957	T	0.275306	0.0475436	0.237409	inter	N/A	N/A
324	B1	15989963	G	0.279535	0.0538827	0.240465	inter	N/A	N/A
325	B1	16072363	A	0.234278	0.0237718	0.206835	inter	N/A	N/A
326	B1	16072384	G	0.234278	0.0237718	0.206835	inter	N/A	N/A
327	B1	16072424	A	0.234278	0.0237718	0.206835	inter	N/A	N/A
328	B1	16072505	T	0.329013	0.0348653	0.274888	inter	N/A	N/A
329	B1	16072517	A	0.233122	0.022187	0.205949	inter	N/A	N/A
330	B1	16072557	G	0.234278	0.0237718	0.206835	inter	N/A	N/A
331	B1	16072563	G	0.235432	0.0253566	0.207718	inter	N/A	N/A
332	B1	16072564	A	0.235432	0.0253566	0.207718	inter	N/A	N/A
333	B1	17015921	C	0.207042	0.0570523	0.185609	multi-annotation	N/A	N/A
334	B1	17015990	A	0.153877	0.0316957	0.142038	Bni1g038200.1	Non-CDS	N/A
335	B1	18337724	G	0.436426	0.107765	0.341192	inter	N/A	N/A
336	B1	21587929	A	0.132459	0.0412044	0.123686	inter	N/A	N/A
337	B1	21695019	A	0.0613822	0.0253566	0.0594983	inter	N/A	N/A
343	B1	22487090	T	0.0905664	0.0919176	0.0864652	inter	N/A	N/A
344	B1	22487091	T	0.0905664	0.0919176	0.0864652	inter	N/A	N/A
345	B1	22487134	A	0.0919992	0.0935024	0.0877673	inter	N/A	N/A
346	B1	22487143	T	0.0919992	0.0935024	0.0877673	inter	N/A	N/A
347	B1	24344740	G	0.0687724	0.0301109	0.0664076	inter	N/A	N/A
348	B1	26558143	A	0.211874	0.0602219	0.189429	inter	N/A	N/A
349	B1	26860422	T	0.106189	0.0903328	0.100551	inter	N/A	N/A
350	B1	27974853	A	0.192304	0.0285261	0.173814	Bni1g073590.1	non-synonymous	Phe/Leu
351	B1	28771306	G	0.348794	0.0950872	0.287965	Bni1g075030.1	synonymous	Val
352	B1	28774217	G	0.336346	0.0792393	0.279782	Bni1g075040.1	non-synonymous	Leu/Val
353	B1	28774297	T	0.336346	0.0760697	0.279782	Bni1g075040.1	synonymous	Val
354	B1	28774303	T	0.305059	0.0427892	0.258528	Bni1g075040.1	synonymous	Ile
355	B1	28883252	C	0.346168	0.0586371	0.286252	inter	N/A	N/A
356	B1	28898939	C	0.335438	0.0776545	0.279179	inter	N/A	N/A
357	B1	28902536	C	0.339953	0.0697306	0.282169	inter	N/A	N/A
358	B1	28902560	A	0.351397	0.0903328	0.289657	inter	N/A	N/A
359	B1	28902570	A	0.339055	0.0681458	0.281576	inter	N/A	N/A
360	B1	29160166	A	0.329938	0.0839937	0.275509	Bni1g076240.1	Non-CDS	N/A
361	B1	29168021	C	0.315792	0.066561	0.26593	inter	N/A	N/A
362	B1	29282408	T	0.262376	0.022187	0.227956	inter	N/A	N/A
363	B1	29282491	A	0.261282	0.0206022	0.227148	inter	N/A	N/A
364	B1	29655752	G	0.294022	0.0570523	0.250797	inter	N/A	N/A
365	B1	29729017	A	0.28684	0.0269414	0.245701	Bni1g078520.1	Non-CDS	N/A
366	B1	29729153	T	0.28684	0.0269414	0.245701	Bni1g078520.1	Non-CDS	N/A
367	B1	29750302	A	0.268886	0.0412044	0.232736	inter	N/A	N/A
368	B1	29793714	G	0.268886	0.0285261	0.232736	inter	N/A	N/A
369	B1	29793825	G	0.266726	0.0285261	0.231155	inter	N/A	N/A
370	B1	29831738	T	0.296051	0.0316957	0.252228	inter	N/A	N/A
371	B1	29831762	G	0.29807	0.0348653	0.253647	inter	N/A	N/A
372	B1	29831770	G	0.29807	0.0348653	0.253647	inter	N/A	N/A
373	B1	29831772	G	0.29807	0.0348653	0.253647	inter	N/A	N/A
374	B1	29831786	C	0.29807	0.0348653	0.253647	inter	N/A	N/A
375	B1	29831794	G	0.29807	0.0348653	0.253647	inter	N/A	N/A
376	B1	29831795	G	0.30008	0.0348653	0.255056	inter	N/A	N/A
377	B1	29831800	G	0.30008	0.0348653	0.255056	inter	N/A	N/A
378	B1	29941123	G	0.237733	0.0316957	0.209474	inter	N/A	N/A
379	B1	29941169	A	0.24344	0.0301109	0.213809	inter	N/A	N/A
380	B1	29966606	A	0.306047	0.0412044	0.259215	Bni1g078710.1	synonymous	Ala
381	B1	30118083	C	0.22613	0.0380349	0.200562	Bni1g078870.1	synonymous	Gly
382	B1	30118129	C	0.22613	0.0380349	0.200562	Bni1g078870.1	synonymous	Leu
383	B1	30118131	C	0.224955	0.0364501	0.199653	Bni1g078870.1	synonymous	Leu
384	B1	30118203	T	0.223779	0.0348653	0.19874	Bni1g078870.1	synonymous	Ile
385	B1	30118223	G	0.22613	0.0380349	0.200562	Bni1g078870.1	synonymous	Ser
386	B1	30118533	T	0.233122	0.0253566	0.205949	Bni1g078870.1	synonymous	Pro
387	B1	30118534	T	0.233122	0.0253566	0.205949	Bni1g078870.1	synonymous	Leu
388	B1	30118537	A	0.233122	0.0253566	0.205949	Bni1g078870.1	synonymous	Ile
389	B1	30150302	A	0.234278	0.0332805	0.206835	Bni1g078920.1	synonymous	Gln
390	B1	30150308	A	0.235432	0.0316957	0.207718	Bni1g078920.1	synonymous	Gln
391	B1	30443321	C	0.170807	0.0206022	0.156219	inter	N/A	N/A
392	B1	31763324	T	0.115973	0.0158479	0.109248	inter	N/A	N/A
393	B1	32014943	A	0.249085	0.0380349	0.218063	inter	N/A	N/A
394	B1	32014947	G	0.247961	0.0364501	0.217219	inter	N/A	N/A
395	B1	32014950	C	0.247961	0.0364501	0.217219	inter	N/A	N/A
396	B1	32014969	C	0.245706	0.0459588	0.21552	inter	N/A	N/A
397	B1	32014996	G	0.242304	0.0412044	0.212948	inter	N/A	N/A
398	B1	32156464	G	0.276367	0.0332805	0.238178	Bni1g082220.1	synonymous	Gly
399	B1	32156479	G	0.276367	0.0332805	0.238178	Bni1g082220.1	non-synonymous	Arg/Gly
400	B1	32156526	C	0.257986	0.0316957	0.224708	Bni1g082220.1	Non-CDS	N/A
401	B1	32156635	C	0.276367	0.0332805	0.238178	Bni1g082220.1	non-synonymous	Arg/Ser
402	B1	32166151	G	0.291982	0.0792393	0.249356	Bni1g082240.1	synonymous	Ala
403	B1	32224941	T	0.285804	0.0570523	0.244962	inter	N/A	N/A
404	B1	32247958	T	0.269962	0.0427892	0.233523	inter	N/A	N/A
405	B1	32248090	C	0.259087	0.0269414	0.225524	inter	N/A	N/A
406	B1	32248095	C	0.257986	0.0253566	0.224708	inter	N/A	N/A
407	B1	32248141	C	0.257986	0.0253566	0.224708	inter	N/A	N/A
408	B1	32265944	G	0.376973	0.0729002	0.305919	Bni1g082350.1	synonymous	Glu
409	B1	32304440	C	0.315792	0.0507132	0.26593	Bni1g082370.1	Non-CDS	N/A
410	B1	32304443	T	0.304068	0.0507132	0.257839	Bni1g082370.1	Non-CDS	N/A
411	B1	32304456	T	0.303075	0.0491284	0.257148	Bni1g082370.1	Non-CDS	N/A
412	B1	32304549	C	0.315792	0.0538827	0.26593	Bni1g082370.1	synonymous	Thr
413	B1	32304556	A	0.314829	0.0522979	0.26527	Bni1g082370.1	synonymous	Val
414	B1	32304592	T	0.314829	0.0522979	0.26527	Bni1g082370.1	synonymous	Thr
415	B1	32304598	G	0.308016	0.0507132	0.260579	Bni1g082370.1	synonymous	Glu
416	B1	32304601	C	0.308016	0.0507132	0.260579	Bni1g082370.1	synonymous	Asp
417	B1	32346363	G	0.284765	0.0713154	0.24422	Bni1g082460.1	synonymous	Gly
418	B1	32359965	A	0.132459	0.0190174	0.123686	Bni1g082470.1	synonymous	Ser
419	B1	32360049	A	0.132459	0.022187	0.123686	Bni1g082470.1	synonymous	Pro
420	B1	32360103	C	0.132459	0.0190174	0.123686	Bni1g082470.1	non-synonymous	Lys/Asn
421	B1	32360123	T	0.132459	0.0190174	0.123686	Bni1g082470.1	non-synonymous	Tyr/Phe
422	B1	32452739	A	0.155195	0.0332805	0.143152	inter	N/A	N/A
423	B1	32452803	T	0.135171	0.0316957	0.126036	inter	N/A	N/A
424	B1	32452856	A	0.14991	0.0206022	0.138674	inter	N/A	N/A
425	B1	32850132	A	0.151235	0.044374	0.139799	Bni1g082990.1	non-synonymous	Tyr/Asn
426	B1	32850189	A	0.151235	0.044374	0.139799	Bni1g082990.1	non-synonymous	Gly/Ser
427	B1	32850228	G	0.153877	0.0412044	0.142038	Bni1g082990.1	non-synonymous	Arg/Gly
428	B1	32871214	C	0.140566	0.0348653	0.130687	Bni1g083030.1	Non-CDS	N/A
429	B1	32929132	A	0.240024	0.0475436	0.211218	inter	N/A	N/A
430	B1	32929160	A	0.245706	0.0491284	0.21552	inter	N/A	N/A
431	B1	32929164	T	0.333615	0.0618067	0.277966	inter	N/A	N/A
432	B1	32929166	T	0.245706	0.0491284	0.21552	inter	N/A	N/A
433	B1	32929191	A	0.115973	0.0126783	0.109248	inter	N/A	N/A
434	B1	32929197	G	0.127004	0.0158479	0.118939	inter	N/A	N/A
435	B1	33046744	C	0.0962827	0.0158479	0.0916475	Bni1g083230.1	synonymous	Ser
436	B1	33046780	T	0.089131	0.0142631	0.0851589	Bni1g083230.1	synonymous	Asn
437	B1	33046797	A	0.089131	0.0142631	0.0851589	Bni1g083230.1	Non-CDS	N/A
438	B1	33047528	G	0.0934295	0.0126783	0.089065	Bni1g083230.1	Non-CDS	N/A
439	B1	33639605	T	0.246835	0.0253566	0.216371	Bni1g086820.1	non-synonymous	Asp/Tyr
440	B1	33639635	T	0.285804	0.044374	0.244962	Bni1g086820.1	non-synonymous	Lys/STOP
441	B1	33657831	A	0.336346	0.0760697	0.279782	inter	N/A	N/A
442	B1	33657854	T	0.337252	0.0808241	0.280382	inter	N/A	N/A
443	B1	33657886	A	0.347921	0.0776545	0.287396	inter	N/A	N/A
444	B1	33657918	C	0.347921	0.0744849	0.287396	inter	N/A	N/A
445	B1	33692524	T	0.349664	0.0681458	0.288531	inter	N/A	N/A
446	B1	33692556	A	0.359911	0.0871632	0.295143	inter	N/A	N/A
447	B1	33692568	A	0.347921	0.0681458	0.287396	inter	N/A	N/A
448	B1	33692604	T	0.348794	0.066561	0.287965	inter	N/A	N/A
449	B1	33696895	A	0.337252	0.0903328	0.280382	Bni1g086910.1	synonymous	Ala
450	B1	33775473	A	0.321518	0.0570523	0.269831	Bni1g087000.1	synonymous	Val
451	B1	33775514	G	0.29807	0.044374	0.253647	Bni1g087000.1	Non-CDS	N/A
452	B1	33806343	A	0.35312	0.0839937	0.290773	inter	N/A	N/A
453	B1	33806381	T	0.35312	0.0839937	0.290773	inter	N/A	N/A
454	B1	33896869	T	0.29807	0.0602219	0.253647	Bni1g087230.1	synonymous	Leu
455	B1	33896925	T	0.297062	0.0586371	0.252939	Bni1g087230.1	synonymous	Gly
456	B1	33896926	G	0.297062	0.0586371	0.252939	Bni1g087230.1	synonymous	Gly
457	B1	33896927	G	0.297062	0.0586371	0.252939	Bni1g087230.1	synonymous	Gly
458	B1	34082348	A	0.319619	0.0602219	0.268541	Bni1g087510.1	synonymous	Arg
459	B1	34082383	T	0.326221	0.0713154	0.273011	Bni1g087510.1	Non-CDS	N/A
460	B1	34082406	A	0.318666	0.0586371	0.267892	Bni1g087510.1	Non-CDS	N/A
461	B1	34082411	G	0.318666	0.0586371	0.267892	Bni1g087510.1	Non-CDS	N/A
462	B1	34082419	T	0.318666	0.0586371	0.267892	Bni1g087510.1	Non-CDS	N/A
463	B1	34082420	T	0.318666	0.0586371	0.267892	Bni1g087510.1	Non-CDS	N/A
464	B1	34082438	A	0.317711	0.0602219	0.267241	Bni1g087510.1	Non-CDS	N/A
465	B1	34169989	G	0.312895	0.0522979	0.263943	Bni1g087610.1	synonymous	Ser
466	B1	34169998	A	0.334528	0.0697306	0.278574	Bni1g087610.1	synonymous	Asp
467	B1	34455562	C	0.111795	0.0174326	0.105546	inter	N/A	N/A
468	B1	34477763	C	0.115973	0.0126783	0.109248	inter	N/A	N/A
469	B1	34477785	G	0.115973	0.0126783	0.109248	inter	N/A	N/A
470	B1	34477903	C	0.11319	0.00950872	0.106784	inter	N/A	N/A
471	B1	34477910	C	0.11319	0.00950872	0.106784	inter	N/A	N/A
472	B1	34553038	C	0.182278	0.0190174	0.165665	inter	N/A	N/A
473	B1	34553078	A	0.163046	0.0142631	0.149754	inter	N/A	N/A
474	B1	34553093	A	0.161744	0.0158479	0.148663	inter	N/A	N/A
475	B1	34556650	G	0.215472	0.0206022	0.192258	Bni1g089030.1	synonymous	Arg
476	B1	34556741	A	0.314829	0.0301109	0.26527	Bni1g089030.1	synonymous	Thr
477	B1	34616780	G	0.117361	0.00792393	0.110474	inter	N/A	N/A
478	B1	34617513	C	0.115973	0.0126783	0.109248	inter	N/A	N/A
479	B1	34636793	T	0.236584	0.0301109	0.208598	Bni1g090090.1	Non-CDS	N/A
480	B1	34717002	G	0.0731764	0.0633914	0.070499	inter	N/A	N/A
481	B1	34717235	A	0.0717109	0.0554675	0.0691397	inter	N/A	N/A
482	B1	34717274	T	0.0731764	0.0633914	0.070499	inter	N/A	N/A
483	B1	34717276	A	0.0717109	0.0618067	0.0691397	inter	N/A	N/A
484	B1	34717279	G	0.0746394	0.0649762	0.0718539	inter	N/A	N/A
485	B1	34717281	G	0.0717109	0.0618067	0.0691397	inter	N/A	N/A
486	B1	34717289	T	0.0731764	0.0633914	0.070499	inter	N/A	N/A
487	B1	34717291	T	0.0760999	0.0633914	0.0732043	inter	N/A	N/A
488	B1	34724842	C	0.271036	0.0507132	0.234306	Bni1g090270.1	synonymous	Gly
489	B1	35033939	G	0.287873	0.0380349	0.246438	Bni1g090810.1	synonymous	Lys
490	B1	35034129	A	0.284765	0.0586371	0.24422	Bni1g090810.1	synonymous	Met
491	B1	35060701	A	0.353977	0.0570523	0.291327	Bni1g090850.1	non-synonymous	Met/Lys
492	B1	35060729	A	0.35312	0.0586371	0.290773	Bni1g090850.1	Non-CDS	N/A
493	B1	35060768	T	0.0991257	0.0190174	0.0942128	Bni1g090850.1	Non-CDS	N/A
494	B1	35060784	G	0.0977055	0.0174326	0.0929323	Bni1g090850.1	Non-CDS	N/A
495	B1	35060886	G	0.0991257	0.0190174	0.0942128	Bni1g090850.1	non-synonymous	Phe/Leu
496	B1	35086494	T	0.339953	0.0380349	0.282169	Bni1g090880.1	Non-CDS	N/A
497	B1	35086529	T	0.372211	0.044374	0.302941	Bni1g090880.1	synonymous	Gly
498	B1	35086603	A	0.353977	0.0855784	0.291327	Bni1g090880.1	non-synonymous	Val/Glu
499	B1	35565983	G	0.334528	0.0538827	0.278574	Bni1g092480.1	non-synonymous	Asp/Gly
500	B1	35566049	G	0.334528	0.0507132	0.278574	Bni1g092480.1	non-synonymous	Ala/Gly
501	B1	35566078	G	0.304068	0.044374	0.257839	Bni1g092480.1	synonymous	Glu
502	B1	35566091	G	0.334528	0.0507132	0.278574	Bni1g092480.1	synonymous	Arg
503	B1	35566112	C	0.334528	0.0538827	0.278574	Bni1g092480.1	non-synonymous	His/Pro
504	B1	35566136	G	0.334528	0.0538827	0.278574	Bni1g092480.1	non-synonymous	Ser/Cys
505	B1	35613390	C	0.157822	0.0364501	0.145368	Bni1g092530.1	synonymous	Tyr
506	B1	35613420	C	0.15651	0.0348653	0.144262	Bni1g092530.1	Non-CDS	N/A
507	B1	35613486	G	0.157822	0.0364501	0.145368	Bni1g092530.1	Non-CDS	N/A
508	B1	35650662	C	0.155195	0.0427892	0.143152	Bni1g092570.1	synonymous	Val
509	B1	35650669	G	0.355685	0.088748	0.292429	Bni1g092570.1	non-synonymous	His/Asp
510	B1	35719950	T	0.0848099	0.0158479	0.0812136	Bni1g092680.1	synonymous	Phe
511	B1	35873915	C	0.289933	0.088748	0.247902	Bni1g092940.1	synonymous	Asn
512	B1	35916255	A	0.365721	0.0792393	0.298845	Bni1g093010.1	Non-CDS	N/A
513	B1	35916260	T	0.338155	0.0760697	0.28098	Bni1g093010.1	Non-CDS	N/A
514	B1	35916309	C	0.3327	0.0760697	0.277355	Bni1g093010.1	Non-CDS	N/A
515	B1	35960217	A	0.233122	0.0412044	0.205949	Bni1g093140.1	synonymous	Gln
516	B1	35960230	G	0.338155	0.0602219	0.28098	Bni1g093140.1	synonymous	Ala
517	B1	35960244	A	0.339055	0.0618067	0.281576	Bni1g093140.1	synonymous	Ser
518	B1	35960248	G	0.234278	0.0396197	0.206835	Bni1g093140.1	synonymous	Ala
519	B1	35960262	G	0.144586	0.0174326	0.134133	Bni1g093140.1	synonymous	Pro
520	B1	35960265	G	0.145921	0.0190174	0.135274	Bni1g093140.1	synonymous	Leu
521	B1	35960268	C	0.143249	0.0190174	0.132989	Bni1g093140.1	synonymous	Ser
522	B1	35960286	T	0.143249	0.0190174	0.132989	Bni1g093140.1	synonymous	Gly
523	B1	35960388	T	0.22613	0.0285261	0.200562	Bni1g093140.1	synonymous	Phe
524	B1	35960391	C	0.315792	0.044374	0.26593	Bni1g093140.1	synonymous	Leu
525	B1	35960400	G	0.22613	0.0285261	0.200562	Bni1g093140.1	synonymous	Leu
526	B1	35960430	A	0.22847	0.0285261	0.202371	Bni1g093140.1	synonymous	Arg
527	B1	35960493	G	0.231963	0.0301109	0.205059	Bni1g093140.1	synonymous	Ala
528	B1	35960496	T	0.233122	0.0380349	0.205949	Bni1g093140.1	synonymous	Phe
529	B1	36017186	A	0.231963	0.0237718	0.205059	inter	N/A	N/A
530	B1	36017213	G	0.229637	0.0237718	0.20327	inter	N/A	N/A
531	B1	36017239	T	0.22847	0.022187	0.202371	inter	N/A	N/A
532	B1	36017325	A	0.229637	0.0237718	0.20327	inter	N/A	N/A
533	B1	36086270	C	0.313863	0.088748	0.264608	Bni1g093370.1	synonymous	Leu
534	B1	36086294	T	0.324347	0.0903328	0.271747	Bni1g093370.1	synonymous	Ser
535	B1	36151527	C	0.442491	0.0586371	0.344592	Bni1g093460.1	Non-CDS	N/A
536	B1	36170268	A	0.178477	0.0269414	0.16255	Bni1g093490.1	non-synonymous	Cys/Ser
537	B1	36170271	G	0.172091	0.0253566	0.157284	Bni1g093490.1	non-synonymous	Tyr/Asp
538	B1	36170288	G	0.274242	0.0332805	0.236638	Bni1g093490.1	synonymous	Ser
539	B1	36170316	T	0.391456	0.0522979	0.314837	Bni1g093490.1	non-synonymous	Ile/Phe
540	B1	36170332	A	0.390716	0.0507132	0.314387	Bni1g093490.1	non-synonymous	Val/Asp
541	B1	36170340	G	0.271036	0.0316957	0.234306	Bni1g093490.1	non-synonymous	Pro/Ala
542	B1	36170352	C	0.390716	0.0507132	0.314387	Bni1g093490.1	non-synonymous	Ser/Arg
543	B1	36170379	T	0.279535	0.0316957	0.240465	Bni1g093490.1	non-synonymous	Ala/Ser
544	B1	36182778	A	0.472494	0.0586371	0.360868	Bni1g093520.1	synonymous	Glu
545	B1	36182803	A	0.129736	0.0158479	0.121321	Bni1g093520.1	non-synonymous	Glu/Lys
546	B1	36182822	G	0.128371	0.0142631	0.120132	Bni1g093520.1	non-synonymous	Ile/Ser
547	B1	36188895	T	0.362416	0.0602219	0.296743	Bni1g093540.1	synonymous	Ala
548	B1	36188902	A	0.139221	0.0237718	0.12953	Bni1g093540.1	non-synonymous	Leu/Met
549	B1	36188905	A	0.136524	0.0237718	0.127205	Bni1g093540.1	non-synonymous	Glu/Lys
550	B1	36188920	T	0.362416	0.0602219	0.296743	Bni1g093540.1	non-synonymous	Val/Phe
551	B1	36188932	T	0.136524	0.0269414	0.127205	Bni1g093540.1	non-synonymous	His/Tyr
552	B1	36188941	G	0.136524	0.0269414	0.127205	Bni1g093540.1	synonymous	Ala
553	B1	36188974	G	0.133816	0.0237718	0.124863	Bni1g093540.1	non-synonymous	Phe/Val
554	B1	36188995	A	0.363246	0.0618067	0.297272	Bni1g093540.1	synonymous	Arg
555	B1	36189016	G	0.275306	0.0475436	0.237409	Bni1g093540.1	non-synonymous	Lys/Glu
556	B1	36189024	T	0.133816	0.0237718	0.124863	Bni1g093540.1	synonymous	Val
557	B1	36288477	T	0.30008	0.0285261	0.255056	Bni1g093600.1	non-synonymous	Ser/Phe
558	B1	36290989	T	0.322464	0.0776545	0.270472	Bni1g093610.1	non-synonymous	Val/Leu
559	B1	36312353	G	0.356535	0.0522979	0.292977	Bni1g093630.1	synonymous	Gly
560	B1	36312354	G	0.355685	0.0538827	0.292429	Bni1g093630.1	synonymous	Gly
561	B1	36312382	T	0.355685	0.0507132	0.292429	Bni1g093630.1	synonymous	His
562	B1	36312383	C	0.356535	0.0522979	0.292977	Bni1g093630.1	synonymous	Pro
563	B1	36312493	G	0.360749	0.0570523	0.295679	Bni1g093630.1	synonymous	Ala
564	B1	36312529	A	0.373011	0.0586371	0.303443	Bni1g093630.1	synonymous	Leu
565	B1	36381709	C	0.282681	0.0491284	0.242727	Bni1g093780.1	Non-CDS	N/A
566	B1	36381729	A	0.30008	0.0507132	0.255056	Bni1g093780.1	Non-CDS	N/A
567	B1	36381742	A	0.284765	0.0491284	0.24422	Bni1g093780.1	Non-CDS	N/A
568	B1	36381746	G	0.284765	0.0491284	0.24422	Bni1g093780.1	Non-CDS	N/A
569	B1	36381875	C	0.291982	0.0507132	0.249356	Bni1g093780.1	non-synonymous	Glu/Ala
570	B1	36406178	T	0.194786	0.0285261	0.175815	inter	N/A	N/A
571	B1	36406187	G	0.153877	0.0158479	0.142038	inter	N/A	N/A
572	B1	36406206	T	0.202169	0.0285261	0.181733	inter	N/A	N/A
573	B1	36406207	C	0.155195	0.0142631	0.143152	inter	N/A	N/A
574	B1	36406221	C	0.192304	0.0285261	0.173814	inter	N/A	N/A
575	B1	36406230	G	0.192304	0.0285261	0.173814	inter	N/A	N/A
576	B1	36406364	C	0.193546	0.0301109	0.174816	Bni1g093850.1	synonymous	Val
577	B1	36406367	C	0.203391	0.0269414	0.182707	Bni1g093850.1	synonymous	Asp
578	B1	36406368	T	0.193546	0.0269414	0.174816	Bni1g093850.1	synonymous	Leu
579	B1	36406421	G	0.155195	0.0142631	0.143152	Bni1g093850.1	synonymous	Leu
580	B1	36726902	T	0.396563	0.0602219	0.317932	Bni1g095250.1	Non-CDS	N/A
581	B1	36726919	G	0.392193	0.0507132	0.315285	Bni1g095250.1	Non-CDS	N/A
582	B1	36727125	T	0.390716	0.0982567	0.314387	Bni1g095250.1	Non-CDS	N/A
583	B1	36949748	G	0.499717	0.120444	0.374859	inter	N/A	N/A
584	B1	36949823	A	0.466635	0.0982567	0.357761	inter	N/A	N/A
585	B1	36949848	T	0.170807	0.0237718	0.156219	inter	N/A	N/A
586	B1	37051257	C	0.494193	0.106181	0.37208	Bni1g095750.1	synonymous	Pro
587	B1	37051427	G	0.466225	0.0903328	0.357542	Bni1g095750.1	non-synonymous	Ser/Arg
588	B1	37051455	C	0.45886	0.088748	0.353584	Bni1g095750.1	non-synonymous	Ser/Arg
589	B1	37051463	A	0.46198	0.0903328	0.355267	Bni1g095750.1	non-synonymous	Asn/Lys
590	B1	37051510	G	0.466225	0.0935024	0.357542	Bni1g095750.1	synonymous	Gly
591	B1	37087140	A	0.368986	0.0824089	0.300911	Bni1g095840.1	synonymous	Asn
592	B1	37090214	A	0.369796	0.0586371	0.301422	Bni1g095850.1	Non-CDS	N/A
593	B1	37090215	A	0.368986	0.0570523	0.300911	Bni1g095850.1	Non-CDS	N/A
594	B1	37090232	G	0.368986	0.0570523	0.300911	Bni1g095850.1	Non-CDS	N/A
595	B1	37090234	C	0.368986	0.0570523	0.300911	Bni1g095850.1	Non-CDS	N/A
596	B1	37090249	C	0.368174	0.0554675	0.300398	Bni1g095850.1	Non-CDS	N/A
597	B1	37090252	C	0.368174	0.0554675	0.300398	Bni1g095850.1	Non-CDS	N/A
598	B1	37090271	G	0.368174	0.0554675	0.300398	Bni1g095850.1	Non-CDS	N/A
599	B1	37090274	A	0.368174	0.0554675	0.300398	Bni1g095850.1	Non-CDS	N/A
600	B1	37090277	G	0.368174	0.0554675	0.300398	Bni1g095850.1	Non-CDS	N/A
601	B1	37093931	C	0.372211	0.088748	0.302941	inter	N/A	N/A
602	B1	37093996	T	0.35312	0.0808241	0.290773	Bni1g095860.1	non-synonymous	Cys/Phe
603	B1	37094002	A	0.359071	0.0824089	0.294605	Bni1g095860.1	non-synonymous	Arg/His
604	B1	37094047	C	0.361584	0.0871632	0.296212	Bni1g095860.1	non-synonymous	Phe/Ser
605	B1	37444203	G	0.173373	0.0554675	0.158344	Bni1g096480.1	Non-CDS	N/A
606	B1	37444255	A	0.174653	0.0570523	0.159401	Bni1g096480.1	Non-CDS	N/A
607	B1	37444266	G	0.160439	0.0554675	0.147569	Bni1g096480.1	Non-CDS	N/A
608	B1	37444714	T	0.147253	0.0269414	0.136411	Bni1g096480.1	Non-CDS	N/A
609	B1	37444715	C	0.14991	0.0301109	0.138674	Bni1g096480.1	Non-CDS	N/A
610	B1	37444718	G	0.151235	0.0285261	0.139799	Bni1g096480.1	Non-CDS	N/A
611	B1	37444731	T	0.174653	0.0285261	0.159401	Bni1g096480.1	Non-CDS	N/A
612	B1	37444880	C	0.148583	0.0285261	0.137545	Bni1g096480.1	synonymous	Phe
613	B1	37444973	C	0.160439	0.0554675	0.147569	Bni1g096480.1	synonymous	Ala
614	B1	37613856	A	0.279535	0.0507132	0.240465	Bni1g096900.1	synonymous	Ala
615	B1	37613862	C	0.279535	0.0507132	0.240465	Bni1g096900.1	synonymous	Pro
616	B1	37727765	G	0.310951	0.0649762	0.262606	Bni1g097090.1	non-synonymous	Phe/Cys
617	B1	37727787	C	0.309975	0.066561	0.261933	Bni1g097090.1	synonymous	Thr
618	B1	37727809	C	0.289933	0.0380349	0.247902	Bni1g097090.1	synonymous	Leu
619	B1	37739866	C	0.140566	0.0285261	0.130687	Bni1g097110.1	synonymous	Arg
620	B1	37739907	C	0.132459	0.0285261	0.123686	Bni1g097110.1	synonymous	Val
621	B1	37740030	G	0.124261	0.0285261	0.116541	Bni1g097110.1	synonymous	Ala
622	B1	37842521	T	0.30008	0.0697306	0.255056	Bni1g097320.1	Non-CDS	N/A
623	B1	37994572	G	0.401547	0.0681458	0.320927	Bni1g097630.1	Non-CDS	N/A
624	B1	37994580	T	0.399426	0.066561	0.319656	Bni1g097630.1	Non-CDS	N/A
625	B1	37994591	A	0.425236	0.0681458	0.334823	Bni1g097630.1	Non-CDS	N/A
626	B1	37994600	A	0.401547	0.0681458	0.320927	Bni1g097630.1	Non-CDS	N/A
627	B1	37994612	T	0.408454	0.0681458	0.325037	Bni1g097630.1	Non-CDS	N/A
628	B1	37994613	A	0.407775	0.0697306	0.324635	Bni1g097630.1	Non-CDS	N/A
629	B1	37994690	A	0.426457	0.0681458	0.335524	Bni1g097630.1	Non-CDS	N/A
630	B1	38015239	C	0.420253	0.0808241	0.331947	Bni1g097670.1	synonymous	Leu
631	B1	38015299	T	0.423387	0.0760697	0.333758	Bni1g097670.1	synonymous	Ser
632	B1	38015305	T	0.373011	0.0554675	0.303443	Bni1g097670.1	synonymous	Thr
633	B1	38032107	T	0.491139	0.0839937	0.37053	Bni1g097710.1	synonymous	Thr
634	B1	38095584	G	0.461101	0.0903328	0.354794	Bni1g097840.1	synonymous	Arg
635	B1	38095603	C	0.455616	0.0871632	0.351823	Bni1g097840.1	synonymous	Ile
636	B1	38095642	T	0.461101	0.0903328	0.354794	Bni1g097840.1	synonymous	Thr
637	B1	38095660	G	0.461542	0.0919176	0.355031	Bni1g097840.1	synonymous	Gln
638	B1	38095684	G	0.45886	0.0919176	0.353584	Bni1g097840.1	synonymous	Ala
639	B1	38095690	A	0.457945	0.088748	0.353088	Bni1g097840.1	synonymous	Thr
640	B1	38112193	C	0.261282	0.0681458	0.227148	Bni1g097880.1	non-synonymous	Asn/His
641	B1	38112304	G	0.409805	0.0554675	0.325835	Bni1g097880.1	non-synonymous	Lys/Glu
642	B1	38134818	G	0.267807	0.0713154	0.231947	Bni1g097910.1	Non-CDS	N/A
643	B1	38134835	T	0.265643	0.0808241	0.23036	Bni1g097910.1	Non-CDS	N/A
644	B1	38214558	A	0.0554248	0.0507132	0.0538889	Bni1g098140.1	synonymous	Lys
645	B1	38264466	G	0.493847	0.122029	0.371904	Bni1g098280.1	Non-CDS	N/A
646	B1	38264531	C	0.490053	0.110935	0.369977	Bni1g098280.1	non-synonymous	Arg/Ser
647	B1	38328649	T	0.432991	0.104596	0.33925	Bni1g098370.1	Non-CDS	N/A
648	B1	38328706	A	0.438667	0.104596	0.342453	Bni1g098370.1	synonymous	Leu
649	B1	38339737	T	0.283724	0.044374	0.243475	Bni1g098390.1	synonymous	Ala
650	B1	38339876	A	0.279535	0.044374	0.240465	Bni1g098390.1	Non-CDS	N/A
651	B1	38352141	C	0.468651	0.0744849	0.358834	Bni1g098420.1	synonymous	Val
652	B1	38352363	T	0.477451	0.0808241	0.363471	Bni1g098420.1	synonymous	Ala
653	B1	38358487	A	0.441411	0.0935024	0.343989	inter	N/A	N/A
654	B1	38358497	G	0.446191	0.0982567	0.346648	inter	N/A	N/A
655	B1	38358528	C	0.44774	0.103011	0.347504	inter	N/A	N/A
656	B1	38358539	C	0.440867	0.0982567	0.343685	inter	N/A	N/A
657	B1	38371938	A	0.49998	0.0998415	0.37499	Bni1g098450.1	synonymous	Thr
658	B1	38371944	T	0.499938	0.0982567	0.374969	Bni1g098450.1	synonymous	Asp
659	B1	38371972	C	0.499969	0.0982567	0.374984	Bni1g098450.1	Non-CDS	N/A
660	B1	38371973	T	0.499874	0.0966719	0.374937	Bni1g098450.1	Non-CDS	N/A
661	B1	38372074	G	0.499955	0.0998415	0.374977	Bni1g098450.1	Non-CDS	N/A
662	B1	38372075	G	0.499938	0.0982567	0.374969	Bni1g098450.1	Non-CDS	N/A
663	B1	38372079	C	0.499938	0.0982567	0.374969	Bni1g098450.1	Non-CDS	N/A
664	B1	38372097	C	0.499938	0.0982567	0.374969	Bni1g098450.1	Non-CDS	N/A
665	B1	38372099	G	0.499938	0.0982567	0.374969	Bni1g098450.1	Non-CDS	N/A
666	B1	38372107	T	0.49992	0.0966719	0.37496	Bni1g098450.1	Non-CDS	N/A
667	B1	38372113	G	0.499938	0.0982567	0.374969	Bni1g098450.1	Non-CDS	N/A
668	B1	38372116	C	0.499898	0.0950872	0.374949	Bni1g098450.1	Non-CDS	N/A
669	B1	38372127	T	0.499938	0.0982567	0.374969	Bni1g098450.1	Non-CDS	N/A
670	B1	38388550	T	0.260186	0.0538827	0.226338	Bni1g098510.1	non-synonymous	Glu/Asp
671	B1	38388559	A	0.257986	0.0507132	0.224708	Bni1g098510.1	synonymous	Pro
672	B1	38417381	G	0.169519	0.022187	0.155151	Bni1g098590.1	synonymous	Arg
673	B1	38417387	T	0.170807	0.0237718	0.156219	Bni1g098590.1	synonymous	Ala
674	B1	38417481	C	0.170807	0.0237718	0.156219	Bni1g098590.1	Non-CDS	N/A
675	B1	38417482	C	0.169519	0.022187	0.155151	Bni1g098590.1	Non-CDS	N/A
676	B1	38417555	C	0.145921	0.022187	0.135274	Bni1g098590.1	Non-CDS	N/A
677	B1	38417557	G	0.145921	0.022187	0.135274	Bni1g098590.1	Non-CDS	N/A
678	B1	38527649	A	0.498548	0.115689	0.374273	Bni1g098790.1	non-synonymous	Cys/Ser
679	B1	38527655	A	0.497569	0.10935	0.373781	Bni1g098790.1	non-synonymous	Tyr/Asn
680	B1	38527658	T	0.497569	0.10935	0.373781	Bni1g098790.1	non-synonymous	Arg/Trp
681	B1	38527700	C	0.497889	0.114105	0.373942	Bni1g098790.1	non-synonymous	Glu/Gln
682	B1	38527712	A	0.499593	0.0966719	0.374796	Bni1g098790.1	synonymous	Lys
683	B1	38559493	T	0.21067	0.0427892	0.188479	Bni1g098840.1	synonymous	Ser
684	B1	38559508	C	0.194786	0.0412044	0.175815	Bni1g098840.1	non-synonymous	Val/Leu
685	B1	38559513	A	0.204611	0.0412044	0.183678	Bni1g098840.1	synonymous	Ile
686	B1	38559552	C	0.21067	0.0427892	0.188479	Bni1g098840.1	synonymous	Asp
687	B1	38559568	G	0.194786	0.0412044	0.175815	Bni1g098840.1	non-synonymous	Trp/Gly
688	B1	38559594	G	0.192304	0.0380349	0.173814	Bni1g098840.1	non-synonymous	Asn/Lys
689	B1	38589497	A	0.135171	0.0380349	0.126036	Bni1g098900.1	non-synonymous	Glu/Lys
690	B1	38699310	G	0.089131	0.00475436	0.0851589	Bni1g099160.1	synonymous	Ala
691	B1	38699511	A	0.0876932	0.00316957	0.0838481	Bni1g099160.1	Non-CDS	N/A
692	B1	38699533	C	0.0876932	0.00316957	0.0838481	Bni1g099160.1	Non-CDS	N/A
693	B1	38709984	T	0.280586	0.0301109	0.241222	Bni1g099180.1	Non-CDS	N/A
694	B1	38709987	C	0.260186	0.0316957	0.226338	Bni1g099180.1	Non-CDS	N/A
695	B1	38709988	C	0.278482	0.0269414	0.239706	Bni1g099180.1	Non-CDS	N/A
696	B1	38709995	T	0.278482	0.0269414	0.239706	Bni1g099180.1	Non-CDS	N/A
697	B1	38710122	C	0.245706	0.0237718	0.21552	Bni1g099180.1	synonymous	Leu
698	B1	38856412	T	0.387733	0.0760697	0.312564	Bni1g099600.1	synonymous	Gly
699	B1	38856623	C	0.390716	0.0824089	0.314387	Bni1g099600.1	synonymous	Leu
700	B1	39059823	A	0.498462	0.0919176	0.37423	Bni1g100050.1	Non-CDS	N/A
701	B1	39059878	C	0.479425	0.0776545	0.364501	inter	N/A	N/A
702	B1	39059892	A	0.479425	0.0776545	0.364501	inter	N/A	N/A
703	B1	39059893	G	0.479746	0.0760697	0.364668	inter	N/A	N/A
704	B1	39059894	C	0.481309	0.0808241	0.36548	inter	N/A	N/A
705	B1	39059919	T	0.479746	0.0792393	0.364668	inter	N/A	N/A
706	B1	39059920	T	0.479746	0.0792393	0.364668	inter	N/A	N/A
707	B1	39396493	C	0.165643	0.0206022	0.151924	Bni1g101730.1	Non-CDS	N/A
708	B1	39396495	G	0.164346	0.0190174	0.150841	Bni1g101730.1	Non-CDS	N/A
709	B1	39488991	C	0.221418	0.0316957	0.196905	Bni1g101920.1	synonymous	Asn
710	B1	39489001	T	0.253556	0.044374	0.22141	Bni1g101920.1	synonymous	Tyr
711	B1	39489021	G	0.253556	0.044374	0.22141	Bni1g101920.1	synonymous	Ala
712	B1	39489030	G	0.255776	0.044374	0.223065	Bni1g101920.1	synonymous	Lys
713	B1	39489033	T	0.221418	0.0316957	0.196905	Bni1g101920.1	synonymous	Ala
714	B1	39489039	T	0.221418	0.0316957	0.196905	Bni1g101920.1	synonymous	Asp
715	B1	39489042	G	0.252442	0.0427892	0.220578	Bni1g101920.1	synonymous	Leu
716	B1	39489147	T	0.253556	0.044374	0.22141	Bni1g101920.1	synonymous	Asn
717	B1	39595175	T	0.303075	0.0839937	0.257148	multi-annotation	N/A	N/A
718	B1	39595186	G	0.304068	0.0855784	0.257839	multi-annotation	N/A	N/A
719	B1	39595231	A	0.303075	0.0839937	0.257148	multi-annotation	N/A	N/A
720	B1	39884975	T	0.497569	0.0839937	0.373781	Bni1g102730.1	synonymous	Asp
721	B1	39922026	G	0.294022	0.0633914	0.250797	Bni1g102790.1	synonymous	Leu
722	B1	39922038	T	0.291982	0.0602219	0.249356	Bni1g102790.1	synonymous	Phe
723	B1	39922041	T	0.294022	0.0633914	0.250797	Bni1g102790.1	synonymous	Ser
724	B1	39922065	A	0.29807	0.066561	0.253647	Bni1g102790.1	synonymous	Leu
725	B1	39948460	A	0.327154	0.0982567	0.273639	Bni1g102860.1	synonymous	Lys
726	B1	40071870	C	0.412478	0.0776545	0.327409	Bni1g103110.1	synonymous	Ala
727	B1	40071900	A	0.412478	0.0776545	0.327409	Bni1g103110.1	synonymous	Lys
728	B1	40071902	C	0.402249	0.0760697	0.321347	Bni1g103110.1	synonymous	Ala
729	B1	40083058	T	0.441411	0.0586371	0.343989	Bni1g103130.1	synonymous	Phe
730	B1	40083063	T	0.441411	0.0586371	0.343989	Bni1g103130.1	non-synonymous	Ser/Ile
731	B1	40083094	C	0.441411	0.0586371	0.343989	Bni1g103130.1	synonymous	Asp
732	B1	40083279	C	0.442491	0.0586371	0.344592	Bni1g103130.1	Non-CDS	N/A
733	B1	40164709	G	0.140566	0.00950872	0.130687	Bni1g104180.1	non-synonymous	Glu/Gly
734	B1	40164730	C	0.140566	0.00950872	0.130687	Bni1g104180.1	synonymous	Pro
735	B1	40164759	G	0.208254	0.0269414	0.186569	Bni1g104180.1	non-synonymous	Leu/Val
736	B1	40164760	T	0.203391	0.0206022	0.182707	Bni1g104180.1	synonymous	Leu
737	B1	40164775	A	0.205828	0.0206022	0.184645	Bni1g104180.1	non-synonymous	Ser/STOP
738	B1	40164841	G	0.139221	0.0110935	0.12953	Bni1g104180.1	non-synonymous	Glu/Gly
739	B1	40164893	G	0.203391	0.0206022	0.182707	Bni1g104180.1	non-synonymous	Asp/Glu
740	B1	40164901	A	0.204611	0.0190174	0.183678	Bni1g104180.1	non-synonymous	Leu/STOP
741	B1	40164916	A	0.140566	0.0126783	0.130687	Bni1g104180.1	non-synonymous	Ser/Tyr
742	B1	40207300	G	0.48719	0.0729002	0.368513	Bni1g104310.1	non-synonymous	Asn/Asp
743	B1	40249585	A	0.118746	0.022187	0.111696	Bni1g104370.1	Non-CDS	N/A
744	B1	40249607	A	0.115973	0.022187	0.109248	Bni1g104370.1	Non-CDS	N/A
745	B1	40249608	C	0.115973	0.022187	0.109248	Bni1g104370.1	Non-CDS	N/A
746	B1	40249609	C	0.115973	0.022187	0.109248	Bni1g104370.1	Non-CDS	N/A
747	B1	40249693	C	0.241165	0.0427892	0.212085	Bni1g104370.1	synonymous	Pro
748	B1	40249694	T	0.241165	0.0427892	0.212085	Bni1g104370.1	synonymous	Pro
749	B1	40249702	T	0.241165	0.0427892	0.212085	Bni1g104370.1	non-synonymous	Ala/Val
750	B1	40249709	A	0.238879	0.0459588	0.210348	Bni1g104370.1	synonymous	Arg
751	B1	40249712	A	0.241165	0.0459588	0.212085	Bni1g104370.1	synonymous	Lys
752	B1	40249754	T	0.115973	0.022187	0.109248	Bni1g104370.1	synonymous	Asp
753	B1	40249756	C	0.115973	0.022187	0.109248	Bni1g104370.1	non-synonymous	Asn/Thr
754	B1	40249772	A	0.115973	0.022187	0.109248	Bni1g104370.1	synonymous	Ser
755	B1	40249774	G	0.114583	0.0237718	0.108018	Bni1g104370.1	non-synonymous	Ser/Cys
756	B1	40461235	G	0.253556	0.0538827	0.22141	Bni1g105770.1	Non-CDS	N/A
757	B1	40504379	T	0.499999	0.117274	0.374999	Bni1g105840.1	non-synonymous	Lys/Met
758	B1	40504519	G	0.499788	0.117274	0.374894	Bni1g105840.1	synonymous	Asp
759	B1	40504526	T	0.49998	0.118859	0.37499	Bni1g105840.1	non-synonymous	Lys/Ile
760	B1	40583854	A	0.498373	0.0713154	0.374185	Bni1g105970.1	synonymous	Ser
761	B1	40584006	C	0.49992	0.0776545	0.37496	Bni1g105970.1	synonymous	Gly
762	B1	40584189	A	0.497107	0.0649762	0.373549	Bni1g105970.1	synonymous	Val
763	B1	40608709	C	0.48794	0.0681458	0.368897	Bni1g106040.1	synonymous	Leu
764	B1	40740462	A	0.498281	0.110935	0.374139	inter	N/A	N/A
765	B1	40809125	T	0.127004	0.0253566	0.118939	Bni1g108420.1	synonymous	Asp
766	B1	40835717	T	0.17593	0.0301109	0.160454	Bni1g108500.1	synonymous	Pro
767	B1	40835802	G	0.170807	0.0206022	0.156219	Bni1g108500.1	non-synonymous	Leu/Val
768	B1	41144541	C	0.349664	0.0935024	0.288531	Bni1g109240.1	non-synonymous	Val/Ala
769	B1	41150598	T	0.368174	0.0935024	0.300398	Bni1g109250.1	Non-CDS	N/A
770	B1	41163570	G	0.373011	0.0776545	0.303443	Bni1g109270.1	Non-CDS	N/A
771	B1	41176888	G	0.316753	0.0586371	0.266586	Bni1g109300.1	Non-CDS	N/A
772	B1	41176893	T	0.373011	0.0776545	0.303443	Bni1g109300.1	Non-CDS	N/A
773	B1	41176915	G	0.317711	0.0570523	0.267241	Bni1g109300.1	Non-CDS	N/A
774	B1	41176921	T	0.317711	0.0570523	0.267241	Bni1g109300.1	Non-CDS	N/A
775	B1	41203258	G	0.160439	0.0586371	0.147569	inter	N/A	N/A
776	B1	41344033	T	0.178477	0.0174326	0.16255	Bni1g111670.1	synonymous	Phe
777	B2	383983	C	0.310951	0.0554675	0.262606	inter	N/A	N/A
778	B2	744322	T	0.499015	0.0491284	0.374507	Bni2g004260.1	synonymous	Tyr
779	B2	744349	T	0.499015	0.0491284	0.374507	Bni2g004260.1	synonymous	Thr
780	B2	744352	A	0.499015	0.0491284	0.374507	Bni2g004260.1	synonymous	Ile
781	B2	744434	C	0.499015	0.0491284	0.374507	Bni2g004260.1	synonymous	Leu
782	B2	744442	G	0.499015	0.0491284	0.374507	Bni2g004260.1	synonymous	Leu
783	B2	744454	A	0.499085	0.0507132	0.374542	Bni2g004260.1	synonymous	Gln
784	B2	744598	C	0.499015	0.0966719	0.374507	Bni2g004260.1	synonymous	Cys
785	B2	744610	G	0.499015	0.0966719	0.374507	Bni2g004260.1	synonymous	Pro
786	B2	753750	C	0.475737	0.142631	0.362574	Bni2g004280.1	non-synonymous	Lys/Thr
787	B2	809186	C	0.427667	0.0713154	0.336218	Bni2g004390.1	synonymous	Cys
788	B2	809192	C	0.427667	0.0713154	0.336218	Bni2g004390.1	synonymous	Leu
789	B2	891291	A	0.40434	0.0618067	0.322595	Bni2g004540.1	synonymous	Pro
790	B2	891293	A	0.40434	0.0618067	0.322595	Bni2g004540.1	non-synonymous	Ile/Lys
791	B2	891320	C	0.420253	0.0998415	0.331947	Bni2g004540.1	non-synonymous	Ile/Thr
792	B2	891321	C	0.418983	0.0966719	0.331209	Bni2g004540.1	synonymous	Ile
793	B2	891322	A	0.405722	0.0649762	0.323417	Bni2g004540.1	non-synonymous	Pro/Thr
794	B2	891324	C	0.405032	0.0633914	0.323007	Bni2g004540.1	synonymous	Pro
795	B2	899081	C	0.432991	0.0824089	0.33925	Bni2g004550.1	synonymous	Pro
796	B2	899093	A	0.423387	0.0855784	0.333758	Bni2g004550.1	synonymous	Met
797	B2	899130	A	0.410477	0.0697306	0.326231	Bni2g004550.1	synonymous	Glu
798	B2	899144	A	0.422141	0.088748	0.333039	Bni2g004550.1	non-synonymous	Phe/Ile
799	B2	899145	G	0.431239	0.0776545	0.338255	Bni2g004550.1	non-synonymous	Phe/Cys
800	B2	899146	C	0.43065	0.0792393	0.33792	Bni2g004550.1	synonymous	Phe
801	B2	899150	G	0.431825	0.0792393	0.338589	Bni2g004550.1	non-synonymous	Lys/Glu
802	B2	899176	G	0.43065	0.0792393	0.33792	Bni2g004550.1	non-synonymous	Phe/Leu
803	B2	899180	C	0.431239	0.0776545	0.338255	Bni2g004550.1	non-synonymous	Tyr/His
804	B2	937465	C	0.437552	0.0855784	0.341826	inter	N/A	N/A
805	B2	937469	A	0.44567	0.0903328	0.346359	inter	N/A	N/A
806	B2	948053	A	0.424006	0.0839937	0.334115	inter	N/A	N/A
807	B2	1026992	C	0.401547	0.0681458	0.320927	Bni2g004750.1	synonymous	Tyr
808	B2	1027046	T	0.394389	0.0808241	0.316618	Bni2g004750.1	synonymous	Pro
809	B2	1543020	C	0.473232	0.0871632	0.361258	Bni2g005790.1	synonymous	Ile
810	B2	1543035	T	0.464557	0.0871632	0.35665	Bni2g005790.1	synonymous	Asp
811	B2	1543041	C	0.466635	0.0919176	0.357761	Bni2g005790.1	synonymous	Phe
812	B2	1543134	G	0.464978	0.0824089	0.356876	Bni2g005790.1	synonymous	Gly
813	B2	1543142	A	0.474321	0.088748	0.361831	Bni2g005790.1	synonymous	Gln
814	B2	2007524	C	0.128371	0.0332805	0.120132	Bni2g007680.1	Non-CDS	N/A
815	B2	2034708	C	0.411813	0.0507132	0.327018	Bni2g007730.1	Non-CDS	N/A
816	B2	2034724	T	0.396563	0.0507132	0.317932	Bni2g007730.1	Non-CDS	N/A
817	B2	2034737	T	0.412478	0.0491284	0.327409	Bni2g007730.1	Non-CDS	N/A
818	B2	2034869	A	0.411813	0.0507132	0.327018	Bni2g007730.1	synonymous	Glu
819	B2	2034872	C	0.411813	0.0507132	0.327018	Bni2g007730.1	synonymous	Leu
820	B2	2034887	A	0.411813	0.0507132	0.327018	Bni2g007730.1	synonymous	Thr
821	B2	2034890	G	0.411813	0.0507132	0.327018	Bni2g007730.1	synonymous	Pro
822	B2	2034920	T	0.411813	0.0507132	0.327018	Bni2g007730.1	synonymous	Ala
823	B2	2034923	T	0.411813	0.0507132	0.327018	Bni2g007730.1	synonymous	Pro
824	B2	2034929	A	0.411813	0.0507132	0.327018	Bni2g007730.1	synonymous	Thr
825	B2	2034935	C	0.412478	0.0522979	0.327409	Bni2g007730.1	synonymous	Ser
826	B2	2046346	G	0.409805	0.0808241	0.325835	Bni2g007750.1	synonymous	Pro
827	B2	2046354	A	0.407093	0.0776545	0.324231	Bni2g007750.1	non-synonymous	Ile/Asn
828	B2	2046467	C	0.407093	0.0808241	0.324231	Bni2g007750.1	synonymous	Arg
829	B2	2095931	A	0.413139	0.088748	0.327797	Bni2g007770.1	Non-CDS	N/A
830	B2	2106382	T	0.432409	0.0935024	0.33892	inter	N/A	N/A
831	B2	2106384	A	0.419619	0.0919176	0.331579	inter	N/A	N/A
832	B2	2106401	C	0.418343	0.0919176	0.330838	inter	N/A	N/A
833	B2	2139775	C	0.35226	0.0475436	0.290216	Bni2g007870.1	synonymous	Thr
834	B2	2139790	G	0.35226	0.0475436	0.290216	Bni2g007870.1	synonymous	Glu
835	B2	2139834	A	0.339055	0.0459588	0.281576	Bni2g007870.1	Non-CDS	N/A
836	B2	2139847	T	0.339953	0.0475436	0.282169	Bni2g007870.1	Non-CDS	N/A
837	B2	2139849	G	0.339055	0.0459588	0.281576	Bni2g007870.1	Non-CDS	N/A
838	B2	2139861	T	0.337252	0.0459588	0.280382	Bni2g007870.1	Non-CDS	N/A
839	B2	2343942	G	0.104782	0.022187	0.0992921	Bni2g008170.1	synonymous	Asp
840	B2	2344007	G	0.129736	0.022187	0.121321	Bni2g008170.1	synonymous	Lys
841	B2	2344144	C	0.129736	0.022187	0.121321	Bni2g008170.1	non-synonymous	Lys/Thr
842	B2	2346524	T	0.115973	0.0253566	0.109248	Bni2g008170.1	non-synonymous	Ser/Leu
843	B2	2346527	G	0.115973	0.0253566	0.109248	Bni2g008170.1	non-synonymous	Thr/Ser
844	B2	2413359	G	0.313863	0.0412044	0.264608	inter	N/A	N/A
845	B2	2413403	C	0.295038	0.0427892	0.251514	inter	N/A	N/A
846	B2	2413520	A	0.294022	0.0412044	0.250797	inter	N/A	N/A
847	B2	2512409	G	0.0977055	0.00792393	0.0929323	Bni2g008430.1	synonymous	Thr
848	B2	2512497	A	0.0962827	0.00633914	0.0916475	Bni2g008430.1	synonymous	Asn
849	B2	2512499	C	0.0962827	0.00633914	0.0916475	Bni2g008430.1	synonymous	Asn
850	B2	2512507	G	0.0962827	0.00633914	0.0916475	Bni2g008430.1	synonymous	Ser
851	B2	2512528	G	0.0962827	0.00633914	0.0916475	Bni2g008430.1	synonymous	Gly
852	B2	2512537	A	0.0977055	0.00792393	0.0929323	Bni2g008430.1	synonymous	Glu
853	B2	2512545	T	0.0962827	0.00633914	0.0916475	Bni2g008430.1	synonymous	Ser
854	B2	2685089	A	0.483102	0.0966719	0.366408	Bni2g008650.1	non-synonymous	Arg/His
855	B2	2685159	A	0.48281	0.0982567	0.366257	Bni2g008650.1	Non-CDS	N/A
856	B2	2685171	G	0.483102	0.0966719	0.366408	Bni2g008650.1	Non-CDS	N/A
857	B2	2700294	G	0.48508	0.0602219	0.367429	inter	N/A	N/A
858	B2	2700430	C	0.484528	0.0538827	0.367144	inter	N/A	N/A
859	B2	2700450	G	0.484528	0.0570523	0.367144	inter	N/A	N/A
860	B2	2804400	C	0.441411	0.0713154	0.343989	inter	N/A	N/A
861	B2	2804401	C	0.441411	0.0681458	0.343989	inter	N/A	N/A
862	B2	2804425	A	0.441411	0.0681458	0.343989	inter	N/A	N/A
863	B2	2804466	G	0.440867	0.0697306	0.343685	inter	N/A	N/A
864	B2	2804499	G	0.441411	0.0713154	0.343989	inter	N/A	N/A
865	B2	2817238	C	0.464134	0.088748	0.356424	Bni2g008730.1	synonymous	Thr
866	B2	2817245	G	0.464134	0.088748	0.356424	Bni2g008730.1	synonymous	Lys
867	B2	2817306	T	0.454667	0.0903328	0.351306	Bni2g008730.1	synonymous	Ser
868	B2	2930874	C	0.0948574	0.0110935	0.0903584	inter	N/A	N/A
869	B2	2930883	G	0.0962827	0.0126783	0.0916475	inter	N/A	N/A
870	B2	2931091	T	0.0948574	0.0110935	0.0903584	inter	N/A	N/A
871	B2	4387395	A	0.0948574	0.0110935	0.0903584	inter	N/A	N/A
872	B2	4593414	G	0.110398	0.0760697	0.104304	inter	N/A	N/A
873	B2	4595515	T	0.111795	0.00792393	0.105546	inter	N/A	N/A
874	B2	4595525	T	0.11319	0.00950872	0.106784	inter	N/A	N/A
875	B2	4600821	T	0.151235	0.0158479	0.139799	Bni2g011990.1	non-synonymous	Gly/Cys
876	B2	4600843	A	0.151235	0.0158479	0.139799	Bni2g011990.1	Non-CDS	N/A
877	B2	4628519	C	0.132459	0.00633914	0.123686	Bni2g012040.1	Non-CDS	N/A
878	B2	4628526	G	0.132459	0.00633914	0.123686	Bni2g012040.1	Non-CDS	N/A
879	B2	4628530	T	0.133816	0.00792393	0.124863	Bni2g012040.1	Non-CDS	N/A
880	B2	4628533	T	0.132459	0.00633914	0.123686	Bni2g012040.1	Non-CDS	N/A
881	B2	4628536	G	0.133816	0.00792393	0.124863	Bni2g012040.1	Non-CDS	N/A
882	B2	4628540	T	0.132459	0.00633914	0.123686	Bni2g012040.1	Non-CDS	N/A
883	B2	4628541	G	0.137874	0.00950872	0.128369	Bni2g012040.1	Non-CDS	N/A
884	B2	4628544	T	0.132459	0.00633914	0.123686	Bni2g012040.1	Non-CDS	N/A
885	B2	4638031	C	0.169519	0.00316957	0.155151	Bni2g012070.1	non-synonymous	Ile/Leu
886	B2	4638034	C	0.155195	0.00158479	0.143152	Bni2g012070.1	non-synonymous	Val/Leu
887	B2	4638052	G	0.170807	0.00475436	0.156219	Bni2g012070.1	non-synonymous	Asn/Asp
888	B2	4758424	T	0.354833	0.0554675	0.29188	inter	N/A	N/A
889	B2	5015810	C	0.452738	0.0713154	0.350252	Bni2g013480.1	non-synonymous	Ile/Thr
890	B2	5327365	A	0.101959	0.0126783	0.096761	Bni2g013840.1	non-synonymous	Asp/Glu
891	B2	5352996	C	0.0991257	0.0190174	0.0942128	Bni2g013890.1	synonymous	Val
892	B2	5613452	G	0.415761	0.0697306	0.329333	Bni2g015120.1	Non-CDS	N/A
893	B2	5613470	T	0.412478	0.0776545	0.327409	Bni2g015120.1	Non-CDS	N/A
894	B2	5613504	C	0.415761	0.0697306	0.329333	Bni2g015120.1	Non-CDS	N/A
895	B2	5613898	C	0.417702	0.0681458	0.330464	Bni2g015120.1	synonymous	Val
896	B2	5634703	G	0.43357	0.0586371	0.339578	inter	N/A	N/A
897	B2	5634723	C	0.434146	0.0602219	0.339905	inter	N/A	N/A
898	B2	5705108	T	0.314829	0.0586371	0.26527	Bni2g015330.1	synonymous	Leu
899	B2	5705132	C	0.285804	0.0633914	0.244962	Bni2g015330.1	synonymous	Leu
900	B2	5705250	A	0.289933	0.066561	0.247902	Bni2g015330.1	synonymous	Ile
901	B2	5705300	G	0.28684	0.0649762	0.245701	Bni2g015330.1	synonymous	Ser
902	B2	5705318	A	0.285804	0.0633914	0.244962	Bni2g015330.1	synonymous	Leu
903	B2	6098834	A	0.402949	0.0903328	0.321765	Bni2g016750.1	synonymous	Arg
904	B2	6098872	C	0.402949	0.0903328	0.321765	Bni2g016750.1	synonymous	Pro
905	B2	6098896	C	0.402949	0.0903328	0.321765	Bni2g016750.1	synonymous	Ile
906	B2	6263546	A	0.0991257	0.0190174	0.0942128	Bni2g016970.1	synonymous	Ile
907	B2	6263564	C	0.0991257	0.0190174	0.0942128	Bni2g016970.1	synonymous	Leu
908	B2	6263566	G	0.0991257	0.0190174	0.0942128	Bni2g016970.1	synonymous	Leu
909	B2	6350896	C	0.0833645	0.0142631	0.0798897	Bni2g017020.1	Non-CDS	N/A
910	B2	7653956	G	0.266726	0.0538827	0.231155	Bni2g019130.1	Non-CDS	N/A
911	B2	7717667	C	0.275306	0.044374	0.237409	Bni2g019210.1	non-synonymous	Gln/Pro
912	B2	7717692	G	0.254667	0.0396197	0.222239	Bni2g019210.1	synonymous	Ala
913	B2	7717704	G	0.275306	0.044374	0.237409	Bni2g019210.1	synonymous	Ser
914	B2	7717736	G	0.257986	0.0348653	0.224708	Bni2g019210.1	non-synonymous	Ile/Ser
915	B2	7717747	T	0.257986	0.0348653	0.224708	Bni2g019210.1	non-synonymous	Leu/Phe
916	B2	7727670	T	0.265643	0.0459588	0.23036	Bni2g019240.1	synonymous	His
917	B2	7830723	A	0.277425	0.0538827	0.238943	inter	N/A	N/A
918	B2	7879457	C	0.277425	0.0507132	0.238943	inter	N/A	N/A
919	B2	8190359	T	0.467852	0.0427892	0.358409	Bni2g019640.1	Non-CDS	N/A
920	B2	8210269	C	0.477114	0.0824089	0.363295	inter	N/A	N/A
921	B2	8271159	C	0.469439	0.0935024	0.359253	inter	N/A	N/A
922	B2	8361192	C	0.497457	0.101426	0.373725	Bni2g019820.1	synonymous	Ala
923	B2	8364951	G	0.496201	0.0570523	0.373093	Bni2g019820.1	Non-CDS	N/A
924	B2	8541004	A	0.489139	0.0697306	0.36951	Bni2g020890.1	Non-CDS	N/A
925	B2	8541030	T	0.488667	0.0760697	0.369269	Bni2g020890.1	Non-CDS	N/A
926	B2	8555005	G	0.494363	0.0760697	0.372166	inter	N/A	N/A
927	B2	9006430	T	0.448251	0.0824089	0.347786	Bni2g021340.1	synonymous	Phe
928	B2	9006481	C	0.448759	0.0839937	0.348067	Bni2g021340.1	Non-CDS	N/A
929	B2	9006504	A	0.448759	0.0808241	0.348067	Bni2g021340.1	Non-CDS	N/A
930	B2	9137162	G	0.44462	0.0586371	0.345777	inter	N/A	N/A
931	B2	9137163	G	0.444092	0.0570523	0.345483	inter	N/A	N/A
932	B2	9137226	G	0.442491	0.0586371	0.344592	inter	N/A	N/A
933	B2	9137344	C	0.444092	0.0570523	0.345483	inter	N/A	N/A
934	B2	9205642	A	0.440321	0.0871632	0.343379	Bni2g021530.1	Non-CDS	N/A
935	B2	9205665	T	0.443027	0.088748	0.34489	Bni2g021530.1	Non-CDS	N/A
936	B2	9229272	G	0.416411	0.0713154	0.329712	inter	N/A	N/A
937	B2	9229385	A	0.443561	0.0713154	0.345188	Bni2g021540.1	Non-CDS	N/A
938	B2	9229390	T	0.443027	0.0729002	0.34489	Bni2g021540.1	Non-CDS	N/A
939	B2	9229403	G	0.443561	0.0713154	0.345188	Bni2g021540.1	Non-CDS	N/A
940	B2	9229405	C	0.443561	0.0681458	0.345188	Bni2g021540.1	Non-CDS	N/A
941	B2	9234580	G	0.431239	0.0618067	0.338255	Bni2g021550.1	synonymous	Glu
942	B2	9269203	C	0.361584	0.0554675	0.296212	Bni2g021610.1	Non-CDS	N/A
943	B2	9269293	G	0.364074	0.0570523	0.297799	Bni2g021610.1	synonymous	Leu
944	B2	9438421	C	0.334528	0.0475436	0.278574	Bni2g021720.1	Non-CDS	N/A
945	B2	9938841	G	0.169519	0.0253566	0.155151	Bni2g022180.1	synonymous	Gly
946	B2	9938859	G	0.143249	0.0285261	0.132989	Bni2g022180.1	synonymous	Ser
947	B2	9938883	A	0.170807	0.0269414	0.156219	Bni2g022180.1	synonymous	Thr
948	B2	9938925	A	0.143249	0.022187	0.132989	Bni2g022180.1	synonymous	Ala
949	B2	9938994	T	0.140566	0.0253566	0.130687	Bni2g022180.1	synonymous	Tyr
950	B2	9942821	G	0.172091	0.0538827	0.157284	inter	N/A	N/A
951	B2	9942826	G	0.121509	0.0316957	0.114126	inter	N/A	N/A
952	B2	9942847	C	0.170807	0.0522979	0.156219	inter	N/A	N/A
953	B2	9942947	A	0.141909	0.0332805	0.13184	inter	N/A	N/A
954	B2	9942989	G	0.141909	0.0332805	0.13184	inter	N/A	N/A
955	B2	9943008	T	0.143249	0.0348653	0.132989	inter	N/A	N/A
956	B2	9955132	T	0.174653	0.0475436	0.159401	Bni2g022220.1	synonymous	Ala
957	B2	9955142	A	0.148583	0.0285261	0.137545	Bni2g022220.1	synonymous	Thr
958	B2	9981534	A	0.272107	0.0554675	0.235086	Bni2g022260.1	synonymous	Arg
959	B2	9981545	C	0.268886	0.0538827	0.232736	Bni2g022260.1	synonymous	Thr
960	B2	12671870	G	0.0702429	0.0316957	0.0677759	Bni2g029100.1	non-synonymous	His/Asp
961	B2	13143346	G	0.111795	0.0206022	0.105546	Bni2g030290.1	synonymous	Met
962	B2	13541620	G	0.481917	0.0903328	0.365795	inter	N/A	N/A
964	B2	17370921	T	0.317711	0.088748	0.267241	inter	N/A	N/A
965	B2	17370922	G	0.313863	0.0824089	0.264608	inter	N/A	N/A
966	B2	17370930	A	0.315792	0.0824089	0.26593	inter	N/A	N/A
967	B2	17370949	G	0.312895	0.0839937	0.263943	inter	N/A	N/A
968	B2	17370963	C	0.314829	0.0839937	0.26527	inter	N/A	N/A
969	B2	17460642	G	0.46983	0.129952	0.35946	inter	N/A	N/A
970	B2	19793082	C	0.0494272	0.0475436	0.0482057	Bni2g049860.1	synonymous	Leu
971	B2	20054440	T	0.254667	0.0618067	0.222239	inter	N/A	N/A
972	B2	21094639	A	0.242304	0.0538827	0.212948	Bni2g053520.1	Non-CDS	N/A
973	B2	23723533	T	0.360749	0.0982567	0.295679	Bni2g056360.1	non-synonymous	Glu/Val
974	B2	23723555	G	0.360749	0.0982567	0.295679	Bni2g056360.1	synonymous	Met
975	B2	23738287	G	0.355685	0.088748	0.292429	inter	N/A	N/A
976	B2	23738301	C	0.353977	0.0855784	0.291327	inter	N/A	N/A
977	B2	23738306	G	0.353977	0.0855784	0.291327	inter	N/A	N/A
978	B2	23738339	T	0.365721	0.066561	0.298845	inter	N/A	N/A
979	B2	23738342	G	0.368986	0.0602219	0.300911	inter	N/A	N/A
980	B2	23853617	T	0.325286	0.066561	0.27238	Bni2g056520.1	synonymous	Pro
981	B2	24025371	T	0.339953	0.0855784	0.282169	inter	N/A	N/A
982	B2	24081980	G	0.326221	0.0649762	0.273011	Bni2g056700.1	synonymous	Gly
983	B2	24082000	C	0.326221	0.0649762	0.273011	Bni2g056700.1	synonymous	Pro
984	B2	24082033	A	0.326221	0.0649762	0.273011	Bni2g056700.1	synonymous	Thr
985	B2	24082048	G	0.324347	0.0649762	0.271747	Bni2g056700.1	synonymous	Val
986	B2	24082050	G	0.326221	0.0649762	0.273011	Bni2g056700.1	synonymous	Val
987	B2	24082052	A	0.326221	0.0649762	0.273011	Bni2g056700.1	synonymous	STOP
988	B2	24082066	C	0.326221	0.0649762	0.273011	Bni2g056700.1	Non-CDS	N/A
989	B2	24082069	T	0.326221	0.0649762	0.273011	Bni2g056700.1	Non-CDS	N/A
990	B2	24082070	T	0.326221	0.0649762	0.273011	Bni2g056700.1	Non-CDS	N/A
991	B2	24085543	T	0.329013	0.0792393	0.274888	Bni2g056710.1	Non-CDS	N/A
992	B2	24085580	T	0.329013	0.0792393	0.274888	inter	N/A	N/A
993	B2	24085618	G	0.328085	0.0776545	0.274265	inter	N/A	N/A
994	B2	24085635	A	0.329013	0.0792393	0.274888	inter	N/A	N/A
995	B2	24162945	T	0.411813	0.066561	0.327018	Bni2g056810.1	Non-CDS	N/A
996	B2	24162946	T	0.411146	0.0649762	0.326626	Bni2g056810.1	Non-CDS	N/A
997	B2	24162948	G	0.411813	0.066561	0.327018	Bni2g056810.1	Non-CDS	N/A
998	B2	24162970	C	0.411813	0.066561	0.327018	Bni2g056810.1	Non-CDS	N/A
999	B2	24162980	G	0.411146	0.0649762	0.326626	Bni2g056810.1	Non-CDS	N/A
1000	B2	24162984	C	0.411146	0.0649762	0.326626	Bni2g056810.1	Non-CDS	N/A
1001	B2	24775194	T	0.194786	0.0285261	0.175815	inter	N/A	N/A
1002	B2	24778338	T	0.166937	0.044374	0.153003	inter	N/A	N/A
1003	B2	25088426	C	0.207042	0.0570523	0.185609	Bni2g058930.1	synonymous	His
1004	B2	25480191	C	0.448759	0.0491284	0.348067	Bni2g059210.1	synonymous	Thr
1005	B2	25480264	A	0.460212	0.0522979	0.354314	Bni2g059210.1	synonymous	Thr
1006	B2	25616811	A	0.0687724	0.0681458	0.0664076	inter	N/A	N/A
1007	B2	25640848	G	0.364899	0.0681458	0.298323	inter	N/A	N/A
1008	B2	25640880	G	0.364899	0.0681458	0.298323	inter	N/A	N/A
1009	B2	25681570	C	0.117361	0.0237718	0.110474	Bni2g059410.1	Non-CDS	N/A
1010	B2	25681613	G	0.240024	0.0792393	0.211218	Bni2g059410.1	Non-CDS	N/A
1011	B2	25729078	T	0.169519	0.0348653	0.155151	Bni2g059470.1	Non-CDS	N/A
1012	B2	25729191	A	0.140566	0.0316957	0.130687	Bni2g059470.1	synonymous	Lys
1013	B2	25844366	G	0.140566	0.0126783	0.130687	Bni2g059600.1	Non-CDS	N/A
1014	B2	25933903	A	0.125634	0.00475436	0.117742	inter	N/A	N/A
1015	B2	26209180	C	0.216666	0.0190174	0.193194	inter	N/A	N/A
1016	B2	26209181	C	0.241165	0.0174326	0.212085	inter	N/A	N/A
1017	B2	26241326	G	0.208254	0.0364501	0.186569	Bni2g062830.1	synonymous	Ser
1018	B2	26314641	G	0.358228	0.0839937	0.294064	Bni2g062890.1	non-synonymous	Arg/Gly
1019	B2	26314718	T	0.359071	0.0824089	0.294605	Bni2g062890.1	Non-CDS	N/A
1020	B2	26314725	A	0.359071	0.0824089	0.294605	Bni2g062890.1	Non-CDS	N/A
1021	B2	26371693	T	0.41511	0.0427892	0.328952	Bni2g063000.1	synonymous	Ser
1022	B2	26459289	G	0.165643	0.0332805	0.151924	Bni2g064130.1	synonymous	Met
1023	B2	26464615	C	0.161744	0.0158479	0.148663	multi-annotation	N/A	N/A
1024	B2	26464641	T	0.163046	0.0142631	0.149754	multi-annotation	N/A	N/A
1025	B2	26544939	T	0.280586	0.0206022	0.241222	Bni2g064260.1	synonymous	Leu
1026	B2	26544950	G	0.308016	0.022187	0.260579	Bni2g064260.1	synonymous	Met
1027	B2	26544953	T	0.280586	0.0206022	0.241222	Bni2g064260.1	synonymous	Leu
1028	B2	26545028	T	0.281635	0.022187	0.241976	Bni2g064260.1	synonymous	Pro
1029	B2	26546606	T	0.125634	0.0174326	0.117742	Bni2g064260.1	synonymous	Phe
1030	B2	26546620	C	0.125634	0.0174326	0.117742	Bni2g064260.1	synonymous	Pro
1031	B2	26546676	T	0.124261	0.0158479	0.116541	Bni2g064260.1	Non-CDS	N/A
1032	B2	26552531	C	0.131099	0.0301109	0.122506	Bni2g064270.1	synonymous	Ser
1033	B2	26552539	A	0.131099	0.0301109	0.122506	Bni2g064270.1	synonymous	Thr
1034	B2	26552644	A	0.37932	0.0618067	0.307378	Bni2g064270.1	synonymous	Arg
1035	B2	26552663	C	0.380097	0.0633914	0.30786	Bni2g064270.1	synonymous	Ser
1036	B2	26581471	C	0.161744	0.044374	0.148663	Bni2g064310.1	Non-CDS	N/A
1037	B2	26712516	G	0.446191	0.104596	0.346648	Bni2g064560.1	non-synonymous	Leu/Arg
1038	B2	26782026	G	0.238879	0.0459588	0.210348	Bni2g064740.1	non-synonymous	Leu/Val
1039	B2	26782038	G	0.237733	0.044374	0.209474	Bni2g064740.1	non-synonymous	Arg/Gly
1040	B2	26782040	T	0.237733	0.044374	0.209474	Bni2g064740.1	non-synonymous	Arg/Ser
1041	B2	26795679	C	0.219047	0.0570523	0.195056	Bni2g064790.1	synonymous	Thr
1042	B2	26795685	C	0.436426	0.088748	0.341192	Bni2g064790.1	synonymous	Asn
1043	B2	26795697	A	0.223779	0.0475436	0.19874	Bni2g064790.1	synonymous	Pro
1044	B2	26795706	A	0.233122	0.0538827	0.205949	Bni2g064790.1	Non-CDS	N/A
1045	B2	26795712	C	0.242304	0.0412044	0.212948	Bni2g064790.1	Non-CDS	N/A
1046	B2	26795721	C	0.43811	0.0935024	0.34214	Bni2g064790.1	Non-CDS	N/A
1047	B2	26795737	G	0.317711	0.0729002	0.267241	Bni2g064790.1	Non-CDS	N/A
1048	B2	26795742	T	0.217858	0.0554675	0.194127	Bni2g064790.1	Non-CDS	N/A
1049	B2	26795748	G	0.437552	0.0919176	0.341826	Bni2g064790.1	Non-CDS	N/A
1050	B2	26795758	A	0.437552	0.0950872	0.341826	Bni2g064790.1	Non-CDS	N/A
1051	B2	26795765	T	0.43811	0.0935024	0.34214	Bni2g064790.1	Non-CDS	N/A
1052	B2	26795769	A	0.43811	0.0935024	0.34214	Bni2g064790.1	Non-CDS	N/A
1053	B2	26830450	A	0.314829	0.0649762	0.26527	inter	N/A	N/A
1054	B2	26830460	A	0.203391	0.0459588	0.182707	inter	N/A	N/A
1055	B2	26830469	G	0.314829	0.0649762	0.26527	inter	N/A	N/A
1056	B2	26830475	G	0.442491	0.0839937	0.344592	inter	N/A	N/A
1057	B2	26830495	C	0.204611	0.0475436	0.183678	inter	N/A	N/A
1058	B2	26852697	G	0.325286	0.0602219	0.27238	Bni2g064840.1	Non-CDS	N/A
1059	B2	26852734	G	0.435291	0.044374	0.340552	Bni2g064840.1	Non-CDS	N/A
1060	B2	26852854	T	0.204611	0.0380349	0.183678	Bni2g064840.1	Non-CDS	N/A
1061	B2	26852856	A	0.204611	0.0380349	0.183678	Bni2g064840.1	Non-CDS	N/A
1062	B2	26887628	C	0.329938	0.0522979	0.275509	Bni2g064880.1	synonymous	Pro
1063	B2	26974972	C	0.251325	0.0697306	0.219743	inter	N/A	N/A
1064	B2	26974988	G	0.251325	0.0697306	0.219743	inter	N/A	N/A
1065	B2	27007301	T	0.230801	0.0412044	0.204167	Bni2g065030.1	Non-CDS	N/A
1066	B2	27007337	A	0.255776	0.044374	0.223065	Bni2g065030.1	Non-CDS	N/A
1067	B2	27007340	T	0.230801	0.0412044	0.204167	Bni2g065030.1	Non-CDS	N/A
1068	B2	27007346	T	0.231963	0.0396197	0.205059	Bni2g065030.1	Non-CDS	N/A
1069	B2	27007368	G	0.22613	0.0380349	0.200562	Bni2g065030.1	Non-CDS	N/A
1070	B2	27077040	C	0.322464	0.0554675	0.270472	Bni2g065110.1	non-synonymous	Asp/His
1071	B2	27081939	A	0.304068	0.0475436	0.257839	Bni2g065130.1	Non-CDS	N/A
1072	B2	27081978	G	0.266726	0.0380349	0.231155	Bni2g065130.1	Non-CDS	N/A
1073	B2	27081980	G	0.268886	0.0412044	0.232736	Bni2g065130.1	Non-CDS	N/A
1074	B2	27081981	A	0.266726	0.044374	0.231155	Bni2g065130.1	Non-CDS	N/A
1075	B2	27081982	T	0.266726	0.044374	0.231155	Bni2g065130.1	Non-CDS	N/A
1076	B2	27081995	A	0.267807	0.0396197	0.231947	Bni2g065130.1	Non-CDS	N/A
1077	B2	27082070	A	0.468651	0.0744849	0.358834	Bni2g065130.1	synonymous	Asn
1078	B2	27082079	G	0.469046	0.0729002	0.359044	Bni2g065130.1	non-synonymous	Phe/Cys
1079	B2	27082136	A	0.299076	0.0427892	0.254353	Bni2g065130.1	non-synonymous	Leu/His
1080	B2	27155456	A	0.304068	0.0570523	0.257839	Bni2g065230.1	synonymous	Asp
1081	B2	27155604	C	0.462416	0.0760697	0.355502	Bni2g065230.1	synonymous	Phe
1082	B2	27155626	T	0.462849	0.0776545	0.355735	Bni2g065230.1	synonymous	Phe
1083	B2	27307258	C	0.312895	0.0713154	0.263943	Bni2g065490.1	non-synonymous	Asp/His
1084	B2	27309534	G	0.333615	0.0491284	0.277966	Bni2g065500.1	synonymous	Val
1085	B2	27339941	A	0.431825	0.0729002	0.338589	inter	N/A	N/A
1086	B2	27770662	T	0.323407	0.0507132	0.271111	inter	N/A	N/A
1087	B2	27813239	T	0.381645	0.0633914	0.308818	inter	N/A	N/A
1088	B2	27813278	C	0.381645	0.0633914	0.308818	inter	N/A	N/A
1089	B2	27905486	G	0.359071	0.0538827	0.294605	Bni2g066070.1	non-synonymous	Val/Gly
1090	B2	27905581	A	0.359911	0.0554675	0.295143	Bni2g066070.1	synonymous	Lys
1091	B2	27905620	A	0.350532	0.0538827	0.289095	Bni2g066070.1	non-synonymous	Leu/Ile
1092	B2	28015552	A	0.380097	0.0602219	0.30786	Bni2g066220.1	non-synonymous	Ala/Glu
1093	B2	28015587	G	0.380097	0.0602219	0.30786	Bni2g066220.1	synonymous	Val
1094	B2	28015593	A	0.380097	0.0602219	0.30786	Bni2g066220.1	non-synonymous	Pro/Thr
1095	B2	28015725	C	0.380097	0.0602219	0.30786	Bni2g066220.1	non-synonymous	Ile/Leu
1096	B2	28015772	T	0.380872	0.0618067	0.30834	Bni2g066220.1	synonymous	Phe
1097	B2	28105560	G	0.236584	0.0618067	0.208598	Bni2g066370.1	Non-CDS	N/A
1098	B2	28105591	A	0.236584	0.0618067	0.208598	Bni2g066370.1	Non-CDS	N/A
1099	B2	28105604	G	0.266726	0.0792393	0.231155	Bni2g066370.1	synonymous	Cys
1100	B2	28105619	T	0.271036	0.0570523	0.234306	Bni2g066370.1	non-synonymous	Asp/Val
1101	B2	28127260	C	0.294022	0.0792393	0.250797	Bni2g066420.1	synonymous	Ala
1102	B2	28127288	C	0.316753	0.0808241	0.266586	Bni2g066420.1	synonymous	Phe
1103	B2	28127318	T	0.313863	0.0760697	0.264608	Bni2g066420.1	synonymous	Pro
1104	B2	28127324	T	0.293003	0.0776545	0.250078	Bni2g066420.1	synonymous	Val
1105	B2	28127350	T	0.29807	0.0729002	0.253647	Bni2g066420.1	synonymous	Ile
1106	B2	28127523	C	0.322464	0.0713154	0.270472	Bni2g066420.1	synonymous	Leu
1107	B2	28128211	C	0.32057	0.0681458	0.269187	Bni2g066420.1	synonymous	Pro
1108	B2	28176941	T	0.260186	0.0697306	0.226338	Bni2g066510.1	synonymous	Thr
1109	B2	28176983	T	0.260186	0.0697306	0.226338	Bni2g066510.1	synonymous	Val
1110	B2	28277764	A	0.139221	0.0269414	0.12953	Bni2g066590.1	Non-CDS	N/A
1111	B2	28277766	A	0.139221	0.0269414	0.12953	Bni2g066590.1	Non-CDS	N/A
1112	B2	28277781	G	0.137874	0.0253566	0.128369	Bni2g066590.1	Non-CDS	N/A
1113	B2	28277785	C	0.141909	0.0301109	0.13184	Bni2g066590.1	Non-CDS	N/A
1114	B2	28296439	C	0.315792	0.0792393	0.26593	inter	N/A	N/A
1115	B2	28296506	T	0.316753	0.0776545	0.266586	inter	N/A	N/A
1116	B2	28296513	T	0.316753	0.0776545	0.266586	inter	N/A	N/A
1117	B2	28296524	G	0.317711	0.0760697	0.267241	inter	N/A	N/A
1118	B2	28296531	G	0.318666	0.0776545	0.267892	inter	N/A	N/A
1119	B2	28296571	G	0.359071	0.088748	0.294605	inter	N/A	N/A
1120	B2	28655852	T	0.40434	0.0871632	0.322595	inter	N/A	N/A
1121	B2	28656378	C	0.470987	0.0649762	0.360072	inter	N/A	N/A
1122	B2	28656394	G	0.390716	0.0950872	0.314387	inter	N/A	N/A
1123	B2	28656415	C	0.470604	0.0633914	0.35987	inter	N/A	N/A
1124	B2	28934603	G	0.467852	0.0808241	0.358409	inter	N/A	N/A
1125	B2	28934695	T	0.467852	0.0586371	0.358409	inter	N/A	N/A
1126	B2	28934706	G	0.467852	0.0586371	0.358409	inter	N/A	N/A
1127	B2	28934712	C	0.466225	0.0586371	0.357542	inter	N/A	N/A
1128	B2	28934766	T	0.467449	0.0602219	0.358195	inter	N/A	N/A
1129	B2	29209449	G	0.368986	0.066561	0.300911	Bni2g068380.1	synonymous	Gly
1130	B2	29209529	G	0.371409	0.0649762	0.302437	Bni2g068380.1	non-synonymous	Tyr/Asp
1131	B2	29235326	C	0.375396	0.044374	0.304935	Bni2g068390.1	Non-CDS	N/A
1132	B2	29350711	T	0.380872	0.0966719	0.30834	Bni2g068540.1	Non-CDS	N/A
1133	B2	29350751	T	0.37932	0.0935024	0.307378	Bni2g068540.1	Non-CDS	N/A
1134	B2	29375968	C	0.394389	0.0554675	0.316618	inter	N/A	N/A
1135	B2	29375983	C	0.394389	0.0554675	0.316618	inter	N/A	N/A
1136	B2	29376018	C	0.394389	0.0554675	0.316618	inter	N/A	N/A
1137	B2	29384599	G	0.391456	0.0776545	0.314837	Bni2g068630.1	Non-CDS	N/A
1138	B2	29438928	T	0.351397	0.0776545	0.289657	Bni2g068720.1	Non-CDS	N/A
1139	B2	29438968	T	0.367359	0.0570523	0.299883	Bni2g068720.1	Non-CDS	N/A
1140	B2	29459640	C	0.365721	0.0538827	0.298845	Bni2g068760.1	synonymous	Thr
1141	B2	29459765	C	0.367359	0.0570523	0.299883	Bni2g068760.1	Non-CDS	N/A
1142	B2	29459925	G	0.368986	0.0729002	0.300911	Bni2g068760.1	synonymous	Arg
1143	B2	29464080	C	0.353977	0.0602219	0.291327	Bni2g068770.1	synonymous	His
1144	B2	29464148	G	0.35312	0.0554675	0.290773	Bni2g068770.1	synonymous	Gln
1145	B2	29464175	C	0.35312	0.0554675	0.290773	Bni2g068770.1	synonymous	Asn
1146	B2	29464235	G	0.353977	0.0602219	0.291327	Bni2g068770.1	synonymous	Ala
1147	B2	29748927	T	0.260186	0.066561	0.226338	Bni2g069190.1	synonymous	Cys
1148	B2	29748976	A	0.261282	0.0681458	0.227148	Bni2g069190.1	synonymous	Arg
1149	B2	29915644	T	0.197257	0.0633914	0.177802	inter	N/A	N/A
1150	B2	30023185	C	0.240024	0.0348653	0.211218	Bni2g069570.1	synonymous	Tyr
1151	B2	30242815	C	0.324347	0.0681458	0.271747	inter	N/A	N/A
1152	B2	30429036	T	0.276367	0.0332805	0.238178	Bni2g070090.1	Non-CDS	N/A
1153	B2	30429039	C	0.276367	0.0332805	0.238178	Bni2g070090.1	Non-CDS	N/A
1154	B2	31309423	A	0.371409	0.0554675	0.302437	Bni2g071450.1	non-synonymous	Tyr/Asn
1155	B2	31309429	C	0.371409	0.0586371	0.302437	Bni2g071450.1	synonymous	Pro
1156	B2	31326623	G	0.421514	0.0744849	0.332677	Bni2g071490.1	non-synonymous	Phe/Leu
1157	B2	31383082	G	0.0862528	0.0142631	0.082533	Bni2g071540.1	non-synonymous	Ser/Gly
1158	B2	31383091	A	0.089131	0.0174326	0.0851589	Bni2g071540.1	synonymous	Met
1159	B2	31383133	G	0.173373	0.0586371	0.158344	Bni2g071540.1	non-synonymous	Tyr/Asp
1160	B2	31383154	G	0.209463	0.0412044	0.187526	Bni2g071540.1	non-synonymous	Arg/Gly
1161	B2	31383165	T	0.0991257	0.0158479	0.0942128	Bni2g071540.1	non-synonymous	Gln/His
1162	B2	31527729	G	0.169519	0.0380349	0.155151	multi-annotation	N/A	N/A
1163	B2	31621251	A	0.137874	0.0126783	0.128369	Bni2g071900.1	Non-CDS	N/A
1164	B2	31734031	A	0.164346	0.0380349	0.150841	Bni2g072130.1	synonymous	Arg
1165	B2	31815122	A	0.418343	0.0602219	0.330838	Bni2g072250.1	non-synonymous	Asn/Lys
1166	B2	31815173	G	0.413139	0.066561	0.327797	Bni2g072250.1	non-synonymous	Asp/Glu
1167	B2	31815179	A	0.413139	0.066561	0.327797	Bni2g072250.1	non-synonymous	Tyr/STOP
1168	B2	31815187	A	0.413799	0.0681458	0.328184	Bni2g072250.1	non-synonymous	Leu/STOP
1169	B2	31815188	A	0.413139	0.066561	0.327797	Bni2g072250.1	synonymous	Leu
1170	B2	31815209	A	0.413799	0.0681458	0.328184	Bni2g072250.1	non-synonymous	Asn/Lys
1171	B2	31845487	A	0.355685	0.0380349	0.292429	Bni2g072340.1	non-synonymous	Asp/Glu
1172	B2	31845606	C	0.355685	0.0380349	0.292429	Bni2g072340.1	non-synonymous	Lys/Thr
1173	B2	31845613	T	0.356535	0.0427892	0.292977	Bni2g072340.1	synonymous	Ser
1174	B2	31845645	G	0.355685	0.0380349	0.292429	Bni2g072340.1	synonymous	Ser
1175	B2	31914637	A	0.329938	0.0554675	0.275509	Bni2g072450.1	Non-CDS	N/A
1176	B2	31914649	G	0.314829	0.0554675	0.26527	Bni2g072450.1	Non-CDS	N/A
1177	B2	31914688	T	0.312895	0.0522979	0.263943	Bni2g072450.1	Non-CDS	N/A
1178	B2	31914691	C	0.312895	0.0522979	0.263943	Bni2g072450.1	Non-CDS	N/A
1179	B2	32221356	C	0.281635	0.0538827	0.241976	Bni2g072920.1	synonymous	Leu
1180	B2	32502581	T	0.216666	0.044374	0.193194	inter	N/A	N/A
1181	B2	32706275	C	0.169519	0.022187	0.155151	Bni2g073870.1	synonymous	Ile
1182	B2	32864181	C	0.402949	0.0966719	0.321765	Bni2g074170.1	synonymous	Asp
1183	B2	32864235	C	0.415761	0.0602219	0.329333	Bni2g074170.1	synonymous	Pro
1184	B2	32927386	A	0.230801	0.0507132	0.204167	Bni2g074320.1	synonymous	Glu
1185	B2	32927409	C	0.331782	0.0776545	0.276742	Bni2g074320.1	synonymous	Leu
1186	B2	33034088	A	0.456555	0.0586371	0.352334	Bni2g075540.1	Non-CDS	N/A
1187	B2	33034105	C	0.457485	0.0618067	0.352838	Bni2g075540.1	synonymous	Pro
1188	B2	33034145	C	0.458404	0.0649762	0.353337	Bni2g075540.1	synonymous	Ser
1189	B2	33121065	A	0.179746	0.044374	0.163592	Bni2g075750.1	synonymous	Ala
1190	B2	33121071	G	0.322464	0.0586371	0.270472	Bni2g075750.1	synonymous	Arg
1191	B2	33121128	C	0.187311	0.0253566	0.169768	Bni2g075750.1	synonymous	Thr
1192	B2	33121210	G	0.321518	0.0570523	0.269831	Bni2g075750.1	synonymous	Ala
1193	B2	33150423	T	0.164346	0.0285261	0.150841	Bni2g075800.1	Non-CDS	N/A
1194	B2	33150456	A	0.164346	0.0285261	0.150841	Bni2g075800.1	Non-CDS	N/A
1195	B2	33150472	C	0.164346	0.0285261	0.150841	Bni2g075800.1	Non-CDS	N/A
1196	B2	33150478	C	0.164346	0.0285261	0.150841	Bni2g075800.1	Non-CDS	N/A
1197	B2	33150508	A	0.164346	0.0285261	0.150841	Bni2g075800.1	Non-CDS	N/A
1198	B2	33150572	T	0.189813	0.0316957	0.171798	Bni2g075800.1	Non-CDS	N/A
1199	B2	33340315	C	0.160439	0.0206022	0.147569	Bni2g076210.1	synonymous	Asn
1200	B2	33340343	A	0.141909	0.0142631	0.13184	Bni2g076210.1	synonymous	Ile
1201	B2	33340345	A	0.141909	0.0142631	0.13184	Bni2g076210.1	synonymous	Ile
1202	B2	33340356	C	0.143249	0.0158479	0.132989	Bni2g076210.1	synonymous	Ala
1203	B2	33340357	T	0.143249	0.0158479	0.132989	Bni2g076210.1	synonymous	Ala
1204	B2	33340475	T	0.141909	0.0142631	0.13184	Bni2g076210.1	synonymous	Leu
1205	B2	33354175	A	0.0804662	0.0301109	0.0772288	Bni2g076250.1	Non-CDS	N/A
1206	B2	33354176	A	0.0717109	0.0269414	0.0691397	Bni2g076250.1	Non-CDS	N/A
1207	B2	33354185	A	0.0977055	0.0491284	0.0929323	Bni2g076250.1	Non-CDS	N/A
1208	B2	33555864	T	0.252442	0.0174326	0.220578	Bni2g077570.1	Non-CDS	N/A
1209	B2	33555872	T	0.252442	0.0174326	0.220578	Bni2g077570.1	Non-CDS	N/A
1210	B2	33555889	A	0.254667	0.0174326	0.222239	Bni2g077570.1	Non-CDS	N/A
1211	B2	33597757	C	0.198489	0.0110935	0.17879	inter	N/A	N/A
1212	B2	33636404	C	0.169519	0.0475436	0.155151	Bni2g077800.1	synonymous	Asp
1213	B2	33636449	G	0.145921	0.044374	0.135274	Bni2g077800.1	synonymous	Gln
1214	B2	33649021	C	0.17593	0.0332805	0.160454	Bni2g077820.1	Non-CDS	N/A
1215	B2	33951717	C	0.141909	0.0364501	0.13184	inter	N/A	N/A
1216	B2	33951733	G	0.193546	0.0427892	0.174816	inter	N/A	N/A
1217	B2	33957084	G	0.141909	0.0237718	0.13184	inter	N/A	N/A
1218	B2	34000120	C	0.204611	0.0412044	0.183678	Bni2g078310.1	non-synonymous	Lys/Gln
1219	B2	34000128	G	0.205828	0.0396197	0.184645	Bni2g078310.1	synonymous	Arg
1220	B2	34000163	G	0.205828	0.0396197	0.184645	Bni2g078310.1	Non-CDS	N/A
1221	B2	34000165	T	0.181013	0.0396197	0.164631	Bni2g078310.1	Non-CDS	N/A
1222	B2	34000167	A	0.186057	0.0427892	0.168748	Bni2g078310.1	Non-CDS	N/A
1223	B2	34000246	A	0.181013	0.0396197	0.164631	Bni2g078310.1	Non-CDS	N/A
1224	B2	34000551	T	0.192304	0.0570523	0.173814	Bni2g078310.1	non-synonymous	Gly/STOP
1225	B2	34031410	T	0.132459	0.00633914	0.123686	Bni2g078360.1	non-synonymous	Asn/Ile
1226	B2	34031494	C	0.16823	0.0110935	0.154079	Bni2g078360.1	non-synonymous	Asp/Ala
1227	B2	34031501	C	0.132459	0.00633914	0.123686	Bni2g078360.1	non-synonymous	Leu/Phe
1228	B2	34031509	G	0.141909	0.00792393	0.13184	Bni2g078360.1	synonymous	Cys
1229	B2	34031545	G	0.140566	0.00950872	0.130687	Bni2g078360.1	non-synonymous	Ser/Cys
1230	B2	34031559	A	0.137874	0.00633914	0.128369	Bni2g078360.1	non-synonymous	Val/Ile
1231	B2	34031767	T	0.157822	0.00792393	0.145368	Bni2g078360.1	non-synonymous	Ser/Phe
1232	B2	34031784	T	0.148583	0.00950872	0.137545	Bni2g078360.1	non-synonymous	Leu/Phe
1233	B2	34031794	T	0.147253	0.00792393	0.136411	Bni2g078360.1	non-synonymous	Lys/Ile
1234	B2	34031800	G	0.147253	0.00792393	0.136411	Bni2g078360.1	non-synonymous	Leu/STOP
1235	B2	34031803	G	0.147253	0.0110935	0.136411	Bni2g078360.1	non-synonymous	Ser/Trp
1236	B2	34031818	A	0.161744	0.00950872	0.148663	Bni2g078360.1	non-synonymous	Cys/Tyr
1237	B2	34031833	G	0.157822	0.00792393	0.145368	Bni2g078360.1	non-synonymous	Ile/Ser
1238	B2	34512387	C	0.18354	0.0332805	0.166697	Bni2g079240.1	synonymous	Ser
1239	B2	34544528	T	0.16823	0.0206022	0.154079	Bni2g079310.1	synonymous	Pro
1240	B2	34544540	C	0.161744	0.022187	0.148663	Bni2g079310.1	synonymous	Asp
1241	B2	34544549	C	0.160439	0.0206022	0.147569	Bni2g079310.1	synonymous	Ser
1242	B2	34544743	G	0.14991	0.0206022	0.138674	Bni2g079310.1	non-synonymous	Leu/Arg
1243	B2	34729724	T	0.157822	0.0396197	0.145368	Bni2g079690.1	Non-CDS	N/A
1244	B2	34742980	G	0.413139	0.0729002	0.327797	Bni2g079730.1	synonymous	Arg
1245	B2	34783770	A	0.489371	0.0871632	0.369629	Bni2g079860.1	synonymous	Thr
1246	B2	34783818	T	0.490275	0.0935024	0.37009	Bni2g079860.1	synonymous	Asn
1247	B2	34783820	T	0.489601	0.0919176	0.369746	Bni2g079860.1	synonymous	Val
1248	B2	34826833	C	0.2226	0.0427892	0.197824	Bni2g079960.1	non-synonymous	Ile/Leu
1249	B2	34826836	G	0.216666	0.044374	0.193194	Bni2g079960.1	non-synonymous	Cys/Gly
1250	B2	34829095	C	0.464557	0.0966719	0.35665	Bni2g079970.1	synonymous	Ala
1251	B2	34829137	T	0.43065	0.0950872	0.33792	Bni2g079970.1	Non-CDS	N/A
1252	B2	34829168	C	0.417702	0.0935024	0.330464	Bni2g079970.1	Non-CDS	N/A
1253	B2	34829175	C	0.418343	0.0919176	0.330838	Bni2g079970.1	Non-CDS	N/A
1254	B2	34829188	T	0.418343	0.0919176	0.330838	Bni2g079970.1	Non-CDS	N/A
1255	B2	34906108	T	0.143249	0.022187	0.132989	Bni2g080130.1	non-synonymous	Glu/STOP
1256	B2	34934445	A	0.103372	0.0269414	0.0980287	Bni2g080210.1	synonymous	Ser
1257	B2	34960017	G	0.474321	0.101426	0.361831	Bni2g080250.1	Non-CDS	N/A
1258	B2	35172567	A	0.0962827	0.022187	0.0916475	Bni2g080610.1	non-synonymous	Thr/Lys
1259	B2	35172568	C	0.100543	0.0269414	0.095489	Bni2g080610.1	synonymous	Thr
1260	B2	35172571	G	0.0962827	0.022187	0.0916475	Bni2g080610.1	synonymous	Leu
1261	B2	35249971	T	0.166937	0.0190174	0.153003	Bni2g080790.1	synonymous	Ile
1262	B2	35266023	G	0.441411	0.0871632	0.343989	Bni2g080830.1	non-synonymous	Phe/Leu
1263	B2	35266099	T	0.441411	0.0871632	0.343989	Bni2g080830.1	non-synonymous	Lys/STOP
1264	B2	35266100	G	0.440321	0.0871632	0.343379	Bni2g080830.1	non-synonymous	Lys/Arg
1265	B2	35266103	G	0.440867	0.088748	0.343685	Bni2g080830.1	non-synonymous	Pro/Arg
1266	B2	35316791	A	0.110398	0.0253566	0.104304	Bni2g080900.1	synonymous	Thr
1267	B2	35413225	T	0.451758	0.0935024	0.349715	Bni2g081110.1	synonymous	Phe
1268	B2	35413246	G	0.451758	0.0935024	0.349715	Bni2g081110.1	synonymous	Val
1269	B2	35413360	A	0.0760999	0.0285261	0.0732043	Bni2g081110.1	non-synonymous	Leu/Ile
1270	B2	35413417	A	0.469046	0.0824089	0.359044	Bni2g081110.1	non-synonymous	Ala/Thr
1271	B2	35417487	G	0.449769	0.0935024	0.348623	inter	N/A	N/A
1272	B2	35417507	A	0.448759	0.0935024	0.348067	inter	N/A	N/A
1273	B2	35569405	T	0.322464	0.0649762	0.270472	Bni2g081400.1	Non-CDS	N/A
1274	B2	35569412	C	0.327154	0.0729002	0.273639	Bni2g081400.1	Non-CDS	N/A
1275	B2	35569420	A	0.322464	0.0649762	0.270472	Bni2g081400.1	Non-CDS	N/A
1276	B2	35601311	C	0.161744	0.0158479	0.148663	Bni2g081460.1	synonymous	Gln
1277	B2	35601312	A	0.161744	0.0158479	0.148663	Bni2g081460.1	synonymous	Gln
1278	B2	35601325	T	0.161744	0.0158479	0.148663	Bni2g081460.1	synonymous	Leu
1279	B2	35601340	C	0.161744	0.0158479	0.148663	Bni2g081460.1	synonymous	Gly
1280	B2	35601469	G	0.35226	0.0348653	0.290216	Bni2g081460.1	Non-CDS	N/A
1281	B2	35627812	G	0.21067	0.0269414	0.188479	Bni2g081530.1	non-synonymous	Asp/Gly
1282	B2	35627821	G	0.208254	0.0237718	0.186569	Bni2g081530.1	synonymous	Ser
1283	B2	35627933	A	0.302079	0.0316957	0.256453	Bni2g081530.1	Non-CDS	N/A
1284	B2	35627963	A	0.400843	0.0602219	0.320505	Bni2g081530.1	Non-CDS	N/A
1285	B2	35635314	T	0.402949	0.0935024	0.321765	Bni2g081560.1	Non-CDS	N/A
1286	B2	35870305	A	0.111795	0.0142631	0.105546	Bni2g082020.1	Non-CDS	N/A
1287	B2	35934012	A	0.121509	0.0316957	0.114126	multi-annotation	N/A	N/A
1288	B2	35934061	G	0.125634	0.0364501	0.117742	multi-annotation	N/A	N/A
1289	B2	35934070	T	0.121509	0.0316957	0.114126	multi-annotation	N/A	N/A
1290	B2	35934113	C	0.121509	0.0285261	0.114126	multi-annotation	N/A	N/A
1291	B2	35934156	T	0.121509	0.0285261	0.114126	multi-annotation	N/A	N/A
1292	B2	35934166	G	0.121509	0.0285261	0.114126	multi-annotation	N/A	N/A
1293	B2	35966183	G	0.178477	0.0332805	0.16255	Bni2g082280.1	non-synonymous	Tyr/Asp
1294	B2	35969445	T	0.189813	0.0253566	0.171798	Bni2g082290.1	non-synonymous	Ala/Val
1295	B2	35969454	A	0.189813	0.0253566	0.171798	Bni2g082290.1	non-synonymous	Ser/STOP
1296	B2	35969458	C	0.219047	0.0253566	0.195056	Bni2g082290.1	non-synonymous	Lys/Asn
1297	B2	35969516	G	0.189813	0.0253566	0.171798	Bni2g082290.1	synonymous	Val
1298	B2	35969518	A	0.189813	0.0253566	0.171798	Bni2g082290.1	synonymous	Val
1299	B2	35969529	C	0.189813	0.0253566	0.171798	Bni2g082290.1	synonymous	Thr
1300	B2	35969567	A	0.217858	0.0269414	0.194127	Bni2g082290.1	synonymous	Arg
1301	B2	35972992	G	0.0569179	0.0364501	0.0552981	inter	N/A	N/A
1302	B2	36072318	A	0.420885	0.0919176	0.332313	Bni2g082500.1	synonymous	Lys
1303	B2	36084689	A	0.43357	0.0744849	0.339578	Bni2g082520.1	non-synonymous	Ser/Tyr
1304	B2	36084692	G	0.418983	0.0713154	0.331209	Bni2g082520.1	non-synonymous	Ser/STOP
1305	B2	36084812	G	0.367359	0.0538827	0.299883	Bni2g082520.1	non-synonymous	Ser/Cys
1306	B2	36084813	T	0.367359	0.0538827	0.299883	Bni2g082520.1	synonymous	Ser
1307	B2	36084814	G	0.366541	0.0554675	0.299365	Bni2g082520.1	non-synonymous	Phe/Val
1308	B2	36084815	G	0.366541	0.0554675	0.299365	Bni2g082520.1	non-synonymous	Phe/Cys
1309	B2	36084817	G	0.366541	0.0554675	0.299365	Bni2g082520.1	synonymous	Asp
1310	B2	36084852	T	0.367359	0.0570523	0.299883	Bni2g082520.1	synonymous	Val
1311	B2	36084854	C	0.367359	0.0570523	0.299883	Bni2g082520.1	non-synonymous	Lys/Thr
1312	B2	36162290	T	0.472121	0.0950872	0.360672	multi-annotation	N/A	N/A
1313	B2	36165241	G	0.473597	0.0729002	0.36145	Bni2g082650.1	synonymous	Lys
1314	B2	36165253	A	0.473232	0.0744849	0.361258	Bni2g082650.1	synonymous	Ser
1315	B2	36165271	G	0.473232	0.0744849	0.361258	Bni2g082650.1	non-synonymous	His/Gln
1316	B2	36165286	A	0.473232	0.0744849	0.361258	Bni2g082650.1	synonymous	Ala
1317	B2	36165337	A	0.473597	0.0919176	0.36145	Bni2g082650.1	synonymous	Gly
1318	B2	36165370	C	0.469439	0.0998415	0.359253	Bni2g082650.1	synonymous	Ala
1319	B2	36255947	A	0.463708	0.0776545	0.356196	Bni2g082880.1	non-synonymous	Val/Ile
1320	B2	36255959	G	0.46328	0.0760697	0.355966	Bni2g082880.1	non-synonymous	Ser/Ala
1321	B2	36255960	T	0.463708	0.0776545	0.356196	Bni2g082880.1	non-synonymous	Ser/Phe
1322	B2	36255962	T	0.46328	0.0760697	0.355966	Bni2g082880.1	non-synonymous	Lys/STOP
1323	B2	36255965	A	0.463708	0.0776545	0.356196	Bni2g082880.1	synonymous	Lys
1324	B2	36255977	G	0.464134	0.0760697	0.356424	Bni2g082880.1	non-synonymous	Met/Val
1325	B2	36256007	T	0.343519	0.0316957	0.284517	Bni2g082880.1	synonymous	Leu
1326	B2	36256109	T	0.462849	0.0776545	0.355735	Bni2g082880.1	non-synonymous	Asp/Tyr
1327	B2	36460995	C	0.118746	0.022187	0.111696	Bni2g083280.1	synonymous	Phe
1328	B2	36508891	A	0.103372	0.0142631	0.0980287	multi-annotation	N/A	N/A
1329	B2	36508906	G	0.143249	0.022187	0.132989	multi-annotation	N/A	N/A
1330	B2	36508918	T	0.108997	0.0206022	0.103057	multi-annotation	N/A	N/A
1331	B2	36508927	T	0.103372	0.0142631	0.0980287	multi-annotation	N/A	N/A
1332	B2	36623095	A	0.389229	0.088748	0.31348	inter	N/A	N/A
1333	B2	36639258	A	0.475737	0.0792393	0.362574	inter	N/A	N/A
1334	B2	36872116	A	0.284765	0.0586371	0.24422	Bni2g084100.1	synonymous	Glu
1335	B2	36872228	T	0.283724	0.0538827	0.243475	Bni2g084100.1	Non-CDS	N/A
1336	B2	36872230	A	0.283724	0.0538827	0.243475	Bni2g084100.1	Non-CDS	N/A
1337	B2	36906866	C	0.161744	0.0126783	0.148663	Bni2g084200.1	synonymous	Ser
1338	B2	36906867	G	0.161744	0.0126783	0.148663	Bni2g084200.1	synonymous	Ala
1339	B2	36906882	T	0.163046	0.0142631	0.149754	Bni2g084200.1	synonymous	Ser
1340	B2	36906926	G	0.193546	0.0110935	0.174816	Bni2g084200.1	synonymous	Ser
1341	B2	36926681	G	0.276367	0.0301109	0.238178	Bni2g084230.1	synonymous	Asp
1342	B2	36933675	C	0.273176	0.0348653	0.235863	inter	N/A	N/A
1343	B2	36933682	C	0.273176	0.0348653	0.235863	inter	N/A	N/A
1344	B2	36945879	A	0.254667	0.0459588	0.222239	Bni2g084290.1	Non-CDS	N/A
1345	B2	36992631	C	0.348794	0.044374	0.287965	Bni2g084400.1	synonymous	Leu
1346	B2	36992649	T	0.221418	0.022187	0.196905	Bni2g084400.1	non-synonymous	Ser/Cys
1347	B2	36992652	T	0.202169	0.0285261	0.181733	Bni2g084400.1	non-synonymous	Lys/STOP
1348	B2	36992655	A	0.221418	0.0158479	0.196905	Bni2g084400.1	non-synonymous	Val/Ile
1349	B2	36992748	A	0.18354	0.0301109	0.166697	Bni2g084400.1	synonymous	Lys
1350	B2	36992769	G	0.18354	0.0301109	0.166697	Bni2g084400.1	synonymous	Ala
1351	B2	36992772	T	0.263468	0.0332805	0.22876	Bni2g084400.1	non-synonymous	Thr/Ser
1352	B2	37010119	G	0.279535	0.0602219	0.240465	Bni2g084440.1	synonymous	Met
1353	B2	37010167	C	0.302079	0.0633914	0.256453	Bni2g084440.1	synonymous	His
1354	B2	37129252	T	0.164346	0.0285261	0.150841	Bni2g084700.1	synonymous	Val
1355	B2	37129261	C	0.187311	0.0285261	0.169768	Bni2g084700.1	non-synonymous	Val/Ala
1356	B2	37235569	A	0.398714	0.0744849	0.319228	Bni2g084890.1	synonymous	Asn
1357	B2	37235606	T	0.329938	0.0744849	0.275509	Bni2g084890.1	synonymous	Ile
1358	B2	37235697	C	0.371409	0.0966719	0.302437	Bni2g084890.1	synonymous	Ile
1359	B2	37235715	C	0.360749	0.0824089	0.295679	Bni2g084890.1	synonymous	Ile
1360	B2	37278959	G	0.416411	0.0586371	0.329712	Bni2g084960.1	synonymous	Lys
1361	B2	37379746	A	0.217858	0.00792393	0.194127	Bni2g085160.1	synonymous	Ser
1362	B2	37379773	G	0.219047	0.00950872	0.195056	Bni2g085160.1	synonymous	Ser
1363	B2	37379776	G	0.221418	0.00950872	0.196905	Bni2g085160.1	synonymous	Val
1364	B2	37379879	C	0.497457	0.0855784	0.373725	Bni2g085160.1	synonymous	Arg
1365	B2	37484349	C	0.129736	0.0158479	0.121321	Bni2g085280.1	non-synonymous	Thr/Pro
1366	B2	37772604	G	0.368986	0.0792393	0.300911	Bni2g085660.1	Non-CDS	N/A
1367	B2	37772621	G	0.499898	0.0919176	0.374949	Bni2g085660.1	Non-CDS	N/A
1368	B2	37772654	A	0.499717	0.0919176	0.374859	Bni2g085660.1	Non-CDS	N/A
1369	B2	37772672	C	0.362416	0.0633914	0.296743	Bni2g085660.1	Non-CDS	N/A
1370	B2	37772690	G	0.362416	0.0633914	0.296743	Bni2g085660.1	Non-CDS	N/A
1371	B2	37772698	G	0.499446	0.0950872	0.374723	Bni2g085660.1	Non-CDS	N/A
1372	B2	37782842	C	0.499336	0.0570523	0.374668	Bni2g085660.1	synonymous	Ala
1373	B2	37782868	G	0.386226	0.044374	0.311641	Bni2g085660.1	synonymous	Val
1374	B2	37782989	G	0.373809	0.0412044	0.303942	Bni2g085660.1	synonymous	Ser
1375	B2	37783000	A	0.387733	0.044374	0.312564	Bni2g085660.1	synonymous	Ile
1376	B2	37783029	T	0.499336	0.0570523	0.374668	Bni2g085660.1	synonymous	Asp
1377	B2	37786780	A	0.389974	0.0459588	0.313934	Bni2g085660.1	synonymous	Ile
1378	B2	37786781	G	0.390716	0.0475436	0.314387	Bni2g085660.1	synonymous	Gly
1379	B2	37786783	C	0.389974	0.0459588	0.313934	Bni2g085660.1	synonymous	Gly
1380	B2	37786786	G	0.389974	0.0459588	0.313934	Bni2g085660.1	synonymous	Leu
1381	B2	37844333	C	0.106189	0.00792393	0.100551	Bni2g085720.1	Non-CDS	N/A
1382	B2	37941591	G	0.499848	0.0538827	0.374924	inter	N/A	N/A
1383	B2	37944924	T	0.497889	0.0697306	0.373942	Bni2g085850.1	Non-CDS	N/A
1384	B2	37944951	T	0.497678	0.066561	0.373836	Bni2g085850.1	Non-CDS	N/A
1385	B2	37944972	G	0.497785	0.0649762	0.37389	Bni2g085850.1	Non-CDS	N/A
1386	B2	38026765	G	0.22613	0.0412044	0.200562	Bni2g085940.1	synonymous	Glu
1387	B2	38026856	C	0.22847	0.0475436	0.202371	Bni2g085940.1	synonymous	Arg
1388	B2	38026921	C	0.205828	0.0396197	0.184645	Bni2g085940.1	synonymous	Ser
1389	B2	38026945	C	0.227301	0.0459588	0.201468	Bni2g085940.1	synonymous	Gly
1390	B2	38026980	T	0.230801	0.0475436	0.204167	Bni2g085940.1	synonymous	Phe
1391	B2	38133879	C	0.47845	0.0697306	0.363993	Bni2g086060.1	Non-CDS	N/A
1392	B2	38133906	C	0.479746	0.0760697	0.364668	Bni2g086060.1	synonymous	Thr
1393	B2	38266406	T	0.424006	0.0744849	0.334115	inter	N/A	N/A
1394	B2	38268493	G	0.422765	0.0744849	0.3334	Bni2g086310.1	Non-CDS	N/A
1395	B2	38292249	T	0.405032	0.0602219	0.323007	Bni2g086330.1	non-synonymous	Ser/Phe
1396	B2	38292262	T	0.403646	0.0602219	0.322181	Bni2g086330.1	synonymous	Ser
1397	B2	38328485	T	0.43699	0.0459588	0.34151	inter	N/A	N/A
1398	B2	38421843	A	0.460212	0.0808241	0.354314	Bni2g086460.1	non-synonymous	Phe/Ile
1399	B2	38461973	C	0.107595	0.0158479	0.101806	Bni2g086510.1	synonymous	Ile
1400	B2	38462018	C	0.455616	0.0522979	0.351823	Bni2g086510.1	Non-CDS	N/A
1401	B2	38462070	T	0.272107	0.0237718	0.235086	Bni2g086510.1	Non-CDS	N/A
1402	B2	38462088	A	0.48794	0.0554675	0.368897	Bni2g086510.1	Non-CDS	N/A
1403	B2	38467458	A	0.49236	0.0744849	0.371151	Bni2g086530.1	Non-CDS	N/A
1404	B2	38467649	C	0.279535	0.0316957	0.240465	Bni2g086530.1	non-synonymous	Ser/Pro
1405	B2	38542945	T	0.285804	0.0348653	0.244962	Bni2g086670.1	synonymous	Asp
1406	B2	38543142	G	0.485353	0.0871632	0.367569	Bni2g086670.1	synonymous	Ala
1407	B2	38720288	C	0.19106	0.0206022	0.172808	Bni2g086950.1	synonymous	Ser
1408	B2	38720313	G	0.19106	0.0206022	0.172808	Bni2g086950.1	synonymous	Val
1409	B2	39085897	T	0.368986	0.0729002	0.300911	Bni2g087450.1	synonymous	Ser
1410	B2	39086051	T	0.468651	0.103011	0.358834	Bni2g087450.1	synonymous	Thr
1411	B2	39086076	C	0.466225	0.103011	0.357542	Bni2g087450.1	Non-CDS	N/A
1412	B2	39086101	C	0.490275	0.147385	0.37009	Bni2g087450.1	Non-CDS	N/A
1413	B2	39133319	T	0.488667	0.0919176	0.369269	Bni2g087520.1	synonymous	Leu
1414	B2	39133322	C	0.488667	0.0919176	0.369269	Bni2g087520.1	synonymous	Ala
1415	B2	39133361	G	0.488667	0.088748	0.369269	Bni2g087520.1	synonymous	Lys
1416	B2	39133365	C	0.489139	0.0919176	0.36951	Bni2g087520.1	synonymous	Pro
1417	B2	39227679	A	0.407775	0.066561	0.324635	inter	N/A	N/A
1418	B2	39244099	C	0.182278	0.0348653	0.165665	Bni2g087700.1	synonymous	Leu
1419	B2	39244101	A	0.182278	0.0348653	0.165665	Bni2g087700.1	synonymous	Leu
1420	B2	39244110	T	0.182278	0.0348653	0.165665	Bni2g087700.1	synonymous	Gly
1421	B2	39244113	C	0.182278	0.0348653	0.165665	Bni2g087700.1	synonymous	Asp
1422	B2	39244121	T	0.182278	0.0348653	0.165665	Bni2g087700.1	synonymous	Val
1423	B2	39587183	G	0.103372	0.00475436	0.0980287	Bni2g088280.1	synonymous	Ala
1424	B2	39832950	C	0.482217	0.104596	0.36595	Bni2g088570.1	synonymous	Pro
1425	B2	39833043	G	0.478777	0.0871632	0.364164	Bni2g088570.1	non-synonymous	Lys/Glu
1426	B2	39833055	C	0.482217	0.104596	0.36595	Bni2g088570.1	non-synonymous	Glu/Gln
1427	B2	39833074	A	0.482217	0.104596	0.36595	Bni2g088570.1	non-synonymous	Gly/Glu
1428	B2	39833114	A	0.482217	0.104596	0.36595	Bni2g088570.1	synonymous	Pro
1429	B2	40023418	A	0.110398	0.00633914	0.104304	inter	N/A	N/A
1430	B2	40023421	G	0.108997	0.00475436	0.103057	inter	N/A	N/A
1431	B2	40023513	C	0.21067	0.0237718	0.188479	inter	N/A	N/A
1432	B2	40069512	T	0.118746	0.00950872	0.111696	Bni2g089040.1	Non-CDS	N/A
1433	B2	40069548	G	0.121509	0.00950872	0.114126	Bni2g089040.1	Non-CDS	N/A
1434	B2	40069956	G	0.494193	0.0998415	0.37208	Bni2g089040.1	Non-CDS	N/A
1435	B2	40069964	G	0.497226	0.0855784	0.373609	Bni2g089040.1	Non-CDS	N/A
1436	B2	40069968	T	0.494021	0.0982567	0.371993	Bni2g089040.1	Non-CDS	N/A
1437	B2	40120361	C	0.499788	0.0792393	0.374894	Bni2g089080.1	synonymous	Val
1438	B2	40120426	C	0.268886	0.0316957	0.232736	Bni2g089080.1	Non-CDS	N/A
1439	B2	40120438	A	0.182278	0.0253566	0.165665	Bni2g089080.1	Non-CDS	N/A
1440	B2	40120469	C	0.495173	0.0839937	0.372575	Bni2g089080.1	Non-CDS	N/A
1441	B2	40120471	G	0.453707	0.0776545	0.350782	Bni2g089080.1	Non-CDS	N/A
1442	B2	40120473	G	0.456087	0.0760697	0.352079	Bni2g089080.1	Non-CDS	N/A
1443	B2	40120474	G	0.453707	0.0776545	0.350782	Bni2g089080.1	Non-CDS	N/A
1444	B2	40120477	T	0.454188	0.0792393	0.351045	Bni2g089080.1	Non-CDS	N/A
1445	B2	40120478	C	0.495776	0.0808241	0.372879	Bni2g089080.1	Non-CDS	N/A
1446	B2	40120498	C	0.495479	0.0839937	0.372729	Bni2g089080.1	Non-CDS	N/A
1447	B2	40120505	T	0.18354	0.0269414	0.166697	Bni2g089080.1	Non-CDS	N/A
1448	B2	40120506	T	0.495173	0.0839937	0.372575	Bni2g089080.1	Non-CDS	N/A
1449	B2	40124306	A	0.449265	0.0824089	0.348346	Bni2g089090.1	Non-CDS	N/A
1450	B2	40124353	T	0.449769	0.0871632	0.348623	Bni2g089090.1	Non-CDS	N/A
1451	B2	40124405	G	0.453707	0.0808241	0.350782	Bni2g089090.1	non-synonymous	Ala/Gly
1452	B2	40169639	G	0.114583	0.0142631	0.108018	Bni2g089150.1	synonymous	Pro
1453	B2	40169640	C	0.114583	0.0142631	0.108018	Bni2g089150.1	synonymous	Pro
1454	B2	40169653	C	0.416411	0.0776545	0.329712	Bni2g089150.1	synonymous	Pro
1455	B2	40169665	G	0.417702	0.0808241	0.330464	Bni2g089150.1	synonymous	Gly
1456	B2	40169667	T	0.417057	0.0729002	0.330089	Bni2g089150.1	synonymous	Ser
1457	B2	40169677	A	0.416411	0.0744849	0.329712	Bni2g089150.1	Non-CDS	N/A
1458	B2	40169680	A	0.416411	0.0744849	0.329712	Bni2g089150.1	Non-CDS	N/A
1459	B2	40169727	C	0.416411	0.0744849	0.329712	Bni2g089150.1	Non-CDS	N/A
1460	B2	40169734	G	0.416411	0.0744849	0.329712	Bni2g089150.1	Non-CDS	N/A
1461	B2	40169765	C	0.459764	0.0824089	0.354072	Bni2g089150.1	Non-CDS	N/A
1462	B2	40169780	T	0.114583	0.0142631	0.108018	Bni2g089150.1	Non-CDS	N/A
1463	B2	40169783	C	0.115973	0.0158479	0.109248	Bni2g089150.1	Non-CDS	N/A
1464	B2	40169796	C	0.41511	0.0776545	0.328952	Bni2g089150.1	Non-CDS	N/A
1465	B2	40184737	C	0.110398	0.00950872	0.104304	Bni2g089190.1	synonymous	Arg
1466	B2	40184757	T	0.108997	0.00792393	0.103057	Bni2g089190.1	synonymous	Arg
1467	B2	40184913	T	0.111795	0.00792393	0.105546	Bni2g089190.1	synonymous	Cys
1468	B2	40184916	G	0.108997	0.00792393	0.103057	Bni2g089190.1	synonymous	Val
1469	B2	40195018	A	0.110398	0.0126783	0.104304	inter	N/A	N/A
1470	B2	40195066	C	0.110398	0.0126783	0.104304	inter	N/A	N/A
1471	B2	40216324	C	0.106189	0.00475436	0.100551	Bni2g089240.1	synonymous	Gly
1472	B2	40216330	A	0.106189	0.00475436	0.100551	Bni2g089240.1	synonymous	Ser
1473	B2	40216339	G	0.106189	0.00475436	0.100551	Bni2g089240.1	synonymous	Lys
1474	B2	40216345	T	0.108997	0.00475436	0.103057	Bni2g089240.1	synonymous	Asn
1475	B2	40216442	C	0.120129	0.00475436	0.112913	Bni2g089240.1	Non-CDS	N/A
1476	B2	40216455	A	0.114583	0.00475436	0.108018	Bni2g089240.1	Non-CDS	N/A
1477	B2	40216505	C	0.108997	0.00475436	0.103057	Bni2g089240.1	synonymous	Arg
1478	B2	40216508	T	0.103372	0.00475436	0.0980287	Bni2g089240.1	synonymous	Pro
1479	B2	40216520	T	0.108997	0.00475436	0.103057	Bni2g089240.1	synonymous	Ser
1480	B2	40216522	A	0.103372	0.00475436	0.0980287	Bni2g089240.1	synonymous	Lys
1481	B2	40480852	G	0.369796	0.0554675	0.301422	Bni2g089650.1	Non-CDS	N/A
1482	B2	40480872	A	0.369796	0.0554675	0.301422	Bni2g089650.1	Non-CDS	N/A
1483	B2	40480878	C	0.369796	0.0554675	0.301422	Bni2g089650.1	Non-CDS	N/A
1484	B2	40480905	T	0.369796	0.0554675	0.301422	Bni2g089650.1	Non-CDS	N/A
1485	B2	40503220	G	0.343519	0.0316957	0.284517	Bni2g089700.1	Non-CDS	N/A
1486	B2	40523215	G	0.0658239	0.0586371	0.0636575	inter	N/A	N/A
1487	B2	40523236	T	0.0643458	0.0570523	0.0622756	inter	N/A	N/A
1488	B2	40631775	T	0.398714	0.0269414	0.319228	Bni2g089870.1	Non-CDS	N/A
1489	B2	40631789	A	0.398714	0.0269414	0.319228	Bni2g089870.1	Non-CDS	N/A
1490	B2	40631795	T	0.43811	0.0649762	0.34214	Bni2g089870.1	Non-CDS	N/A
1491	B2	40631819	A	0.410477	0.0538827	0.326231	Bni2g089870.1	Non-CDS	N/A
1492	B2	40631869	T	0.0598966	0.0174326	0.0581028	Bni2g089870.1	Non-CDS	N/A
1493	B2	40631872	A	0.407093	0.0459588	0.324231	Bni2g089870.1	Non-CDS	N/A
1494	B2	40631885	G	0.457021	0.107765	0.352587	Bni2g089870.1	Non-CDS	N/A
1495	B2	40631896	A	0.397283	0.0237718	0.318366	Bni2g089870.1	Non-CDS	N/A
1496	B2	40713013	G	0.49453	0.106181	0.37225	Bni2g090070.1	synonymous	Ala
1497	B2	40735231	T	0.0554248	0.0348653	0.0538889	inter	N/A	N/A
1498	B2	40776617	G	0.333615	0.0586371	0.277966	Bni2g090240.1	non-synonymous	Ile/Arg
1499	B2	40776633	C	0.177205	0.0285261	0.161504	Bni2g090240.1	synonymous	Ile
1500	B2	40816739	A	0.357383	0.0855784	0.293522	multi-annotation	N/A	N/A
1501	B2	40816762	G	0.392193	0.088748	0.315285	multi-annotation	N/A	N/A
1502	B2	40816768	T	0.357383	0.0824089	0.293522	multi-annotation	N/A	N/A
1503	B2	40816793	T	0.391456	0.0871632	0.314837	multi-annotation	N/A	N/A
1504	B2	40818612	C	0.124261	0.0253566	0.116541	Bni2g090350.1	synonymous	Leu
1505	B2	40818692	G	0.35226	0.0855784	0.290216	Bni2g090350.1	synonymous	Lys
1506	B2	40862568	C	0.323407	0.0633914	0.271111	Bni2g090420.1	synonymous	Pro
1507	B2	40862608	C	0.496473	0.133122	0.37323	Bni2g090420.1	synonymous	Gly
1508	B2	40862629	G	0.438667	0.0950872	0.342453	Bni2g090420.1	synonymous	Lys
1509	B2	41036475	C	0.443561	0.0618067	0.345188	Bni2g090710.1	non-synonymous	Phe/Ser
1510	B2	41190098	G	0.409805	0.0586371	0.325835	Bni2g090890.1	synonymous	Gly
1511	B2	41190116	A	0.408454	0.0554675	0.325037	Bni2g090890.1	non-synonymous	Ala/Thr
1512	B2	41190128	A	0.409805	0.0586371	0.325835	Bni2g090890.1	synonymous	Ile
1513	B2	41190257	G	0.409131	0.0538827	0.325437	Bni2g090890.1	non-synonymous	Leu/Val
1514	B2	41190275	C	0.409805	0.0554675	0.325835	Bni2g090890.1	synonymous	Leu
1515	B2	41190293	A	0.409131	0.0538827	0.325437	Bni2g090890.1	synonymous	Ser
1516	B2	41190320	G	0.409131	0.0538827	0.325437	Bni2g090890.1	non-synonymous	Thr/Ala
1517	B2	41215043	C	0.453224	0.0602219	0.350518	Bni2g090920.1	synonymous	His
1518	B2	41215194	A	0.403646	0.0570523	0.322181	Bni2g090920.1	synonymous	Lys
1519	B2	41273143	G	0.405722	0.0522979	0.323417	Bni2g091000.1	non-synonymous	Thr/Ala
1520	B2	41574475	A	0.380872	0.0966719	0.30834	Bni2g091420.1	synonymous	Gln
1521	B2	41574508	T	0.380872	0.0935024	0.30834	Bni2g091420.1	synonymous	Ile
1522	B2	41629009	A	0.400843	0.0855784	0.320505	Bni2g091500.1	Non-CDS	N/A
1523	B2	41629047	T	0.400843	0.0855784	0.320505	Bni2g091500.1	Non-CDS	N/A
1524	B2	41629053	A	0.381645	0.0760697	0.308818	Bni2g091500.1	Non-CDS	N/A
1525	B2	41677101	G	0.348794	0.0792393	0.287965	Bni2g091590.1	non-synonymous	Pro/Ala
1526	B2	41684589	A	0.280586	0.0522979	0.241222	inter	N/A	N/A
1527	B2	41684707	T	0.337252	0.0491284	0.280382	inter	N/A	N/A
1528	B2	41688957	C	0.338155	0.0950872	0.28098	Bni2g091600.1	Non-CDS	N/A
1529	B2	41768084	C	0.485353	0.0871632	0.367569	Bni2g091750.1	Non-CDS	N/A
1530	B2	41768126	G	0.475387	0.0744849	0.362391	Bni2g091750.1	Non-CDS	N/A
1531	B2	41768191	C	0.490927	0.114105	0.370422	Bni2g091750.1	synonymous	His
1532	B2	42127228	A	0.49236	0.0935024	0.371151	Bni2g092250.1	Non-CDS	N/A
1533	B2	42127246	T	0.488904	0.0935024	0.36939	Bni2g092250.1	Non-CDS	N/A
1534	B2	42127249	T	0.489601	0.088748	0.369746	Bni2g092250.1	Non-CDS	N/A
1535	B2	42127254	A	0.495173	0.0935024	0.372575	Bni2g092250.1	Non-CDS	N/A
1536	B2	42127282	C	0.495327	0.0919176	0.372653	Bni2g092250.1	synonymous	Thr
1537	B2	42189727	A	0.408454	0.0808241	0.325037	Bni2g092310.1	synonymous	Glu
1538	B2	42189745	C	0.420253	0.0808241	0.331947	Bni2g092310.1	non-synonymous	Lys/Thr
1539	B2	42189795	C	0.420253	0.0808241	0.331947	Bni2g092310.1	non-synonymous	Phe/Leu
1540	B2	42270669	C	0.499085	0.0982567	0.374542	Bni2g092450.1	synonymous	Thr
1541	B2	42270681	G	0.498714	0.0998415	0.374356	Bni2g092450.1	synonymous	Ala
1542	B2	42270687	C	0.499085	0.0982567	0.374542	Bni2g092450.1	synonymous	Ser
1543	B2	42270699	G	0.498632	0.0982567	0.374315	Bni2g092450.1	synonymous	Ala
1544	B2	42270752	A	0.498944	0.0982567	0.374471	Bni2g092450.1	synonymous	Glu
1545	B2	42270753	G	0.498793	0.101426	0.374396	Bni2g092450.1	synonymous	Glu
1546	B2	42270779	A	0.499085	0.0982567	0.374542	Bni2g092450.1	synonymous	Glu
1547	B2	42276338	C	0.483102	0.0554675	0.366408	Bni2g092460.1	synonymous	Tyr
1548	B2	42276350	A	0.48368	0.0491284	0.366707	Bni2g092460.1	synonymous	Gly
1549	B2	42376121	T	0.499593	0.0935024	0.374796	Bni2g092650.1	synonymous	Leu
1550	B2	42376152	C	0.49998	0.0903328	0.37499	Bni2g092650.1	synonymous	Ala
1551	B2	42376160	A	0.499637	0.0919176	0.374818	Bni2g092650.1	synonymous	Ile
1552	B2	42376197	T	0.499593	0.0935024	0.374796	Bni2g092650.1	synonymous	Met
1553	B2	42376220	C	0.499637	0.0919176	0.374818	Bni2g092650.1	synonymous	Arg
1554	B2	42376221	G	0.499989	0.0919176	0.374994	Bni2g092650.1	synonymous	Arg
1555	B2	42376222	T	0.499593	0.0935024	0.374796	Bni2g092650.1	synonymous	Arg
1556	B2	42376284	A	0.499819	0.0966719	0.37491	Bni2g092650.1	synonymous	Gln
1557	B2	42379091	G	0.49349	0.0396197	0.371724	Bni2g092650.1	synonymous	Glu
1558	B2	42379119	A	0.498944	0.0824089	0.374471	Bni2g092650.1	synonymous	Ile
1559	B2	42379167	A	0.499085	0.0824089	0.374542	Bni2g092650.1	synonymous	Arg
1560	B2	42379169	G	0.499085	0.0824089	0.374542	Bni2g092650.1	synonymous	Arg
1561	B2	42379171	C	0.499015	0.0839937	0.374507	Bni2g092650.1	synonymous	Ser
1562	B2	42379229	G	0.499015	0.0839937	0.374507	Bni2g092650.1	synonymous	Lys
1563	B2	42379531	A	0.498632	0.088748	0.374315	Bni2g092650.1	synonymous	Lys
1564	B2	42379583	T	0.499392	0.0903328	0.374696	Bni2g092650.1	synonymous	Ser
1565	B2	42379584	G	0.499336	0.088748	0.374668	Bni2g092650.1	synonymous	Val
1566	B2	42379678	C	0.498944	0.088748	0.374471	Bni2g092650.1	synonymous	Ala
1567	B2	42515327	A	0.491139	0.0998415	0.37053	Bni2g092920.1	Non-CDS	N/A
1568	B2	42515420	T	0.490495	0.101426	0.370202	Bni2g092920.1	synonymous	Thr
1569	B2	42515423	A	0.490712	0.0998415	0.370313	Bni2g092920.1	synonymous	Val
1570	B2	42515471	A	0.490927	0.101426	0.370422	Bni2g092920.1	synonymous	Arg
1571	B2	42549536	T	0.468651	0.115689	0.358834	Bni2g093020.1	synonymous	Arg
1572	B2	42549539	A	0.487692	0.114105	0.36877	Bni2g093020.1	synonymous	Thr
1573	B2	42549558	T	0.487442	0.11252	0.368642	Bni2g093020.1	Non-CDS	N/A
1574	B2	42549559	T	0.487442	0.11252	0.368642	Bni2g093020.1	Non-CDS	N/A
1575	B2	42549582	A	0.486935	0.11252	0.368382	Bni2g093020.1	Non-CDS	N/A
1576	B2	42549605	A	0.48794	0.115689	0.368897	Bni2g093020.1	Non-CDS	N/A
1577	B2	42549630	A	0.468651	0.115689	0.358834	Bni2g093020.1	Non-CDS	N/A
1578	B2	42838076	C	0.487692	0.0697306	0.36877	Bni2g093530.1	synonymous	Pro
1579	B2	42838081	C	0.486935	0.0681458	0.368382	Bni2g093530.1	synonymous	Leu
1580	B2	42838082	A	0.486935	0.0681458	0.368382	Bni2g093530.1	synonymous	Ile
1581	B2	42838096	G	0.486935	0.0681458	0.368382	Bni2g093530.1	synonymous	Met
1582	B2	42838115	G	0.486935	0.0681458	0.368382	Bni2g093530.1	synonymous	Ala
1583	B2	42838216	G	0.485623	0.0729002	0.367708	Bni2g093530.1	synonymous	Met
1584	B2	42838218	C	0.487442	0.0681458	0.368642	Bni2g093530.1	synonymous	Ala
1585	B2	42838257	T	0.487442	0.0681458	0.368642	Bni2g093530.1	synonymous	Ile
1586	B2	42838273	G	0.48508	0.0729002	0.367429	Bni2g093530.1	Non-CDS	N/A
1587	B2	42838429	A	0.495776	0.11252	0.372879	Bni2g093530.1	synonymous	Tyr
1588	B2	42838435	C	0.49349	0.118859	0.371724	Bni2g093530.1	synonymous	Ala
1589	B2	42838436	A	0.49367	0.120444	0.371815	Bni2g093530.1	synonymous	Ala
1590	B2	42838438	T	0.495479	0.115689	0.372729	Bni2g093530.1	synonymous	Leu
1591	B2	42975789	T	0.198489	0.0649762	0.17879	Bni2g093750.1	synonymous	Asp
1592	B2	43003008	G	0.291982	0.0760697	0.249356	Bni2g093800.1	Non-CDS	N/A
1593	B2	43003011	A	0.30008	0.0760697	0.255056	Bni2g093800.1	Non-CDS	N/A
1594	B2	43003023	A	0.29807	0.0760697	0.253647	Bni2g093800.1	Non-CDS	N/A
1595	B2	43048552	T	0.356535	0.0649762	0.292977	Bni2g093880.1	non-synonymous	Lys/Ile
1596	B2	43229027	A	0.293003	0.0396197	0.250078	Bni2g094300.1	synonymous	Val
1597	B2	43229030	G	0.295038	0.0396197	0.251514	Bni2g094300.1	synonymous	Ser
1598	B2	43248179	C	0.240024	0.0316957	0.211218	inter	N/A	N/A
1599	B2	43248207	C	0.238879	0.0332805	0.210348	inter	N/A	N/A
1600	B2	43248240	A	0.237733	0.0316957	0.209474	inter	N/A	N/A
1601	B2	43248247	A	0.467449	0.107765	0.358195	inter	N/A	N/A
1602	B2	43342522	T	0.499215	0.101426	0.374607	inter	N/A	N/A
1603	B2	43342531	C	0.499215	0.101426	0.374607	inter	N/A	N/A
1604	B2	43526034	A	0.194786	0.0412044	0.175815	Bni2g094800.1	Non-CDS	N/A
1605	B2	43526111	T	0.18354	0.0396197	0.166697	Bni2g094800.1	Non-CDS	N/A
1606	B2	43562352	G	0.224955	0.0491284	0.199653	Bni2g094900.1	synonymous	Gly
1607	B2	43565342	C	0.182278	0.0316957	0.165665	Bni2g094910.1	synonymous	Pro
1608	B2	43598768	C	0.268886	0.0538827	0.232736	Bni2g094980.1	synonymous	Ala
1609	B2	43648639	T	0.235432	0.0507132	0.207718	inter	N/A	N/A
1610	B2	43877720	T	0.381645	0.0697306	0.308818	Bni2g095630.1	Non-CDS	N/A
1611	B2	43958149	G	0.089131	0.0142631	0.0851589	Bni2g095790.1	synonymous	Arg
1612	B2	43958204	A	0.0876932	0.0126783	0.0838481	Bni2g095790.1	synonymous	Pro
1613	B2	43958210	A	0.0876932	0.0126783	0.0838481	Bni2g095790.1	synonymous	Ile
1614	B2	43958213	G	0.0876932	0.0126783	0.0838481	Bni2g095790.1	synonymous	Pro
1615	B2	44050147	G	0.441952	0.0824089	0.344291	Bni2g095950.1	synonymous	Val
1616	B2	44050296	T	0.441952	0.0824089	0.344291	Bni2g095950.1	synonymous	Thr
1617	B2	44064631	C	0.362416	0.066561	0.296743	Bni2g095970.1	synonymous	Ala
1618	B2	44065592	C	0.368986	0.0855784	0.300911	Bni2g095970.1	Non-CDS	N/A
1619	B2	44101787	C	0.255776	0.0538827	0.223065	Bni2g096020.1	synonymous	Pro
1620	B2	44101917	T	0.334528	0.0475436	0.278574	Bni2g096020.1	Non-CDS	N/A
1621	B2	44105985	T	0.347921	0.0776545	0.287396	Bni2g096030.1	synonymous	Ile
1622	B2	44169275	G	0.28684	0.0459588	0.245701	Bni2g096190.1	synonymous	Ala
1623	B2	44169286	A	0.326221	0.11252	0.273011	Bni2g096190.1	synonymous	Lys
1624	B2	44169292	A	0.323407	0.107765	0.271111	Bni2g096190.1	synonymous	Glu
1625	B2	44169304	G	0.30108	0.0713154	0.255756	Bni2g096190.1	synonymous	Ser
1626	B2	44169343	G	0.488427	0.0871632	0.369146	Bni2g096190.1	synonymous	Thr
1627	B2	44169379	G	0.460212	0.0935024	0.354314	Bni2g096190.1	synonymous	Arg
1628	B2	44169384	A	0.177205	0.0316957	0.161504	Bni2g096190.1	synonymous	Tyr
1629	B2	44169400	A	0.17593	0.0332805	0.160454	Bni2g096190.1	synonymous	Ser
1630	B2	44169416	G	0.179746	0.0348653	0.163592	Bni2g096190.1	synonymous	Val
1631	B2	44193147	C	0.413799	0.103011	0.328184	Bni2g096240.1	synonymous	Ser
1632	B2	44193183	C	0.208254	0.0396197	0.186569	Bni2g096240.1	synonymous	Gly
1633	B2	44208841	T	0.257986	0.044374	0.224708	Bni2g096290.1	Non-CDS	N/A
1634	B2	44236702	C	0.259087	0.0491284	0.225524	Bni2g096300.1	non-synonymous	Asn/Thr
1635	B2	44236714	G	0.250207	0.0332805	0.218905	Bni2g096300.1	synonymous	Gly
1636	B2	44236738	T	0.250207	0.0332805	0.218905	Bni2g096300.1	non-synonymous	Ala/Val
1637	B2	44236740	A	0.252442	0.0332805	0.220578	Bni2g096300.1	synonymous	Lys
1638	B2	44236786	C	0.251325	0.0348653	0.219743	Bni2g096300.1	non-synonymous	Val/Ala
1639	B2	44236830	G	0.251325	0.0348653	0.219743	Bni2g096300.1	non-synonymous	Asn/Asp
1640	B2	44474902	C	0.390716	0.0507132	0.314387	Bni2g096610.1	non-synonymous	His/Pro
1641	B2	44533992	C	0.490712	0.0713154	0.370313	inter	N/A	N/A
1642	B2	44534032	G	0.490053	0.0729002	0.369977	inter	N/A	N/A
1643	B2	44556775	G	0.351397	0.0522979	0.289657	Bni2g096710.1	synonymous	Arg
1644	B2	44556829	C	0.351397	0.0522979	0.289657	Bni2g096710.1	synonymous	Leu
1645	B2	44557279	T	0.35312	0.0586371	0.290773	Bni2g096710.1	synonymous	Thr
1646	B2	44557285	G	0.353977	0.0602219	0.291327	Bni2g096710.1	synonymous	Thr
1647	B2	44557327	C	0.353977	0.0633914	0.291327	Bni2g096710.1	synonymous	Ser
1648	B2	44557360	C	0.353977	0.0633914	0.291327	Bni2g096710.1	synonymous	Asn
1649	B2	44557361	G	0.353977	0.0633914	0.291327	Bni2g096710.1	synonymous	Ala
1650	B2	44557369	A	0.353977	0.0633914	0.291327	Bni2g096710.1	synonymous	Gly
1651	B2	44559841	G	0.423387	0.066561	0.333758	inter	N/A	N/A
1652	B2	44559865	G	0.437552	0.0982567	0.341826	inter	N/A	N/A
1653	B2	44579355	C	0.127004	0.0126783	0.118939	Bni2g096740.1	synonymous	Leu
1654	B2	44579390	A	0.125634	0.0110935	0.117742	Bni2g096740.1	synonymous	Arg
1655	B2	44579395	A	0.499151	0.0713154	0.374575	Bni2g096740.1	synonymous	Lys
1656	B2	44579551	T	0.125634	0.0110935	0.117742	Bni2g096740.1	Non-CDS	N/A
1657	B2	44579616	A	0.131099	0.0174326	0.122506	Bni2g096740.1	Non-CDS	N/A
1658	B2	44579719	C	0.284765	0.0301109	0.24422	Bni2g096740.1	synonymous	His
1659	B2	44579758	T	0.284765	0.0301109	0.24422	Bni2g096740.1	synonymous	Ile
1660	B2	44593703	C	0.482217	0.0570523	0.36595	Bni2g096780.1	synonymous	Val
1661	B2	44593858	C	0.482217	0.0570523	0.36595	Bni2g096780.1	synonymous	Ser
1662	B2	44694228	A	0.161744	0.0285261	0.148663	Bni2g096950.1	synonymous	Lys
1663	B2	44694261	T	0.460658	0.0507132	0.354555	Bni2g096950.1	non-synonymous	Ile/Phe
1664	B2	44694285	T	0.497226	0.0950872	0.373609	Bni2g096950.1	synonymous	Leu
1665	B2	44694357	T	0.475737	0.0919176	0.362574	Bni2g096950.1	non-synonymous	Leu/Phe
1666	B2	44706565	C	0.472864	0.0919176	0.361064	inter	N/A	N/A
1667	B2	44789864	C	0.277425	0.0285261	0.238943	Bni2g097150.1	synonymous	Leu
1668	B2	44789932	G	0.247961	0.0269414	0.217219	Bni2g097150.1	Non-CDS	N/A
1669	B2	44863291	G	0.193546	0.0364501	0.174816	Bni2g097260.1	synonymous	Pro
1670	B2	44863342	A	0.207042	0.0253566	0.185609	Bni2g097260.1	synonymous	Pro
1671	B2	44898600	A	0.161744	0.0316957	0.148663	Bni2g097330.1	synonymous	Lys
1672	B2	44898621	T	0.29807	0.0633914	0.253647	Bni2g097330.1	synonymous	Gly
1673	B2	44898652	G	0.288904	0.0618067	0.247172	Bni2g097330.1	non-synonymous	Thr/Ala
1674	B2	44898666	G	0.151235	0.0316957	0.139799	Bni2g097330.1	synonymous	Glu
1675	B2	44898804	T	0.287873	0.066561	0.246438	Bni2g097330.1	Non-CDS	N/A
1676	B2	44898817	G	0.293003	0.0649762	0.250078	Bni2g097330.1	Non-CDS	N/A
1677	B2	44898837	C	0.166937	0.0348653	0.153003	Bni2g097330.1	Non-CDS	N/A
1678	B2	44898838	T	0.166937	0.0348653	0.153003	Bni2g097330.1	Non-CDS	N/A
1679	B2	44916028	G	0.18354	0.0237718	0.166697	Bni2g097340.1	Non-CDS	N/A
1680	B2	44916033	C	0.18354	0.0237718	0.166697	Bni2g097340.1	Non-CDS	N/A
1681	B2	44916106	A	0.18354	0.0237718	0.166697	Bni2g097340.1	Non-CDS	N/A
1682	B2	44916154	A	0.1848	0.0253566	0.167724	Bni2g097340.1	Non-CDS	N/A
1683	B2	44938495	G	0.121509	0.0126783	0.114126	inter	N/A	N/A
1684	B2	45013490	C	0.192304	0.00633914	0.173814	Bni2g097470.1	Non-CDS	N/A
1685	B2	45013494	T	0.16823	0.00475436	0.154079	Bni2g097470.1	Non-CDS	N/A
1686	B2	45013497	C	0.16823	0.00475436	0.154079	Bni2g097470.1	Non-CDS	N/A
1687	B2	45013507	C	0.189813	0.00633914	0.171798	Bni2g097470.1	Non-CDS	N/A
1688	B2	45013525	A	0.16823	0.00475436	0.154079	Bni2g097470.1	Non-CDS	N/A
1689	B2	45013536	T	0.189813	0.00633914	0.171798	Bni2g097470.1	Non-CDS	N/A
1690	B2	45013539	G	0.189813	0.00633914	0.171798	Bni2g097470.1	Non-CDS	N/A
1691	B2	45013546	T	0.16823	0.00475436	0.154079	Bni2g097470.1	Non-CDS	N/A
1692	B2	45054773	A	0.108997	0.0110935	0.103057	Bni2g097540.1	synonymous	Ala
1693	B2	45114170	T	0.280586	0.0332805	0.241222	inter	N/A	N/A
1694	B2	45144503	A	0.273176	0.0570523	0.235863	Bni2g097710.1	Non-CDS	N/A
1695	B2	45144524	T	0.365721	0.0760697	0.298845	Bni2g097710.1	synonymous	Ser
1696	B2	45175101	A	0.155195	0.0174326	0.143152	Bni2g097780.1	synonymous	Thr
1697	B2	45176341	C	0.135171	0.0348653	0.126036	Bni2g097780.1	synonymous	Thr
1698	B2	45179043	G	0.153877	0.022187	0.142038	Bni2g097780.1	Non-CDS	N/A
1699	B2	45266030	G	0.412478	0.0586371	0.327409	inter	N/A	N/A
1700	B2	45266039	G	0.398714	0.0522979	0.319228	inter	N/A	N/A
1701	B2	45294058	T	0.405722	0.0427892	0.323417	inter	N/A	N/A
1702	B2	45322656	C	0.41511	0.0903328	0.328952	Bni2g098080.1	non-synonymous	Asn/Thr
1703	B2	45332991	A	0.495016	0.0824089	0.372495	Bni2g098090.1	non-synonymous	Asp/Asn
1704	B2	45383101	A	0.395841	0.0808241	0.317496	Bni2g098200.1	synonymous	Lys
1705	B2	45507502	A	0.136524	0.0206022	0.127205	Bni2g098490.1	synonymous	Glu
1706	B2	45507521	C	0.153877	0.0158479	0.142038	Bni2g098490.1	non-synonymous	Gln/His
1707	B2	45507539	A	0.155195	0.0174326	0.143152	Bni2g098490.1	non-synonymous	Ser/Arg
1708	B2	45507542	G	0.153877	0.0158479	0.142038	Bni2g098490.1	synonymous	Val
1709	B2	45507547	A	0.153877	0.0158479	0.142038	Bni2g098490.1	synonymous	His
1710	B2	45507557	A	0.153877	0.0158479	0.142038	Bni2g098490.1	synonymous	Gln
1711	B2	45507558	C	0.15651	0.0190174	0.144262	Bni2g098490.1	non-synonymous	Val/Leu
1712	B2	45507561	G	0.153877	0.0158479	0.142038	Bni2g098490.1	non-synonymous	Tyr/Asp
1713	B2	45507591	T	0.155195	0.0142631	0.143152	Bni2g098490.1	non-synonymous	Lys/STOP
1714	B2	45507598	G	0.159132	0.0126783	0.14647	Bni2g098490.1	non-synonymous	Glu/Gly
1715	B2	45507629	C	0.15651	0.0158479	0.144262	Bni2g098490.1	non-synonymous	Met/Ile
1716	B2	45507655	T	0.153877	0.0158479	0.142038	Bni2g098490.1	non-synonymous	Glu/Val
1717	B2	45507678	G	0.136524	0.0206022	0.127205	Bni2g098490.1	synonymous	Glu
1718	B2	45507736	A	0.153877	0.0285261	0.142038	Bni2g098490.1	Non-CDS	N/A
1719	B2	45534262	T	0.114583	0.0301109	0.108018	Bni2g098530.1	Non-CDS	N/A
1720	B2	45534285	C	0.129736	0.0348653	0.121321	Bni2g098530.1	Non-CDS	N/A
1721	B2	45534286	G	0.129736	0.0348653	0.121321	Bni2g098530.1	Non-CDS	N/A
1722	B2	45534297	G	0.129736	0.0348653	0.121321	Bni2g098530.1	Non-CDS	N/A
1723	B2	45551569	G	0.329013	0.0348653	0.274888	Bni2g098570.1	Non-CDS	N/A
1724	B2	45551598	A	0.330861	0.0348653	0.276127	Bni2g098570.1	Non-CDS	N/A
1725	B2	45561962	T	0.121509	0.0190174	0.114126	Bni2g098590.1	Non-CDS	N/A
1726	B2	45764478	G	0.328085	0.0554675	0.274265	inter	N/A	N/A
1727	B2	45764481	T	0.329013	0.0602219	0.274888	inter	N/A	N/A
1728	B2	45764519	G	0.329938	0.0586371	0.275509	inter	N/A	N/A
1729	B2	45764530	A	0.329938	0.0586371	0.275509	inter	N/A	N/A
1730	B2	45764534	G	0.329938	0.0586371	0.275509	inter	N/A	N/A
1731	B2	45764554	T	0.331782	0.0618067	0.276742	inter	N/A	N/A
1732	B2	45833475	T	0.172091	0.0158479	0.157284	inter	N/A	N/A
1733	B2	45833498	T	0.172091	0.0158479	0.157284	inter	N/A	N/A
1734	B2	45889689	C	0.179746	0.0412044	0.163592	Bni2g099270.1	synonymous	Leu
1735	B2	45889790	T	0.18354	0.0427892	0.166697	Bni2g099270.1	Non-CDS	N/A
1736	B2	45889817	G	0.491556	0.0998415	0.370742	Bni2g099270.1	Non-CDS	N/A
1737	B2	45889821	T	0.214275	0.0412044	0.191318	Bni2g099270.1	Non-CDS	N/A
1738	B2	45889984	T	0.448759	0.0713154	0.348067	Bni2g099270.1	synonymous	Ser
1739	B2	45890008	C	0.491761	0.0633914	0.370846	Bni2g099270.1	synonymous	Ser
1740	B2	45890009	T	0.449769	0.0713154	0.348623	Bni2g099270.1	synonymous	Ser
1741	B2	45890094	C	0.163046	0.0206022	0.149754	Bni2g099270.1	Non-CDS	N/A
1742	B2	45890129	G	0.489139	0.0729002	0.36951	Bni2g099270.1	synonymous	Pro
1743	B2	46018733	T	0.427063	0.0855784	0.335872	Bni2g099460.1	synonymous	Val
1744	B2	46077135	T	0.29807	0.0380349	0.253647	Bni2g099640.1	synonymous	Pro
1745	B2	46077147	G	0.259087	0.0364501	0.225524	Bni2g099640.1	synonymous	Glu
1746	B2	46077198	T	0.257986	0.0316957	0.224708	Bni2g099640.1	synonymous	Ala
1747	B2	46267876	C	0.182278	0.0285261	0.165665	Bni2g099940.1	Non-CDS	N/A
1748	B2	46267919	G	0.182278	0.0285261	0.165665	Bni2g099940.1	Non-CDS	N/A
1749	B2	46267922	G	0.182278	0.0285261	0.165665	Bni2g099940.1	Non-CDS	N/A
1750	B2	46267924	T	0.182278	0.0285261	0.165665	Bni2g099940.1	Non-CDS	N/A
1751	B2	46503466	C	0.089131	0.0110935	0.0851589	Bni2g100460.1	synonymous	Leu
1752	B2	46503479	T	0.107595	0.0126783	0.101806	Bni2g100460.1	synonymous	Ser
1753	B2	46503532	G	0.089131	0.0110935	0.0851589	Bni2g100460.1	synonymous	Val
1754	B2	46503536	T	0.0862528	0.0110935	0.082533	Bni2g100460.1	synonymous	Leu
1755	B2	46503673	T	0.197257	0.0126783	0.177802	Bni2g100460.1	synonymous	Arg
1756	B2	46646094	A	0.262376	0.044374	0.227956	Bni2g100670.1	Non-CDS	N/A
1757	B2	46648416	A	0.275306	0.0538827	0.237409	Bni2g100680.1	non-synonymous	Ala/Thr
1758	B2	46648500	T	0.264556	0.0538827	0.229561	Bni2g100680.1	non-synonymous	Glu/STOP
1759	B2	46648566	C	0.213076	0.0237718	0.190375	Bni2g100680.1	non-synonymous	Val/Leu
1760	B2	46652524	T	0.260186	0.066561	0.226338	Bni2g100690.1	Non-CDS	N/A
1761	B2	46665421	G	0.245706	0.0586371	0.21552	Bni2g100740.1	synonymous	Leu
1762	B2	46665437	A	0.245706	0.0586371	0.21552	Bni2g100740.1	synonymous	Lys
1763	B2	46665446	G	0.245706	0.0586371	0.21552	Bni2g100740.1	non-synonymous	Lys/Glu
1764	B2	46665448	A	0.245706	0.0586371	0.21552	Bni2g100740.1	synonymous	Lys
1765	B2	46735182	T	0.376973	0.044374	0.305919	multi-annotation	N/A	N/A
1766	B2	46735246	A	0.457485	0.0744849	0.352838	multi-annotation	N/A	N/A
1767	B2	46735312	A	0.458404	0.0713154	0.353337	multi-annotation	N/A	N/A
1768	B2	46735325	C	0.457021	0.0760697	0.352587	multi-annotation	N/A	N/A
1769	B2	46735338	A	0.457021	0.0760697	0.352587	multi-annotation	N/A	N/A
1770	B2	46788158	A	0.0819166	0.0158479	0.0785614	Bni2g100940.1	Non-CDS	N/A
1771	B2	46790855	T	0.499151	0.0491284	0.374575	multi-annotation	N/A	N/A
1772	B2	46790872	A	0.499819	0.0491284	0.37491	multi-annotation	N/A	N/A
1773	B2	46790899	G	0.499754	0.0459588	0.374877	multi-annotation	N/A	N/A
1774	B2	46790988	G	0.329938	0.0237718	0.275509	multi-annotation	N/A	N/A
1775	B2	46791001	T	0.329938	0.0237718	0.275509	multi-annotation	N/A	N/A
1776	B2	46791042	T	0.315792	0.022187	0.26593	multi-annotation	N/A	N/A
1777	B2	46791080	T	0.318666	0.0459588	0.267892	multi-annotation	N/A	N/A
1778	B2	46791129	G	0.318666	0.0459588	0.267892	multi-annotation	N/A	N/A
1779	B2	46791203	T	0.499788	0.088748	0.374894	multi-annotation	N/A	N/A
1780	B2	46890319	A	0.127004	0.022187	0.118939	Bni2g101130.1	Non-CDS	N/A
1781	B2	46949908	A	0.344405	0.0649762	0.285097	inter	N/A	N/A
1782	B2	46950007	T	0.344405	0.0649762	0.285097	inter	N/A	N/A
1783	B2	46956108	A	0.415761	0.0792393	0.329333	Bni2g101300.1	non-synonymous	Ala/Thr
1784	B2	46956233	A	0.427063	0.101426	0.335872	Bni2g101300.1	synonymous	Arg
1785	B2	46983238	T	0.129736	0.022187	0.121321	inter	N/A	N/A
1786	B2	46983345	G	0.122886	0.0174326	0.115336	inter	N/A	N/A
1787	B2	46999298	T	0.124261	0.0285261	0.116541	Bni2g101400.1	synonymous	Arg
1788	B2	46999366	A	0.107595	0.0190174	0.101806	Bni2g101400.1	Non-CDS	N/A
1789	B2	47038038	A	0.0919992	0.00475436	0.0877673	Bni2g101470.1	synonymous	Ala
1790	B2	47038044	G	0.11319	0.00633914	0.106784	Bni2g101470.1	synonymous	Gln
1791	B2	47038059	C	0.111795	0.00475436	0.105546	Bni2g101470.1	Non-CDS	N/A
1792	B2	47038068	T	0.11319	0.00633914	0.106784	Bni2g101470.1	Non-CDS	N/A
1793	B2	47038101	T	0.111795	0.00475436	0.105546	Bni2g101470.1	Non-CDS	N/A
1794	B2	47038109	C	0.111795	0.00475436	0.105546	Bni2g101470.1	Non-CDS	N/A
1795	B2	47038220	A	0.0948574	0.00475436	0.0903584	Bni2g101470.1	synonymous	Lys
1796	B2	47038250	A	0.0862528	0.00475436	0.082533	Bni2g101470.1	synonymous	Glu
1797	B2	47173039	A	0.315792	0.0824089	0.26593	Bni2g101800.1	Non-CDS	N/A
1798	B2	47192726	G	0.304068	0.0538827	0.257839	Bni2g101830.1	synonymous	Arg
1799	B2	47192733	T	0.30008	0.0507132	0.255056	Bni2g101830.1	synonymous	Ser
1800	B2	47192737	T	0.30008	0.0507132	0.255056	Bni2g101830.1	synonymous	Cys
1801	B2	47236845	C	0.347046	0.0729002	0.286825	Bni2g101900.1	synonymous	Val
1802	B2	47236946	T	0.346168	0.0713154	0.286252	Bni2g101900.1	synonymous	Val
1803	B2	47239611	C	0.481614	0.088748	0.365638	Bni2g101910.1	synonymous	Ser
1804	B2	47377317	G	0.457485	0.0522979	0.352838	Bni2g102140.1	synonymous	Leu
1805	B2	47435419	A	0.498632	0.101426	0.374315	Bni2g102220.1	non-synonymous	Pro/Thr
1806	B2	47602468	T	0.223779	0.0380349	0.19874	Bni2g102460.1	Non-CDS	N/A
1807	B2	47602491	G	0.2226	0.0364501	0.197824	Bni2g102460.1	Non-CDS	N/A
1808	B2	47602668	T	0.224955	0.0396197	0.199653	Bni2g102460.1	synonymous	Gly
1809	B2	47679637	G	0.143249	0.022187	0.132989	Bni2g102640.1	synonymous	Glu
1810	B2	47679664	G	0.143249	0.022187	0.132989	Bni2g102640.1	synonymous	Val
1811	B2	47679701	A	0.205828	0.0301109	0.184645	Bni2g102640.1	synonymous	Thr
1812	B2	47832286	C	0.141909	0.0396197	0.13184	inter	N/A	N/A
1813	B2	47856309	G	0.312895	0.0554675	0.263943	inter	N/A	N/A
1814	B2	47856319	A	0.314829	0.0554675	0.26527	inter	N/A	N/A
1815	B2	47912938	A	0.339953	0.0824089	0.282169	Bni2g103130.1	Non-CDS	N/A
1816	B2	47912978	T	0.186057	0.0554675	0.168748	Bni2g103130.1	Non-CDS	N/A
1817	B2	47912979	A	0.179746	0.0507132	0.163592	Bni2g103130.1	Non-CDS	N/A
1818	B2	47912981	A	0.18354	0.0522979	0.166697	Bni2g103130.1	Non-CDS	N/A
1819	B2	47912985	C	0.177205	0.0475436	0.161504	Bni2g103130.1	Non-CDS	N/A
1820	B2	47912999	A	0.338155	0.0792393	0.28098	Bni2g103130.1	Non-CDS	N/A
1821	B2	47923306	A	0.240024	0.0348653	0.211218	Bni2g103150.1	synonymous	Asn
1822	B2	47923354	T	0.241165	0.0364501	0.212085	Bni2g103150.1	non-synonymous	Ser/Ile
1823	B2	47923388	A	0.241165	0.0364501	0.212085	Bni2g103150.1	synonymous	Thr
1824	B2	47999435	C	0.438667	0.101426	0.342453	Bni2g103290.1	synonymous	Ala
1825	B2	47999448	G	0.427063	0.0697306	0.335872	Bni2g103290.1	synonymous	Lys
1826	B2	47999523	G	0.48794	0.103011	0.368897	Bni2g103290.1	synonymous	Gly
1827	B2	47999544	G	0.18354	0.0142631	0.166697	Bni2g103290.1	synonymous	Glu
1828	B2	48089307	G	0.408454	0.0998415	0.325037	Bni2g103490.1	synonymous	Val
1829	B2	48091226	C	0.429464	0.0950872	0.337245	Bni2g103490.1	synonymous	His
1830	B2	48091268	A	0.428868	0.0966719	0.336904	Bni2g103490.1	synonymous	Ile
1831	B2	48109696	G	0.380872	0.0776545	0.30834	inter	N/A	N/A
1832	B2	48109697	A	0.380872	0.0808241	0.30834	inter	N/A	N/A
1833	B2	48109710	G	0.380872	0.0776545	0.30834	inter	N/A	N/A
1834	B2	48109753	A	0.388482	0.0808241	0.313023	inter	N/A	N/A
1835	B2	48144782	A	0.384709	0.0697306	0.310708	Bni2g103610.1	synonymous	Ile
1836	B2	48144800	A	0.384709	0.0697306	0.310708	Bni2g103610.1	non-synonymous	Asn/Lys
1837	B2	48144818	A	0.385468	0.0713154	0.311175	Bni2g103610.1	synonymous	Ala
1838	B2	48144824	A	0.385468	0.0713154	0.311175	Bni2g103610.1	synonymous	Leu
1839	B2	48201731	A	0.0862528	0.0618067	0.082533	Bni2g103670.1	non-synonymous	Asp/Asn
1840	B2	48201740	C	0.14991	0.0206022	0.138674	Bni2g103670.1	synonymous	Leu
1841	B2	48201743	A	0.0819166	0.0602219	0.0785614	Bni2g103670.1	synonymous	Lys
1842	B2	48201746	A	0.0876932	0.0570523	0.0838481	Bni2g103670.1	non-synonymous	Tyr/Asn
1843	B2	48201758	G	0.0876932	0.0570523	0.0838481	Bni2g103670.1	non-synonymous	Leu/Val
1844	B2	48201824	A	0.14991	0.0206022	0.138674	Bni2g103670.1	non-synonymous	Leu/Met
1845	B2	48201887	A	0.0775578	0.0491284	0.0745502	Bni2g103670.1	non-synonymous	Cys/Ser
1846	B2	48227254	G	0.409131	0.0570523	0.325437	Bni2g103720.1	synonymous	Ala
1847	B2	48447122	C	0.416411	0.0522979	0.329712	Bni2g104100.1	non-synonymous	Glu/Asp
1848	B2	48478397	T	0.432991	0.0982567	0.33925	Bni2g104150.1	Non-CDS	N/A
1849	B2	48745148	C	0.227301	0.0491284	0.201468	Bni2g104580.1	synonymous	Ser
1850	B2	48764089	A	0.249085	0.0633914	0.218063	inter	N/A	N/A
1851	B2	48773805	T	0.122886	0.0206022	0.115336	Bni2g104590.1	synonymous	Thr
1852	B2	48773885	C	0.120129	0.0174326	0.112913	Bni2g104590.1	Non-CDS	N/A
1853	B2	48775202	T	0.317711	0.0538827	0.267241	inter	N/A	N/A
1854	B2	48775244	C	0.22847	0.0316957	0.202371	inter	N/A	N/A
1855	B2	48833269	G	0.0934295	0.0126783	0.089065	Bni2g104660.1	Non-CDS	N/A
1856	B2	49122809	G	0.22847	0.0158479	0.202371	Bni2g105200.1	synonymous	Ser
1857	B2	49122845	T	0.223779	0.0158479	0.19874	Bni2g105200.1	synonymous	Gly
1858	B2	49122954	T	0.223779	0.0158479	0.19874	Bni2g105200.1	Non-CDS	N/A
1859	B2	49124848	G	0.194786	0.0285261	0.175815	Bni2g105210.1	synonymous	Gly
1860	B2	49124859	T	0.216666	0.0285261	0.193194	Bni2g105210.1	synonymous	Ser
1861	B2	49124876	C	0.204611	0.0190174	0.183678	Bni2g105210.1	synonymous	Ser
1862	B2	49124892	A	0.203391	0.0206022	0.182707	Bni2g105210.1	non-synonymous	Trp/STOP
1863	B2	49124922	A	0.204611	0.0348653	0.183678	Bni2g105210.1	synonymous	Ser
1864	B2	49124925	C	0.205828	0.0332805	0.184645	Bni2g105210.1	synonymous	Tyr
1865	B2	49124931	C	0.207042	0.0348653	0.185609	Bni2g105210.1	synonymous	His
1866	B2	49124934	C	0.217858	0.0301109	0.194127	Bni2g105210.1	non-synonymous	Glu/Asp
1867	B2	49124937	T	0.216666	0.0285261	0.193194	Bni2g105210.1	synonymous	Ser
1868	B2	49132808	T	0.219047	0.0158479	0.195056	Bni2g105230.1	synonymous	Leu
1869	B2	49132991	C	0.219047	0.0158479	0.195056	Bni2g105230.1	non-synonymous	Glu/Gln
1870	B2	49133033	T	0.220234	0.0174326	0.195982	Bni2g105230.1	non-synonymous	Asp/Tyr
1871	B2	49139419	A	0.273176	0.0697306	0.235863	Bni2g105250.1	synonymous	Ile
1872	B2	49178392	G	0.209463	0.0253566	0.187526	Bni2g105320.1	synonymous	Ala
1873	B2	49220106	A	0.484248	0.0998415	0.367	Bni2g105410.1	Non-CDS	N/A
1874	B2	49220131	C	0.484248	0.0966719	0.367	Bni2g105410.1	Non-CDS	N/A
1875	B2	49220166	T	0.489139	0.0982567	0.36951	Bni2g105410.1	Non-CDS	N/A
1876	B2	49220167	T	0.489371	0.0966719	0.369629	Bni2g105410.1	Non-CDS	N/A
1877	B2	49220182	G	0.484248	0.0966719	0.367	Bni2g105410.1	Non-CDS	N/A
1878	B2	49220190	C	0.489371	0.0966719	0.369629	Bni2g105410.1	synonymous	Gly
1879	B2	49291562	T	0.316753	0.0839937	0.266586	inter	N/A	N/A
1880	B2	49291574	A	0.315792	0.0824089	0.26593	inter	N/A	N/A
1881	B2	49398702	A	0.441411	0.0649762	0.343989	Bni2g105820.1	Non-CDS	N/A
1882	B2	49398721	C	0.440867	0.0633914	0.343685	Bni2g105820.1	Non-CDS	N/A
1883	B2	49398743	A	0.440867	0.0633914	0.343685	Bni2g105820.1	Non-CDS	N/A
1884	B2	49434126	T	0.477787	0.104596	0.363647	Bni2g105940.1	Non-CDS	N/A
1885	B2	49434139	T	0.479103	0.104596	0.364333	Bni2g105940.1	Non-CDS	N/A
1886	B2	49490160	T	0.224955	0.0364501	0.199653	Bni2g106050.1	synonymous	Met
1887	B2	49490349	C	0.22847	0.0380349	0.202371	Bni2g106050.1	Non-CDS	N/A
1888	B2	49490357	A	0.22847	0.0348653	0.202371	Bni2g106050.1	synonymous	Thr
1889	B2	49510982	G	0.5	0.0966719	0.375	Bni2g106080.1	Non-CDS	N/A
1890	B2	49516299	G	0.247961	0.0618067	0.217219	inter	N/A	N/A
1891	B2	49678387	A	0.151235	0.0253566	0.139799	Bni2g106420.1	Non-CDS	N/A
1892	B2	49678416	A	0.147253	0.0237718	0.136411	Bni2g106420.1	Non-CDS	N/A
1893	B2	49679232	A	0.129736	0.0285261	0.121321	Bni2g106420.1	Non-CDS	N/A
1894	B2	49679272	A	0.133816	0.0269414	0.124863	Bni2g106420.1	Non-CDS	N/A
1895	B2	49679378	A	0.128371	0.0269414	0.120132	Bni2g106420.1	non-synonymous	Thr/Asn
1896	B2	49679400	A	0.133816	0.0301109	0.124863	Bni2g106420.1	synonymous	Thr
1897	B2	49679414	C	0.132459	0.0285261	0.123686	Bni2g106420.1	non-synonymous	Gly/Ala
1898	B2	49696046	C	0.448251	0.117274	0.347786	inter	N/A	N/A
1899	B2	49696079	G	0.447226	0.120444	0.347221	inter	N/A	N/A
1900	B2	49696091	G	0.285804	0.044374	0.244962	inter	N/A	N/A
1901	B2	49696101	G	0.288904	0.0459588	0.247172	inter	N/A	N/A
1902	B2	50104780	A	0.182278	0.0412044	0.165665	Bni2g107530.1	synonymous	Thr
1903	B2	50104791	G	0.182278	0.0412044	0.165665	Bni2g107530.1	synonymous	Ser
1904	B2	50104800	C	0.159132	0.0412044	0.14647	Bni2g107530.1	synonymous	Ala
1905	B2	50104821	T	0.1848	0.0412044	0.167724	Bni2g107530.1	synonymous	Val
1906	B2	50104827	C	0.186057	0.0427892	0.168748	Bni2g107530.1	synonymous	Val
1907	B2	50104836	A	0.186057	0.0427892	0.168748	Bni2g107530.1	synonymous	Leu
1908	B2	50251360	A	0.329013	0.0633914	0.274888	Bni2g107820.1	synonymous	Leu
1909	B2	50271491	C	0.391456	0.0618067	0.314837	Bni2g107870.1	synonymous	Gly
1910	B2	50452082	T	0.326221	0.0744849	0.273011	Bni2g108210.1	synonymous	Tyr
1911	B2	50452086	T	0.306047	0.0729002	0.259215	Bni2g108210.1	synonymous	Leu
1912	B2	50452088	G	0.306047	0.0729002	0.259215	Bni2g108210.1	synonymous	Leu
1913	B2	50453836	C	0.305059	0.0554675	0.258528	inter	N/A	N/A
1914	B2	50453881	C	0.303075	0.0554675	0.257148	inter	N/A	N/A
1915	B2	50453893	G	0.322464	0.0554675	0.270472	inter	N/A	N/A
1916	B2	50453910	T	0.319619	0.0475436	0.268541	inter	N/A	N/A
1917	B2	50454016	T	0.328085	0.0396197	0.274265	inter	N/A	N/A
1918	B2	50454030	G	0.328085	0.0396197	0.274265	inter	N/A	N/A
1919	B2	50454036	G	0.328085	0.0396197	0.274265	inter	N/A	N/A
1920	B2	50454041	G	0.328085	0.0396197	0.274265	inter	N/A	N/A
1921	B2	50454065	T	0.328085	0.0396197	0.274265	inter	N/A	N/A
1922	B2	50454067	G	0.328085	0.0396197	0.274265	inter	N/A	N/A
1923	B2	50454070	T	0.328085	0.0364501	0.274265	inter	N/A	N/A
1924	B2	50454146	C	0.351397	0.0459588	0.289657	inter	N/A	N/A
1925	B2	50561743	G	0.391456	0.0618067	0.314837	Bni2g108420.1	Non-CDS	N/A
1926	B2	50561783	T	0.407775	0.0633914	0.324635	Bni2g108420.1	Non-CDS	N/A
1927	B2	50561793	C	0.406408	0.0633914	0.323825	Bni2g108420.1	Non-CDS	N/A
1928	B2	50561841	C	0.392928	0.0618067	0.315732	Bni2g108420.1	Non-CDS	N/A
1929	B2	50809920	C	0.199718	0.0126783	0.179775	inter	N/A	N/A
1930	B2	50809997	T	0.197257	0.00950872	0.177802	Bni2g108920.1	non-synonymous	Ser/Cys
1931	B2	50810048	C	0.197257	0.00950872	0.177802	Bni2g108920.1	non-synonymous	Ile/Leu
1932	B2	50810060	C	0.19106	0.0110935	0.172808	Bni2g108920.1	non-synonymous	Ala/Pro
1933	B2	50810078	A	0.189813	0.00950872	0.171798	Bni2g108920.1	non-synonymous	Ser/Thr
1934	B2	50810102	C	0.189813	0.00950872	0.171798	Bni2g108920.1	non-synonymous	Phe/Leu
1935	B2	50810104	G	0.189813	0.00950872	0.171798	Bni2g108920.1	non-synonymous	Phe/Leu
1936	B2	50810113	A	0.189813	0.00950872	0.171798	Bni2g108920.1	non-synonymous	Phe/Leu
1937	B2	50810117	C	0.192304	0.0126783	0.173814	Bni2g108920.1	non-synonymous	Gly/Arg
1938	B2	50810123	C	0.192304	0.0126783	0.173814	Bni2g108920.1	non-synonymous	Ile/Leu
1939	B2	50810214	T	0.189813	0.00950872	0.171798	Bni2g108920.1	Non-CDS	N/A
1940	B2	50925825	T	0.213076	0.0491284	0.190375	inter	N/A	N/A
1941	B2	50925876	T	0.209463	0.0538827	0.187526	inter	N/A	N/A
1942	B2	50970877	A	0.296051	0.0348653	0.252228	inter	N/A	N/A
1943	B2	50970883	A	0.296051	0.0348653	0.252228	inter	N/A	N/A
1944	B2	50970945	T	0.295038	0.0332805	0.251514	Bni2g109210.1	Non-CDS	N/A
1945	B2	50970946	G	0.293003	0.0301109	0.250078	Bni2g109210.1	Non-CDS	N/A
1946	B2	50970955	A	0.293003	0.0301109	0.250078	Bni2g109210.1	Non-CDS	N/A
1947	B2	50970962	C	0.293003	0.0301109	0.250078	Bni2g109210.1	Non-CDS	N/A
1948	B2	50972965	G	0.200945	0.0364501	0.180756	Bni2g109210.1	Non-CDS	N/A
1949	B2	50973018	A	0.309975	0.0380349	0.261933	Bni2g109210.1	Non-CDS	N/A
1950	B2	50978080	G	0.129736	0.0285261	0.121321	inter	N/A	N/A
1951	B2	50978081	G	0.319619	0.0380349	0.268541	inter	N/A	N/A
1952	B2	50978133	T	0.316753	0.0332805	0.266586	inter	N/A	N/A
1953	B2	50978134	C	0.317711	0.0348653	0.267241	inter	N/A	N/A
1954	B2	50978135	C	0.317711	0.0348653	0.267241	inter	N/A	N/A
1955	B2	50978185	T	0.317711	0.0348653	0.267241	inter	N/A	N/A
1956	B2	50978190	C	0.127004	0.0253566	0.118939	inter	N/A	N/A
1957	B2	51023453	C	0.178477	0.0713154	0.16255	Bni2g109330.1	Non-CDS	N/A
1958	B2	51023465	A	0.179746	0.0697306	0.163592	Bni2g109330.1	Non-CDS	N/A
1959	B2	51023535	G	0.159132	0.0633914	0.14647	Bni2g109330.1	non-synonymous	Asn/Asp
1960	B2	51135839	T	0.160439	0.0269414	0.147569	Bni2g109530.1	Non-CDS	N/A
1961	B2	51135873	A	0.155195	0.0206022	0.143152	Bni2g109530.1	Non-CDS	N/A
1962	B2	51135950	C	0.144586	0.00792393	0.134133	Bni2g109530.1	synonymous	Ala
1963	B2	51135959	G	0.155195	0.0206022	0.143152	Bni2g109530.1	synonymous	Thr
1964	B2	51218819	A	0.140566	0.0285261	0.130687	Bni2g109700.1	Non-CDS	N/A
1965	B2	51270182	G	0.236584	0.0269414	0.208598	Bni2g109790.1	synonymous	Leu
1966	B2	51270214	A	0.283724	0.0348653	0.243475	Bni2g109790.1	Non-CDS	N/A
1967	B2	51270218	C	0.284765	0.0332805	0.24422	Bni2g109790.1	Non-CDS	N/A
1968	B2	51270221	T	0.235432	0.0285261	0.207718	Bni2g109790.1	Non-CDS	N/A
1969	B2	51270224	A	0.234278	0.0269414	0.206835	Bni2g109790.1	Non-CDS	N/A
1970	B2	51270229	A	0.234278	0.0269414	0.206835	Bni2g109790.1	Non-CDS	N/A
1971	B2	51270256	C	0.235432	0.0253566	0.207718	Bni2g109790.1	Non-CDS	N/A
1972	B2	51270302	T	0.235432	0.0253566	0.207718	Bni2g109790.1	synonymous	His
1973	B2	51320921	A	0.44671	0.0935024	0.346935	Bni2g109880.1	Non-CDS	N/A
1974	B2	51348665	A	0.456087	0.101426	0.352079	Bni2g109940.1	synonymous	Ile
1975	B2	51348713	T	0.460212	0.106181	0.354314	Bni2g109940.1	synonymous	Tyr
1976	B2	51348728	G	0.455616	0.0998415	0.351823	Bni2g109940.1	synonymous	Ala
1977	B2	51348731	C	0.460212	0.106181	0.354314	Bni2g109940.1	synonymous	His
1978	B2	51348748	A	0.457021	0.0982567	0.352587	Bni2g109940.1	synonymous	Lys
1979	B2	51348760	C	0.456087	0.101426	0.352079	Bni2g109940.1	synonymous	Tyr
1980	B2	51348813	T	0.455616	0.0998415	0.351823	Bni2g109940.1	Non-CDS	N/A
1981	B2	51372399	G	0.389974	0.0618067	0.313934	Bni2g109980.1	synonymous	Cys
1982	B2	51372485	A	0.425848	0.0538827	0.335175	Bni2g109980.1	Non-CDS	N/A
1983	B2	51372527	G	0.422765	0.0618067	0.3334	Bni2g109980.1	Non-CDS	N/A
1984	B2	51401359	A	0.357383	0.0824089	0.293522	inter	N/A	N/A
1985	B2	51401376	T	0.341741	0.0824089	0.283348	inter	N/A	N/A
1986	B2	51401377	T	0.342631	0.0808241	0.283933	inter	N/A	N/A
1987	B2	51401416	A	0.418343	0.0824089	0.330838	inter	N/A	N/A
1988	B2	51401441	T	0.430058	0.0839937	0.337583	inter	N/A	N/A
1989	B2	51401450	G	0.418343	0.0824089	0.330838	inter	N/A	N/A
1990	B2	51401451	A	0.417702	0.0808241	0.330464	inter	N/A	N/A
1991	B2	51401492	T	0.417057	0.0792393	0.330089	inter	N/A	N/A
1992	B2	51401516	A	0.418983	0.0808241	0.331209	inter	N/A	N/A
1993	B2	51401530	T	0.417702	0.0839937	0.330464	inter	N/A	N/A
1994	B2	51403319	C	0.431239	0.0586371	0.338255	Bni2g110040.1	synonymous	Ala
1995	B2	51403332	A	0.417702	0.0554675	0.330464	Bni2g110040.1	synonymous	Glu
1996	B2	51403350	C	0.417702	0.0554675	0.330464	Bni2g110040.1	synonymous	Ala
1997	B2	51403353	A	0.418343	0.0570523	0.330838	Bni2g110040.1	synonymous	Glu
1998	B2	51403356	C	0.417702	0.0554675	0.330464	Bni2g110040.1	synonymous	Leu
1999	B2	51403364	A	0.417702	0.0554675	0.330464	Bni2g110040.1	synonymous	Glu
2000	B2	51403365	G	0.418343	0.0570523	0.330838	Bni2g110040.1	synonymous	Glu
2001	B2	51403482	A	0.43065	0.0538827	0.33792	Bni2g110040.1	synonymous	Leu
2002	B2	51403494	T	0.432991	0.0570523	0.33925	Bni2g110040.1	synonymous	Ala
2003	B2	51434243	C	0.481309	0.0839937	0.36548	Bni2g110140.1	synonymous	Phe
2004	B2	51434359	T	0.480691	0.0808241	0.365159	Bni2g110140.1	non-synonymous	Asn/Tyr
[truncated: 8,202 more rows]

## Sheet: S3
Table S3: Percent variance explained by top five principal components
Principal components	Percent variance explained
PC1	4.29
PC2	2.81
PC3	2.72
PC4	2.29
PC5	1.73
Total	13.84

## Sheet: S4
Table S4. Analysis of molecular variation (AMOVA) in subpopulations revealed by STRUCTURE.
Source of Variation	d.f.	Sum of squares	Variance components	Percentage of Variation
Among populations	1	57935.7	364.89	23
Within population	599	1.30368e+06	978.57	63
Within Individual	601	131785	219.28	14
Total	1201	1.4934e+06	1562.74	100

## Sheet: S5
Table S5. Estimates of genetic diversity in B. carinata
Genome	BC	B	C	SP1*	SP2*
Sample size	620	620	620	549	41
No. of SNPs	10199	7452	2747	9574	4529
Gene diversity (HE)	0.3	0.29	0.3	0.29	0.28
Heterozygosity (Ho)	0.05	0.05	0.06	0.05	0.01
* only polymorphic markers were used in SP1 and SP2.

## Sheet: S6
Table S6. Polymorphism Information content (PIC) estimated for the whole collection and STRUCTURE identified subpopulations in B. carinata
Chromosome	Whole Collection	SP1	SP2
B1	0.242	0.241	0.25
B2	0.253	0.253	0.251
B3	0.231	0.214	0.198
B4	0.24	0.239	0.243
B5	0.242	0.241	0.241
B6	0.243	0.244	0.188
B7	0.247	0.249	0.26
B8	0.241	0.238	0.21
C1	0.263	0.264	0.251
C2	0.26	0.264	0.251
C3	0.255	0.259	0.195
C4	0.203	0.203	0.277
C5	0.226	0.229	0.218
C6	0.253	0.249	0.255
C7	0.265	0.264	0.238
C8	0.251	0.24	0.248
C9	0.245	0.242	0.255
Mean B genome	0.242	0.24	0.23
Mean C genome	0.247	0.246	0.243
Whole genome	0.244	0.243	0.237

## Sheet: S8
Table S8: A recent selective sweep region on B3 associated with SP2.
Subpopulation				AG	AG	AG	AG	AG	AG	AG	AG	AG	AG	AG	AG	AG	AG	AG	AG	AG	AG	AG	AG	AG	AG	AG	AG	AG	AG	AG	SP2	SP2	SP2	SP2	SP2	SP2	SP2	SP2	SP2	SP2	SP2	SP2	SP2	SP2	SP2	SP2	SP2	SP2	SP2
SNP ID/Accession ID	alleles	chrom	pos	AGR543	AGR550	AGR552	AGR606	AGR609	AGR810	AGR817	AGR823	AGR828	AGR860	AGR913	AGR934	AGR878	AGR799	AGR800	AGR807	AGR561	AGR563	AGR564	AGR691	AGR692	AGR694	AGR808	AGR812	AGR815	AGR821	AGR924	AGR592	AGR624	AGR698	AGR699	AGR700	AGR703	AGR705	AGR706	AGR707	AGR714	AGR784	AGR785	AGR786	AGR787	AGR788	AGR791	AGR792	AGR793	AGR794
B3_151856_C	C/T	B3	151856	C	C	C	C	C	C	C	C	C	C	C	T	C	C	Y	C	C	C	C	C	C	C	C	C	C	C	C	C	C	C	C	C	C	C	C	C	C	C	C	C	C	C	C	C	C	C
B3_151865_C	C/A	B3	151865	C	C	C	C	C	C	C	C	C	C	C	A	C	C	M	C	C	C	C	C	C	C	C	C	C	C	C	C	C	C	C	C	C	C	C	C	C	C	C	C	C	C	C	C	C	C
B3_151868_T	T/C	B3	151868	T	T	T	T	T	T	T	T	T	T	T	C	T	T	Y	T	T	T	T	T	T	T	T	T	T	T	T	T	T	T	T	T	T	T	T	T	T	T	T	T	T	T	T	T	T	T
B3_151898_A	A/G	B3	151898	A	A	A	A	A	A	A	A	A	A	A	G	A	A	R	A	A	A	A	A	A	A	A	A	A	A	A	A	A	A	A	A	A	A	A	A	A	A	A	A	A	A	A	A	A	A
B3_151964_A	G/A	B3	151964	G	G	G	G	G	G	G	G	G	G	G	A	G	G	R	G	G	G	G	G	G	G	G	G	G	G	G	G	G	G	G	G	G	G	G	G	G	G	G	G	G	G	G	G	G	G
B3_167556_G	A/G	B3	167556	A	A	A	A	A	A	A	A	A	A	A	G	A	A	R	A	A	A	A	A	A	A	A	A	A	A	A	A	A	A	A	A	A	A	A	A	A	A	A	A	A	A	A	A	A	A
B3_167716_A	A/G	B3	167716	A	A	A	A	A	A	A	A	A	A	A	G	A	A	R	A	A	A	A	A	A	A	A	A	A	A	A	A	A	A	A	A	A	A	A	A	A	A	A	A	A	A	A	A	A	A
B3_174051_T	T/G	B3	174051	T	T	T	T	T	T	T	T	T	T	T	G	T	T	K	T	T	T	T	T	T	T	T	T	T	T	T	T	T	T	T	T	T	T	T	T	T	T	T	T	T	T	T	T	T	T
B3_174107_A	A/C	B3	174107	A	A	A	A	A	A	A	A	A	A	A	C	A	A	M	A	A	A	A	A	A	A	A	A	A	A	A	A	A	A	A	A	A	A	A	A	A	A	A	A	A	A	A	A	A	A
B3_174193_T	T/G	B3	174193	T	T	T	T	T	T	T	T	T	T	T	G	T	T	K	T	T	T	T	T	T	T	T	T	T	T	T	T	T	T	T	T	T	T	T	T	T	T	T	T	T	T	T	T	T	T
B3_174215_C	C/A	B3	174215	C	C	C	C	C	C	C	C	C	C	C	A	C	C	M	C	C	C	C	C	C	C	C	C	C	C	C	C	C	C	C	C	C	C	C	C	C	C	C	C	C	C	C	C	C	C
B3_178273_C	C/T	B3	178273	C	C	C	C	C	C	C	C	C	C	C	T	C	C	Y	C	C	C	C	C	C	C	C	C	C	C	C	C	C	C	C	C	C	C	C	C	C	C	C	C	C	C	C	C	C	C
B3_178393_C	G/C	B3	178393	G	G	G	G	G	G	G	G	G	G	G	C	G	G	C	G	G	G	G	G	G	G	G	G	G	G	G	G	G	G	G	G	G	G	G	G	G	G	G	G	G	G	G	G	G	G
B3_306654_G	A/G	B3	306654	A	A	A	A	A	R	A	R	A	A	A	A	A	A	A	A	A	A	A	A	A	A	A	A	A	A	G	A	A	A	A	A	A	A	A	A	A	A	A	A	A	A	A	A	A	A
B3_306669_C	G/C	B3	306669	G	G	G	G	G	S	G	G	G	G	G	G	G	G	G	G	G	G	G	G	G	G	G	G	G	G	C	G	G	G	G	G	G	G	G	G	G	G	G	G	G	G	G	G	G	G
B3_306773_A	A/G	B3	306773	A	A	A	A	A	R	A	R	A	A	A	A	A	A	A	A	A	A	A	A	A	A	A	A	A	A	G	A	A	A	A	A	A	A	A	A	A	A	A	A	A	A	A	A	A	A
B3_306802_G	G/A	B3	306802	G	G	G	G	G	R	G	R	G	G	G	G	G	G	G	G	G	G	G	G	G	G	G	G	G	G	A	G	G	G	G	G	G	G	G	G	G	G	G	G	G	G	G	G	G	G
B3_306804_C	T/C	B3	306804	T	T	T	T	T	Y	T	Y	T	T	T	T	T	T	T	T	T	T	T	T	T	T	T	T	T	T	C	T	T	T	T	T	T	T	T	T	T	T	T	T	T	T	T	T	T	T
B3_312240_C	A/C	B3	312240	C	C	C	A	A	M	A	C	A	A	A	A	C	A	M	A	A	A	C	A	A	A	C	A	A	A	C	A	A	A	A	A	A	A	A	A	A	A	A	A	A	A	A	A	A	A
B3_312265_T	A/T	B3	312265	T	T	T	A	A	W	A	T	A	A	A	A	T	A	W	A	A	A	T	A	A	A	T	A	A	A	T	A	A	A	A	A	A	A	A	A	A	A	A	A	A	A	A	A	A	A
B3_497571_T	T/A	B3	497571	T	T	T	T	T	T	T	A	T	T	T	T	T	T	W	T	T	T	A	T	T	T	T	T	T	T	T	T	T	T	T	T	T	T	W	T	T	T	T	T	T	T	T	T	T	T
B3_511501_A	C/A	B3	511501	C	C	C	C	C	C	C	M	C	C	C	C	C	C	C	C	C	C	C	C	C	C	C	C	C	C	C	C	C	C	C	C	C	C	C	C	C	C	C	C	C	C	C	C	C	C
B3_511671_A	A/T	B3	511671	A	A	A	A	A	A	A	W	A	A	A	A	A	A	A	A	A	A	A	A	A	A	A	A	A	A	A	A	A	A	A	A	A	A	A	A	A	A	A	A	A	A	A	A	A	A
B3_572970_C	T/C	B3	572970	T	T	T	T	T	Y	T	T	T	T	T	T	T	T	T	T	T	T	T	T	T	T	T	T	T	T	C	T	T	T	T	T	T	T	T	T	T	T	T	T	T	T	T	T	T	T
B3_573128_C	A/C	B3	573128	A	A	A	A	A	M	A	A	A	A	A	A	A	A	A	A	A	A	A	A	A	A	A	A	A	A	C	A	A	A	A	A	A	A	A	A	A	A	A	A	A	A	A	A	A	A
B3_573130_T	C/T	B3	573130	C	C	C	C	C	Y	C	C	C	C	C	C	C	C	C	C	C	C	C	C	C	C	C	C	C	C	T	C	C	C	C	C	C	C	C	C	C	C	C	C	C	C	C	C	C	C
B3_573136_G	A/G	B3	573136	A	A	A	A	A	R	A	A	A	A	A	A	A	A	A	A	A	A	A	A	A	A	A	A	A	A	G	A	A	A	A	A	A	A	A	A	A	A	A	A	A	A	A	A	A	A
B3_584646_G	A/G	B3	584646	A	A	A	A	A	R	A	A	A	A	A	A	A	A	A	A	A	A	A	A	A	A	A	A	A	A	G	A	A	A	A	A	A	A	A	A	A	A	A	A	A	A	A	A	A	A
B3_584654_G	C/G	B3	584654	C	C	C	C	C	C	C	C	C	C	C	C	C	C	C	C	C	C	C	C	C	C	C	C	C	C	C	C	C	C	C	C	C	C	C	C	C	C	C	C	C	C	C	C	C	C
B3_584673_G	A/G	B3	584673	A	A	A	A	A	R	A	A	A	A	A	A	A	A	A	A	A	A	A	A	A	A	A	A	A	A	G	A	A	A	A	A	A	A	A	A	A	A	A	A	A	A	A	A	A	A
B3_621088_A	T/A	B3	621088	T	T	T	T	T	W	T	T	T	T	T	T	T	T	T	T	T	T	T	T	T	T	T	T	T	T	A	T	T	T	T	T	T	T	T	T	T	T	T	T	T	T	T	T	T	T
B3_752856_C	A/C	B3	752856	C	C	C	A	C	C	C	M	C	C	C	C	C	C	C	C	A	A	C	C	C	M	A	M	C	M	C	C	C	C	C	C	C	C	C	C	C	C	C	C	C	C	C	C	C	C
B3_753516_C	C/G	B3	753516	G	G	G	C	G	G	G	C	G	G	G	G	G	G	G	G	C	C	G	G	G	C	C	S	G	S	G	G	G	G	G	G	G	G	G	G	G	G	G	G	G	G	G	G	G	G
B3_753672_C	T/C	B3	753672	T	T	T	T	T	T	T	T	T	T	T	T	T	T	T	T	T	T	T	T	T	T	T	T	T	T	T	T	T	T	T	T	T	T	T	T	T	T	T	T	T	T	T	T	T	T
B3_783774_A	A/G	B3	783774	A	A	A	A	G	R	G	R	G	A	G	A	A	G	A	A	A	A	A	A	A	A	G	A	A	A	A	A	A	A	A	A	A	A	A	A	A	A	A	A	A	A	A	A	A	A
B3_783775_T	T/A	B3	783775	T	T	T	T	A	W	A	W	A	T	A	T	T	A	T	T	T	T	T	T	T	T	A	T	T	T	T	T	T	T	T	T	T	T	T	T	T	T	T	T	T	T	T	T	T	T
B3_783779_T	T/C	B3	783779	T	T	T	T	C	Y	C	Y	C	T	C	T	T	C	T	T	T	T	T	T	T	T	C	T	T	T	T	T	T	T	T	T	T	T	T	T	T	T	T	T	T	T	T	T	T	T
B3_783807_T	T/G	B3	783807	T	T	T	T	G	K	G	K	G	T	G	T	T	G	T	T	T	T	T	T	T	T	G	T	T	T	T	T	T	T	T	T	T	T	T	T	T	T	T	T	T	T	T	T	T	T
B3_783813_C	T/C	B3	783813	T	T	T	T	C	Y	C	Y	C	T	C	T	T	C	T	T	T	T	T	T	T	T	C	T	T	T	T	T	T	T	T	T	T	T	T	T	T	T	T	T	T	T	T	T	T	T
B3_783815_C	C/T	B3	783815	C	C	C	C	T	Y	T	Y	T	C	T	C	C	T	C	C	C	C	C	C	C	C	T	C	C	C	C	C	C	C	C	C	C	C	C	C	C	C	C	C	C	C	C	C	C	C
B3_783862_T	G/T	B3	783862	G	G	G	G	T	K	T	K	T	G	T	G	G	T	G	G	G	G	G	G	G	G	T	G	G	G	G	G	G	G	G	G	G	G	G	G	G	G	G	G	G	G	G	G	G	G
B3_783865_T	A/T	B3	783865	A	A	A	A	T	W	T	W	T	A	T	A	A	T	A	A	A	A	A	A	A	A	T	A	A	A	A	A	A	A	A	A	A	A	A	A	A	A	A	A	A	A	A	A	A	A
B3_783866_G	A/G	B3	783866	A	A	A	A	G	R	G	R	G	A	G	A	A	G	A	A	A	A	A	A	A	A	G	A	A	A	A	A	A	A	A	A	A	A	A	A	A	A	A	A	A	A	A	A	A	A
B3_789701_A	G/A	B3	789701	G	G	G	G	A	R	A	R	A	G	A	G	G	A	G	G	G	G	G	G	G	G	G	R	G	G	G	G	G	G	G	G	G	G	G	G	G	G	G	G	G	G	G	G	G	G
B3_789710_A	A/T	B3	789710	A	A	A	A	T	W	T	W	T	A	T	A	A	T	A	A	A	A	A	A	A	A	A	W	A	A	A	A	A	A	A	A	A	A	A	A	A	A	A	A	A	A	A	A	A	A
B3_833376_T	C/T	B3	833376	C	C	C	C	T	T	T	T	T	C	Y	C	C	Y	C	C	C	C	C	C	C	C	C	C	C	C	T	C	C	C	C	C	C	C	C	C	C	C	C	C	C	C	C	C	C	C
B3_833379_G	A/G	B3	833379	A	A	A	A	G	G	G	G	G	A	G	A	A	G	A	A	A	A	A	A	A	A	A	A	A	A	G	A	A	A	A	A	A	A	A	A	A	A	A	A	A	A	A	A	A	A
B3_836598_T	T/A	B3	836598	T	T	T	A	T	W	T	T	T	T	T	T	T	T	T	T	T	T	T	T	T	T	A	W	T	T	A	T	T	T	T	T	T	T	T	T	T	T	T	T	T	T	T	T	T	T
B3_857114_A	A/G	B3	857114	A	A	A	G	A	R	A	A	A	G	A	A	A	A	G	G	A	A	G	G	G	R	G	R	G	A	G	G	G	G	G	G	G	G	G	G	G	G	G	G	G	G	G	G	G	G
B3_857147_A	A/G	B3	857147	A	A	A	G	A	R	A	A	A	G	A	A	A	A	G	G	A	A	G	G	G	R	G	R	G	A	G	G	G	G	G	G	G	G	G	G	G	G	G	G	G	G	G	G	G	G
B3_916294_G	G/A	B3	916294	G	G	G	G	G	G	G	G	G	G	G	G	G	G	G	G	G	G	G	G	G	G	A	G	G	G	G	G	G	G	G	G	G	G	G	G	G	G	G	G	G	G	G	G	G	G
B3_1194122_T	T/A	B3	1194122	A	A	A	T	T	W	T	T	T	T	T	T	A	T	T	T	A	A	T	T	T	T	T	T	T	W	A	T	T	T	T	T	T	T	T	T	T	T	T	T	T	T	T	T	T	T
B3_1212153_G	G/C	B3	1212153	G	G	G	C	C	S	C	S	C	G	C	G	G	C	G	G	C	C	G	G	G	G	G	C	G	G	G	G	G	G	G	G	G	G	G	G	G	G	G	G	G	G	G	G	G	G
B3_1212197_G	G/C	B3	1212197	G	G	G	C	C	S	C	S	C	G	C	G	G	C	G	G	C	C	G	G	G	G	G	C	G	G	G	G	G	G	G	G	G	G	G	G	G	G	G	G	G	G	G	G	G	G
B3_1212240_A	A/T	B3	1212240	A	A	A	T	T	W	T	W	T	A	T	A	A	T	A	A	T	T	A	A	A	A	A	T	A	A	A	A	A	A	A	A	A	A	A	A	A	A	A	A	A	A	A	A	A	A
B3_1212245_C	C/T	B3	1212245	C	C	C	T	T	Y	T	Y	T	C	T	C	C	T	C	C	T	T	C	C	C	C	C	T	C	C	C	C	C	C	C	C	C	C	C	C	C	C	C	C	C	C	C	C	C	C
B3_1212247_T	T/C	B3	1212247	T	T	T	C	C	Y	C	Y	C	T	C	T	T	C	T	T	C	C	T	T	T	T	T	C	T	T	T	T	T	T	T	T	T	T	T	T	T	T	T	T	T	T	T	T	T	T
B3_1330173_A	A/G	B3	1330173	A	A	A	A	A	A	A	A	A	A	A	A	A	A	A	A	A	A	A	A	A	A	A	A	A	A	A	A	A	A	A	A	A	A	A	A	A	A	A	A	A	A	A	A	A	A
B3_1347344_A	A/C	B3	1347344	C	C	C	A	A	A	A	A	A	A	A	A	C	A	A	A	A	A	A	A	A	A	A	A	A	A	A	A	A	A	A	A	A	A	A	A	A	A	A	A	A	A	A	A	A	A
B3_1374034_T	T/C	B3	1374034	T	T	T	T	T	T	T	T	T	T	T	T	T	T	T	T	T	T	T	T	T	T	T	T	T	T	T	T	T	T	T	T	T	T	T	T	T	T	T	T	T	T	T	T	T	T
B3_1374037_C	C/G	B3	1374037	C	C	C	C	C	C	C	C	C	C	C	C	C	C	C	C	C	C	C	C	C	C	C	C	C	C	C	C	C	C	C	C	C	C	C	C	C	C	C	C	C	C	C	C	C	C
B3_1374056_A	A/G	B3	1374056	A	A	A	A	A	A	A	A	A	A	A	A	A	A	A	A	A	A	A	A	A	A	A	A	A	A	A	A	A	A	A	A	A	A	A	A	A	A	A	A	A	A	A	A	A	A
B3_1374073_C	C/A	B3	1374073	C	C	C	C	C	C	C	C	C	C	C	C	C	C	C	C	C	C	C	C	C	C	C	C	C	C	C	C	C	C	C	C	C	C	C	C	C	C	C	C	C	C	C	C	C	C
B3_1374077_T	T/C	B3	1374077	T	T	T	T	T	T	T	T	T	T	T	T	T	T	T	T	T	T	T	T	T	T	T	T	T	T	T	T	T	T	T	T	T	T	T	T	T	T	T	T	T	T	T	T	T	T
B3_1374082_T	T/G	B3	1374082	T	T	T	T	T	T	T	T	T	T	T	T	T	T	T	T	T	T	T	T	T	T	T	T	T	T	T	T	T	T	T	T	T	T	T	T	T	T	T	T	T	T	T	T	T	T
B3_1374088_C	C/A	B3	1374088	C	C	C	C	C	C	C	C	C	C	C	C	C	C	C	C	C	C	C	C	C	C	C	C	C	C	C	C	C	C	C	C	C	C	C	C	C	C	C	C	C	C	C	C	C	C
B3_1374091_C	C/A	B3	1374091	C	C	C	C	C	C	C	C	C	C	C	C	C	C	C	C	C	C	C	C	C	C	C	C	C	C	C	C	C	C	C	C	C	C	C	C	C	C	C	C	C	C	C	C	C	C
B3_1374106_C	C/G	B3	1374106	C	C	C	C	C	C	C	C	C	C	C	C	C	C	C	C	C	C	C	C	C	C	C	C	C	C	C	C	C	C	C	C	C	C	C	C	C	C	C	C	C	C	C	C	C	C
B3_1374112_G	G/T	B3	1374112	G	G	G	G	G	G	G	G	G	G	G	G	G	G	G	G	G	G	G	G	G	G	G	G	G	G	G	G	G	G	G	G	G	G	G	G	G	G	G	G	G	G	G	G	G	G
B3_1448933_C	G/C	B3	1448933	G	G	G	G	G	S	G	G	G	G	G	C	G	G	G	G	G	G	G	G	G	G	C	G	G	G	C	G	G	G	G	G	G	G	G	G	G	G	G	G	G	G	G	G	G	G
B3_1488834_G	T/G	B3	1488834	T	T	T	T	T	K	T	T	T	T	T	T	T	T	T	T	T	T	T	T	T	T	T	T	T	T	G	T	T	T	T	T	T	T	T	T	T	T	T	T	T	T	T	T	T	T
B3_1594696_A	A/G	B3	1594696	G	G	G	A	A	A	A	A	A	A	A	A	G	A	A	A	A	A	A	A	A	A	A	A	A	A	A	A	A	A	A	A	A	A	A	A	A	A	A	A	A	A	A	A	A	A
B3_1594697_C	C/T	B3	1594697	C	C	C	C	C	C	C	C	C	T	C	C	C	C	T	T	T	T	T	T	T	T	C	C	T	Y	C	T	T	T	T	T	T	T	T	T	T	T	T	T	T	T	T	T	T	T
B3_1594716_G	G/A	B3	1594716	G	G	G	G	G	G	G	G	G	A	G	G	G	G	A	A	A	A	A	A	A	A	G	G	A	R	G	A	A	A	A	A	A	A	A	A	A	A	A	A	A	A	A	A	A	A
B3_1594738_G	G/A	B3	1594738	A	A	A	G	G	G	G	G	G	G	G	G	A	G	G	G	G	G	G	G	G	G	G	G	G	G	G	G	G	G	G	G	G	G	G	G	G	G	G	G	G	G	G	G	G	G
B3_1594744_C	C/T	B3	1594744	C	C	C	C	C	C	C	C	C	T	C	C	C	C	T	T	T	T	T	T	T	T	C	C	T	Y	C	T	T	T	T	T	T	T	T	T	T	T	T	T	T	T	T	T	T	T
B3_1594745_A	G/A	B3	1594745	G	G	G	G	G	G	G	G	G	A	G	G	G	G	A	A	A	A	A	A	A	A	G	G	A	R	G	A	A	A	A	A	A	A	A	A	A	A	A	A	A	A	A	A	A	A
B3_1594756_G	G/C	B3	1594756	G	G	G	G	G	G	G	G	G	C	G	G	G	G	C	C	C	C	C	C	C	C	G	G	C	S	G	C	C	C	C	C	C	C	C	C	C	C	C	C	C	C	C	C	C	C
B3_1594764_A	A/T	B3	1594764	A	A	A	A	A	A	A	A	A	T	A	A	A	A	T	T	T	T	T	T	T	T	A	A	T	W	A	T	T	T	T	T	T	T	T	T	T	T	T	T	T	T	T	T	T	T
B3_1594811_A	A/G	B3	1594811	A	A	A	A	A	A	A	A	A	G	A	A	A	A	G	G	G	G	G	G	G	G	A	A	G	R	A	G	G	G	G	G	G	G	G	G	G	G	G	G	G	G	G	G	G	G
B3_1599260_A	A/G	B3	1599260	G	G	G	A	A	A	A	A	A	A	A	A	G	A	A	A	A	A	A	A	A	A	A	A	A	A	A	A	A	A	A	A	A	A	A	A	A	A	A	A	A	A	A	A	A	A
B3_1599263_G	G/C	B3	1599263	C	C	C	G	G	G	G	G	G	G	G	G	C	G	G	G	G	G	G	G	G	G	G	G	G	G	G	G	G	G	G	G	G	G	G	G	G	G	G	G	G	G	G	G	G	G
B3_1599264_A	A/C	B3	1599264	C	C	C	A	A	A	A	A	A	A	A	A	C	A	A	A	A	A	A	A	A	A	A	A	A	A	A	A	A	A	A	A	A	A	A	A	A	A	A	A	A	A	A	A	A	A
B3_1599302_A	A/T	B3	1599302	A	A	A	A	A	A	A	A	A	T	A	A	A	A	T	T	T	T	T	T	T	T	A	A	T	A	A	T	T	T	T	T	T	T	T	T	T	T	T	T	T	T	T	T	T	T
B3_1599303_A	A/T	B3	1599303	A	A	A	A	A	A	A	A	A	T	A	A	A	A	T	T	T	T	T	T	T	T	A	A	T	A	A	T	T	T	T	T	T	T	T	T	T	T	T	T	T	T	T	T	T	T
B3_1599305_T	A/T	B3	1599305	A	A	A	A	A	A	A	A	A	T	A	A	A	A	T	T	T	T	T	T	T	T	A	A	T	A	A	T	T	T	T	T	T	T	T	T	T	T	T	T	T	T	T	T	T	T
B3_1599344_A	G/A	B3	1599344	A	A	A	G	G	G	G	G	G	A	G	G	A	G	A	A	A	A	A	A	A	A	G	G	A	G	G	A	A	A	A	A	A	A	A	A	A	A	A	A	A	A	A	A	A	A
B3_1599353_A	A/T	B3	1599353	T	T	T	A	A	A	A	A	A	A	A	A	T	A	A	A	A	A	A	A	A	A	A	A	A	A	A	A	A	A	A	A	A	A	A	A	A	A	A	A	A	A	A	A	A	A
B3_1599356_G	A/G	B3	1599356	G	G	G	A	A	A	A	A	A	A	A	A	G	A	A	A	A	A	A	A	A	A	A	A	A	A	A	A	A	A	A	A	A	A	A	A	A	A	A	A	A	A	A	A	A	A
B3_1599393_T	T/C	B3	1599393	C	C	C	T	T	T	T	T	T	T	T	T	C	T	T	T	T	T	T	T	T	T	T	T	T	T	T	T	T	T	T	T	T	T	T	T	T	T	T	T	T	T	T	T	T	T
B3_1668942_A	T/A	B3	1668942	T	T	T	A	A	W	A	W	A	T	A	A	T	T	T	T	A	T	T	T	T	T	A	A	T	T	T	T	T	T	T	T	T	T	T	T	T	T	T	T	T	T	T	T	T	T
B3_1672312_A	A/C	B3	1672312	A	A	A	A	A	M	A	A	A	C	A	A	A	C	C	C	C	C	C	C	C	C	A	A	C	A	C	C	C	C	C	C	C	C	C	C	C	C	C	C	C	C	C	C	C	C
B3_1700767_C	G/C	B3	1700767	G	G	G	C	C	G	S	S	C	G	C	C	G	G	G	G	C	G	G	G	G	G	C	S	G	G	G	G	G	G	G	G	G	G	G	G	G	G	G	G	G	G	G	G	G	G
B3_1700797_C	T/C	B3	1700797	T	T	T	C	C	T	Y	Y	C	T	C	C	T	T	T	T	C	T	T	T	T	T	C	Y	T	T	T	T	T	T	T	T	T	T	T	T	T	T	T	T	T	T	T	T	T	T
B3_1700806_G	T/G	B3	1700806	T	T	T	G	G	T	K	K	G	T	G	G	T	T	T	T	G	T	T	T	T	T	G	K	T	T	T	T	T	T	T	T	T	T	T	T	T	T	T	T	T	T	T	T	T	T
B3_1700897_G	G/A	B3	1700897	G	G	G	A	A	G	R	R	A	G	A	A	G	G	G	G	A	G	G	G	G	G	A	R	G	G	G	G	G	G	G	G	G	G	G	G	G	G	G	G	G	G	G	G	G	G
B3_1700898_T	T/C	B3	1700898	T	T	T	C	C	T	Y	Y	C	T	C	C	T	T	T	T	C	T	T	T	T	T	C	Y	T	T	T	T	T	T	T	T	T	T	T	T	T	T	T	T	T	T	T	T	T	T
B3_1700900_G	G/A	B3	1700900	G	G	G	A	A	G	R	R	A	G	A	A	G	G	G	G	A	G	G	G	G	G	A	R	G	G	G	G	G	G	G	G	G	G	G	G	G	G	G	G	G	G	G	G	G	G
B3_1700903_C	C/T	B3	1700903	C	C	C	T	T	C	Y	Y	T	C	T	T	C	C	C	C	T	C	C	C	C	C	T	Y	C	C	C	C	C	C	C	C	C	C	C	C	C	C	C	C	C	C	C	C	C	C
B3_1700931_C	C/T	B3	1700931	C	C	C	T	T	C	Y	Y	T	C	T	T	C	C	C	C	T	C	C	C	C	C	T	Y	C	C	C	C	C	C	C	C	C	C	C	C	C	C	C	C	C	C	C	C	C	C
B3_1700949_G	G/A	B3	1700949	G	G	G	A	A	G	R	R	A	G	A	A	G	G	G	G	A	G	G	G	G	G	A	R	G	G	G	G	G	G	G	G	G	G	G	G	G	G	G	G	G	G	G	G	G	G
B3_1719426_T	T/C	B3	1719426	C	C	C	T	C	T	T	T	C	T	C	Y	C	T	T	T	Y	T	T	T	T	T	Y	T	T	T	T	T	T	T	T	T	T	T	T	T	T	T	T	T	T	T	T	T	T	T
B3_1850427_G	G/A	B3	1850427	G	G	G	G	G	G	G	G	G	G	G	G	G	G	G	G	G	G	G	G	G	G	G	G	G	G	G	G	G	G	G	G	G	G	G	G	G	G	G	G	G	G	G	G	G	G
B3_1850439_T	T/C	B3	1850439	T	T	T	T	T	T	T	T	T	T	T	T	T	T	T	T	T	T	T	T	T	T	T	T	T	T	T	T	T	T	T	T	T	T	T	T	T	T	T	T	T	T	T	T	T	T
B3_1850441_A	A/G	B3	1850441	A	A	A	A	A	A	A	A	A	A	A	A	A	A	A	A	A	A	A	A	A	A	A	A	A	A	A	A	A	A	A	A	A	A	A	A	A	A	A	A	A	A	A	A	A	A
B3_1850453_T	T/A	B3	1850453	T	T	T	T	T	T	T	T	T	T	T	T	T	T	T	T	T	T	T	T	T	T	T	T	T	T	T	T	T	T	T	T	T	T	T	T	T	T	T	T	T	T	T	T	T	T
B3_1897272_C	G/C	B3	1897272	G	G	G	G	G	G	G	G	G	G	G	G	G	G	G	G	G	G	G	G	G	G	C	G	G	G	G	G	G	G	G	G	G	G	G	G	G	G	G	G	G	G	G	G	G	G
B3_1927971_G	G/A	B3	1927971	G	G	G	G	G	G	G	G	G	G	G	G	G	G	G	G	G	G	G	G	G	G	G	G	G	G	G	G	G	G	G	G	G	G	G	G	G	G	G	G	G	G	G	G	G	G
B3_1989290_C	C/G	B3	1989290	C	C	C	C	C	C	C	C	C	C	C	C	C	C	C	C	C	C	C	C	C	C	C	C	C	C	C	C	C	C	C	C	C	C	C	C	C	C	C	C	C	C	C	C	C	C
B3_1989312_C	G/C	B3	1989312	G	G	G	G	G	G	G	S	G	G	G	G	G	G	G	G	G	G	G	G	G	G	G	G	G	S	G	G	G	G	G	G	G	G	G	G	G	G	G	G	G	G	G	G	G	G
B3_1990035_G	T/G	B3	1990035	T	T	T	T	T	T	T	T	T	T	T	T	T	T	T	T	T	T	T	T	T	T	T	T	T	T	T	T	T	T	T	T	T	T	T	T	T	T	T	T	T	T	T	T	T	T
B3_1990056_G	A/G	B3	1990056	A	A	A	A	A	A	A	A	A	A	A	A	A	A	A	A	A	A	A	A	A	A	A	A	A	A	A	A	A	A	A	A	A	A	A	A	A	A	A	A	A	A	A	A	A	A
B3_1990083_A	G/A	B3	1990083	G	G	G	G	G	G	G	G	G	G	G	G	G	G	G	G	G	G	G	G	G	G	G	G	G	G	G	G	G	G	G	G	G	G	G	G	G	G	G	G	G	G	G	G	G	G
B3_1990086_A	A/G	B3	1990086	A	A	A	A	A	A	A	A	A	A	A	A	A	A	A	A	A	A	A	A	A	A	A	A	A	A	A	A	A	A	A	A	A	A	A	A	A	A	A	A	A	A	A	A	A	A
B3_1990102_A	A/G	B3	1990102	A	A	A	A	A	A	A	A	A	A	A	A	A	A	A	A	A	A	A	A	A	A	A	A	A	A	A	A	A	A	A	A	A	A	A	A	A	A	A	A	A	A	A	A	A	A
B3_1990180_A	G/A	B3	1990180	G	G	G	G	G	G	G	G	G	G	G	G	G	G	G	G	G	G	G	G	G	G	G	G	G	G	G	G	G	G	G	G	G	G	G	G	G	G	G	G	G	G	G	G	G	G
B3_1990186_T	C/T	B3	1990186	C	C	C	C	C	C	C	C	C	C	C	C	C	C	C	C	C	C	C	C	C	C	C	C	C	C	C	C	C	C	C	C	C	C	C	C	C	C	C	C	C	C	C	C	C	C
B3_1999420_A	G/A	B3	1999420	G	G	G	G	G	A	G	G	G	G	G	G	G	G	G	G	G	G	G	G	G	G	G	G	G	G	A	G	G	G	G	G	G	G	G	G	G	G	G	G	G	G	G	G	G	G
B3_1999426_G	G/C	B3	1999426	G	G	G	G	G	C	G	G	G	G	G	G	G	G	G	G	G	G	G	G	G	G	G	G	G	G	C	G	G	G	G	G	G	G	G	G	G	G	G	G	G	G	G	G	G	G
B3_1999441_T	G/T	B3	1999441	G	G	G	G	G	T	G	G	G	G	G	G	G	G	G	G	G	G	G	G	G	G	G	G	G	G	T	G	G	G	G	G	G	G	G	G	G	G	G	G	G	G	G	G	G	G
B3_1999444_T	A/T	B3	1999444	A	A	A	A	A	T	A	A	A	A	A	A	A	A	A	A	A	A	A	A	A	A	A	A	A	A	T	A	A	A	A	A	A	A	A	A	A	A	A	A	A	A	A	A	A	A
B3_1999450_G	A/G	B3	1999450	A	A	A	A	A	G	A	A	A	A	A	A	A	A	A	A	A	A	A	A	A	A	A	A	A	A	G	A	A	A	A	A	A	A	A	A	A	A	A	A	A	A	A	A	A	A
B3_1999453_A	G/A	B3	1999453	G	G	G	G	G	A	G	G	G	G	G	G	G	G	G	G	G	G	G	G	G	G	G	G	G	G	A	G	G	G	G	G	G	G	G	G	G	G	G	G	G	G	G	G	G	G
B3_1999515_A	A/G	B3	1999515	A	A	A	A	A	G	A	A	A	A	A	A	A	A	A	A	A	A	A	A	A	A	A	A	A	A	G	A	A	A	A	A	A	A	A	A	A	A	A	A	A	A	A	A	A	A
B3_1999528_A	A/G	B3	1999528	A	A	A	A	A	G	A	A	A	A	A	A	A	A	A	A	A	A	A	A	A	A	A	A	A	A	G	A	A	A	A	A	A	A	A	A	A	A	A	A	A	A	A	A	A	A
B3_1999552_G	G/C	B3	1999552	G	G	G	G	G	C	G	G	G	G	G	G	G	G	G	G	G	G	G	G	G	G	G	G	G	G	C	G	G	G	G	G	G	G	G	G	G	G	G	G	G	G	G	G	G	G
B3_1999553_G	G/T	B3	1999553	G	G	G	G	G	T	G	G	G	G	G	G	G	G	G	G	G	G	G	G	G	G	G	G	G	G	T	G	G	G	G	G	G	G	G	G	G	G	G	G	G	G	G	G	G	G
B3_1999560_A	T/A	B3	1999560	T	T	T	T	T	A	T	T	T	T	T	T	T	T	T	T	T	T	T	T	T	T	T	T	T	T	A	T	T	T	T	T	T	T	T	T	T	T	T	T	T	T	T	T	T	T
B3_2013312_C	T/C	B3	2013312	T	T	T	T	T	C	T	T	T	T	T	T	T	T	T	T	T	T	T	T	T	T	T	T	T	T	C	T	T	T	T	T	T	T	T	T	T	T	T	T	T	T	T	T	T	T
B3_2014081_T	C/T	B3	2014081	C	C	C	C	C	T	C	C	C	C	C	C	C	C	C	C	C	C	C	C	C	C	C	C	C	C	T	C	C	C	C	C	C	C	C	C	C	C	C	C	C	C	C	C	C	C
B3_2014084_T	T/C	B3	2014084	T	T	T	T	T	C	T	T	T	T	T	T	T	T	T	T	T	T	T	T	T	T	T	T	T	T	C	T	T	T	T	T	T	T	T	T	T	T	T	T	T	T	T	T	T	T
B3_2014096_G	T/G	B3	2014096	T	T	T	T	T	G	T	T	T	T	T	T	T	T	T	T	T	T	T	T	T	T	T	T	T	T	G	T	T	T	T	T	T	T	T	T	T	T	T	T	T	T	T	T	T	T
B3_2014117_C	C/T	B3	2014117	C	C	C	C	C	T	C	C	C	C	C	C	C	C	C	C	C	C	C	C	C	C	C	C	C	C	T	C	C	C	C	C	C	C	C	C	C	C	C	C	C	C	C	C	C	C
B3_2014160_G	A/G	B3	2014160	A	A	A	A	A	G	A	A	A	A	A	A	A	A	A	A	A	A	A	A	A	A	A	A	A	A	G	A	A	A	A	A	A	A	A	A	A	A	A	A	A	A	A	A	A	A
B3_2014281_A	G/A	B3	2014281	G	G	G	G	G	A	G	G	G	G	G	G	G	G	G	G	G	G	G	G	G	G	G	G	G	G	A	G	G	G	G	G	G	G	G	G	G	G	G	G	G	G	G	G	G	G
B3_2014294_T	T/A	B3	2014294	T	T	T	T	T	A	T	T	T	T	T	T	T	T	T	T	T	T	T	T	T	T	T	T	T	T	A	T	T	T	T	T	T	T	T	T	T	T	T	T	T	T	T	T	T	T
B3_2014300_A	A/C	B3	2014300	A	A	A	A	A	C	A	A	A	A	A	A	A	A	A	A	A	A	A	A	A	A	A	A	A	A	C	A	A	A	A	A	A	A	A	A	A	A	A	A	A	A	A	A	A	A
B3_2014310_T	T/C	B3	2014310	T	T	T	T	T	C	T	T	T	T	T	T	T	T	T	T	T	T	T	T	T	T	T	T	T	T	C	T	T	T	T	T	T	T	T	T	T	T	T	T	T	T	T	T	T	T
B3_2014326_A	A/T	B3	2014326	A	A	A	A	A	T	A	A	A	A	A	A	A	A	A	A	A	A	A	A	A	A	A	A	A	A	T	A	A	A	A	A	A	A	A	A	A	A	A	A	A	A	A	A	A	A
B3_2014346_G	G/A	B3	2014346	G	G	G	G	G	A	G	G	G	G	G	G	G	G	G	G	G	G	G	G	G	G	G	G	G	G	A	G	G	G	G	G	G	G	G	G	G	G	G	G	G	G	G	G	G	G
B3_2049279_G	T/G	B3	2049279	T	T	T	T	T	G	T	K	T	T	T	T	T	T	T	T	T	T	G	T	T	T	G	T	T	K	G	T	T	T	T	T	T	T	T	T	T	T	T	T	T	T	T	T	T	T
B3_2088252_G	G/T	B3	2088252	G	G	G	G	G	G	G	G	G	G	G	T	G	G	G	G	G	G	G	G	G	G	G	G	G	G	G	G	G	G	G	G	G	G	G	G	G	G	G	G	G	G	G	G	G	G
B3_2118561_G	T/G	B3	2118561	T	T	T	T	T	T	T	K	T	T	T	T	T	T	T	T	T	T	T	T	T	T	T	T	T	T	T	T	T	T	T	T	T	T	T	T	T	T	T	T	T	T	T	T	T	T
B3_2118587_G	A/G	B3	2118587	A	A	A	A	A	A	A	R	A	A	A	G	A	A	A	A	A	A	A	A	A	A	A	A	A	A	A	A	A	A	A	A	A	A	A	A	A	A	A	A	A	A	A	A	A	A
B3_2118742_T	C/T	B3	2118742	C	C	C	C	C	C	C	Y	C	C	C	T	C	C	C	C	C	C	C	C	C	C	C	C	C	C	C	C	C	C	C	C	C	C	C	C	C	C	C	C	C	C	C	C	C	C
B3_2118768_G	A/G	B3	2118768	A	A	A	A	A	A	A	A	A	A	A	A	A	A	A	A	A	A	A	A	A	A	A	A	A	A	A	A	A	A	A	A	A	A	A	A	A	A	A	A	A	A	A	A	A	A
B3_2118804_A	C/A	B3	2118804	C	C	C	C	C	C	C	C	C	C	C	C	C	C	C	C	C	C	C	C	C	C	C	C	C	C	C	C	C	C	C	C	C	C	C	C	C	C	C	C	C	C	C	C	C	C
B3_2118813_G	A/G	B3	2118813	A	A	A	A	A	A	A	R	A	A	A	A	A	A	A	A	A	A	A	A	A	A	A	A	A	A	A	A	A	A	A	A	A	A	A	A	A	A	A	A	A	A	A	A	A	A
B3_2423268_G	G/C	B3	2423268	G	G	G	G	S	C	S	G	G	G	G	G	G	G	G	G	G	G	C	G	G	G	C	S	G	G	C	G	G	G	G	G	G	G	G	G	G	G	G	G	G	G	G	G	G	G
B3_2423322_A	A/C	B3	2423322	A	A	A	A	M	C	M	A	A	A	A	A	A	A	A	A	A	A	C	A	A	A	C	M	A	A	C	M	A	A	A	A	A	A	A	A	A	A	A	A	A	A	A	A	A	A
B3_2423397_C	C/T	B3	2423397	C	C	C	C	C	T	C	C	C	C	C	C	C	C	C	C	C	C	T	C	C	C	T	C	C	C	T	C	C	C	C	C	C	C	C	C	C	C	C	C	C	C	C	C	C	C
B3_2423430_A	A/G	B3	2423430	A	A	A	A	A	G	A	A	A	A	A	A	A	A	A	A	A	A	G	A	A	A	G	A	A	A	G	A	A	A	A	A	A	A	A	A	A	A	A	A	A	A	A	A	A	A
B3_2423436_G	A/G	B3	2423436	A	A	A	A	A	G	A	A	A	A	A	A	A	A	A	A	A	A	G	A	A	A	G	A	A	A	G	A	A	A	A	A	A	A	A	A	A	A	A	A	A	A	A	A	A	A
B3_2428064_T	T/C	B3	2428064	T	T	T	C	Y	C	T	T	T	T	T	T	T	T	T	T	T	T	C	T	T	T	C	C	T	T	C	T	T	T	T	T	T	T	T	T	T	T	T	T	T	T	T	T	T	T
B3_2428083_T	T/C	B3	2428083	T	T	T	C	Y	C	T	T	T	T	T	T	T	T	T	T	T	T	C	T	T	T	C	C	T	T	C	T	T	T	T	T	T	T	T	T	T	T	T	T	T	T	T	T	T	T
B3_2428120_G	A/G	B3	2428120	A	A	A	G	R	G	A	A	A	A	A	A	A	A	A	A	A	A	G	A	A	A	G	G	A	A	G	A	A	A	A	A	A	A	A	A	A	A	A	A	A	A	A	A	A	A
B3_2430046_C	A/C	B3	2430046	A	A	A	M	C	C	C	A	A	A	A	A	A	A	A	A	A	A	C	A	A	A	C	C	A	C	C	A	A	A	A	A	A	A	A	A	A	A	A	A	A	A	A	A	A	A
B3_2430203_G	G/C	B3	2430203	G	G	G	S	C	C	C	G	G	G	G	G	G	G	G	G	G	G	C	G	G	G	C	C	G	C	C	G	G	G	G	G	G	G	G	G	G	G	G	G	G	G	G	G	G	G
B3_2430249_A	A/G	B3	2430249	A	A	A	R	G	G	G	A	A	A	A	A	A	A	A	A	A	A	G	A	A	A	G	G	A	G	G	A	A	A	A	A	A	A	A	A	A	A	A	A	A	A	A	A	A	A
B3_2430275_A	G/A	B3	2430275	G	G	G	R	A	A	A	G	G	G	G	G	G	G	G	G	G	G	A	G	G	G	A	A	G	A	A	G	G	G	G	G	G	G	G	G	G	G	G	G	G	G	G	G	G	G
B3_2461401_A	G/A	B3	2461401	G	G	G	G	G	G	G	G	G	G	G	G	G	G	G	G	G	G	G	G	G	G	G	G	G	G	G	G	G	G	G	G	G	G	G	G	G	G	G	G	G	G	G	G	G	G
B3_2461404_A	G/A	B3	2461404	G	G	G	G	G	G	G	G	G	G	G	G	G	G	G	G	G	G	G	G	G	G	G	G	G	G	G	G	G	G	G	G	G	G	G	G	G	G	G	G	G	G	G	G	G	G
B3_2461480_T	C/T	B3	2461480	C	C	C	C	C	C	C	C	C	C	C	C	C	C	C	C	C	C	C	C	C	C	C	Y	C	C	C	C	C	C	C	C	C	C	C	C	C	C	C	C	C	C	C	C	C	C
B3_2585342_T	A/T	B3	2585342	T	T	T	A	A	A	A	W	A	A	A	A	T	A	A	A	A	A	A	A	A	A	A	A	A	A	A	A	A	A	A	A	A	A	A	A	A	A	A	A	A	A	A	A	A	A
B3_2585345_G	G/A	B3	2585345	A	A	A	G	G	G	G	R	G	G	G	G	A	G	G	G	G	G	G	G	G	G	G	G	G	G	G	G	G	G	G	G	G	G	G	G	G	G	G	G	G	G	G	G	G	G
B3_2594683_C	C/T	B3	2594683	C	C	C	C	C	C	C	T	T	C	C	C	C	C	C	C	C	C	C	C	C	C	C	C	C	C	C	C	Y	C	C	C	C	C	C	C	C	C	C	C	C	C	C	C	C	C
B3_2594685_G	A/G	B3	2594685	A	A	A	A	A	A	A	G	G	A	A	A	A	A	A	A	A	A	A	A	A	A	A	A	A	A	A	A	A	A	A	A	A	A	A	A	A	A	A	A	A	A	A	A	A	A
B3_2594804_C	C/G	B3	2594804	C	C	C	C	C	C	C	G	G	C	C	C	C	C	C	C	C	C	C	C	C	C	C	C	C	C	C	C	C	C	C	C	C	C	C	C	C	C	C	C	C	C	C	C	C	C
B3_2701198_A	G/A	B3	2701198	G	G	G	G	G	G	G	G	G	G	G	A	G	G	G	G	G	G	G	G	G	G	G	G	G	G	G	G	G	G	G	G	G	G	G	G	G	G	G	G	G	G	G	G	G	G
B3_2701216_C	T/C	B3	2701216	T	T	T	T	T	T	T	T	T	T	T	C	T	T	T	T	T	T	T	T	T	T	T	T	T	T	T	T	T	T	T	T	T	T	T	T	T	T	T	T	T	T	T	T	T	T
B3_2804073_T	T/C	B3	2804073	T	T	T	T	T	T	T	T	T	T	T	T	T	T	T	T	T	T	T	T	T	T	T	T	T	T	T	T	T	T	T	T	T	T	T	T	T	T	T	T	T	T	T	T	T	T
B3_2804085_C	C/T	B3	2804085	C	C	C	C	C	C	C	C	C	C	C	C	C	C	C	C	C	C	C	C	C	C	C	C	C	C	C	C	C	C	C	C	C	C	C	C	C	C	C	C	C	C	C	C	C	C
B3_2804115_T	T/C	B3	2804115	C	C	C	Y	Y	T	T	T	T	C	T	C	C	C	C	C	C	C	C	C	C	C	C	Y	C	C	T	C	Y	C	C	C	C	C	C	C	C	C	C	C	C	C	C	C	C	C
B3_2804118_A	A/G	B3	2804118	G	G	G	R	R	A	A	A	A	A	A	G	G	G	G	G	G	G	G	G	G	G	G	R	G	G	A	G	R	G	G	R	G	G	G	G	G	G	G	G	G	G	G	G	G	G
B3_2804130_T	T/C	B3	2804130	C	C	C	Y	Y	T	T	T	T	C	T	C	C	C	C	C	C	C	C	C	C	C	C	Y	C	C	T	C	Y	C	C	C	C	C	C	C	C	C	C	C	C	C	C	C	C	C
B3_2877067_C	G/C	B3	2877067	G	G	G	C	C	G	C	C	S	G	C	C	G	G	G	G	C	G	C	G	G	G	C	C	G	S	G	G	S	G	G	G	G	G	G	G	G	G	G	G	G	G	G	G	G	G
B3_2911584_A	A/G	B3	2911584	A	A	A	G	A	A	A	A	A	A	A	A	A	A	A	A	G	G	A	A	A	A	A	A	A	A	A	A	A	A	A	A	A	A	A	A	A	A	A	A	A	A	A	A	A	A
B3_2911593_A	G/A	B3	2911593	G	G	G	G	G	G	G	G	G	G	G	G	G	G	G	G	A	A	G	G	G	G	G	G	G	G	G	G	G	G	G	G	G	G	G	G	G	G	G	G	G	G	G	G	G	G
B3_2911597_A	A/C	B3	2911597	A	A	A	A	A	A	A	A	A	A	A	A	A	A	A	A	C	C	A	A	A	A	A	A	A	A	A	A	A	A	A	A	A	A	A	A	A	A	A	A	A	A	A	A	A	A
B3_2921922_C	C/G	B3	2921922	C	C	C	C	C	C	C	C	C	C	C	C	C	C	C	C	G	G	C	C	C	C	C	C	C	C	C	C	C	C	C	C	C	C	C	C	C	C	C	C	C	C	C	C	C	C
B3_2921998_T	T/G	B3	2921998	T	T	T	T	T	T	T	T	T	T	T	T	T	T	T	T	G	G	T	T	T	T	T	T	T	T	T	T	T	T	T	T	T	T	T	T	T	T	T	T	T	T	T	T	T	T
B3_2922039_A	A/C	B3	2922039	A	A	A	A	A	A	A	A	A	A	A	A	A	A	A	A	C	C	A	A	A	A	A	A	A	A	A	A	A	A	A	A	A	A	A	A	A	A	A	A	A	A	A	A	A	A
B3_3070053_A	G/A	B3	3070053	G	G	G	G	G	G	G	G	G	G	G	G	G	G	G	G	G	G	G	G	G	G	G	G	G	G	G	G	G	G	G	G	G	G	G	G	G	G	G	G	G	G	G	G	G	G
B3_3188251_C	T/C	B3	3188251	T	T	T	T	T	T	T	T	T	T	T	T	T	T	T	T	C	C	T	T	T	T	T	T	T	T	T	T	T	T	T	T	T	T	T	T	T	T	T	T	T	T	T	T	T	T
B3_3188286_T	C/T	B3	3188286	C	C	C	C	C	C	C	C	C	C	C	C	C	C	C	C	T	T	C	C	C	C	C	C	C	C	C	C	C	C	C	C	C	C	C	C	C	C	C	C	C	C	C	C	C	C
B3_3273331_C	G/C	B3	3273331	G	G	G	G	G	G	G	G	G	G	G	G	G	G	G	G	C	C	G	G	G	G	G	G	G	G	G	G	G	G	G	G	G	G	G	G	G	G	G	G	G	G	G	G	G	G
B3_3273334_C	A/C	B3	3273334	A	A	A	A	A	A	A	A	A	A	A	A	A	A	A	A	C	C	A	A	A	A	A	A	A	A	A	A	A	A	A	A	A	A	A	A	A	A	A	A	A	A	A	A	A	A
B3_3273337_C	T/C	B3	3273337	T	T	T	T	T	T	T	T	T	T	T	T	T	T	T	T	C	C	T	T	T	T	T	T	T	T	T	T	T	T	T	T	T	T	T	T	T	T	T	T	T	T	T	T	T	T
B3_3273368_G	A/G	B3	3273368	A	A	A	A	A	R	A	A	A	A	A	A	A	A	A	A	G	G	A	A	A	A	A	A	A	A	A	A	A	A	A	A	A	A	A	A	A	A	A	A	A	A	A	A	A	A
B3_3273372_C	T/C	B3	3273372	T	T	T	T	T	T	T	T	T	T	T	T	T	T	T	T	C	C	T	T	T	T	T	T	T	T	T	T	T	T	T	T	T	T	T	T	T	T	T	T	T	T	T	T	T	T
B3_3273373_T	C/T	B3	3273373	C	C	C	C	C	C	C	C	C	C	C	C	C	C	C	C	T	T	C	C	C	C	C	C	C	C	C	C	C	C	C	C	C	C	C	C	C	C	C	C	C	C	C	C	C	C
B3_3273390_T	C/T	B3	3273390	C	C	C	C	Y	C	C	C	C	C	C	C	C	C	C	C	T	T	C	C	C	C	C	C	C	C	C	C	C	C	C	C	C	C	C	C	C	C	C	C	Y	C	C	C	C	C
B3_3273399_C	T/C	B3	3273399	T	T	T	T	T	T	T	T	T	T	T	T	T	T	T	T	C	C	T	T	T	T	T	T	T	T	T	T	T	T	T	T	T	T	T	T	T	T	T	T	T	T	T	T	T	T
B3_3273415_C	G/C	B3	3273415	G	G	G	G	G	G	G	G	G	G	G	G	G	G	G	G	C	C	G	G	G	G	G	G	G	G	G	G	G	G	G	G	G	G	G	G	G	G	G	G	G	G	G	G	G	G
B3_3274789_T	G/T	B3	3274789	T	T	T	G	G	G	G	G	G	G	G	T	T	G	G	G	G	G	G	G	G	G	G	G	G	G	G	G	G	G	G	G	G	G	G	G	G	G	G	G	G	G	G	G	G	G
B3_3274805_A	T/A	B3	3274805	A	A	A	T	T	T	T	T	T	T	T	A	A	T	T	T	T	T	T	T	T	T	T	T	T	T	T	T	T	T	T	T	T	T	T	T	T	T	T	T	T	T	T	T	T	T
B3_3274845_T	T/C	B3	3274845	C	C	C	T	T	T	T	T	T	T	T	C	C	T	T	T	T	T	T	T	T	T	T	T	T	T	T	T	T	T	T	T	T	T	T	T	T	T	T	T	T	T	T	T	T	T
B3_3274848_A	C/A	B3	3274848	A	A	A	C	C	C	C	C	C	C	C	A	A	C	C	C	C	C	C	C	C	C	C	C	C	C	C	C	C	C	C	C	C	C	C	C	C	C	C	C	C	C	C	C	C	C
B3_3274851_T	T/C	B3	3274851	C	C	C	T	T	T	T	T	T	T	T	C	C	T	T	T	T	T	T	T	T	T	T	T	T	T	T	T	T	T	T	T	T	T	T	T	T	T	T	T	T	T	T	T	T	T
B3_3274857_G	T/G	B3	3274857	G	G	G	T	T	T	T	T	T	T	T	G	G	T	T	T	T	T	T	T	T	T	T	T	T	T	T	T	T	T	T	T	T	T	T	T	T	T	T	T	T	T	T	T	T	T
B3_3275245_A	A/G	B3	3275245	A	A	A	A	A	A	A	A	A	A	A	A	A	A	A	A	G	G	A	A	A	A	A	A	A	A	A	A	A	A	A	A	A	A	A	A	A	A	A	A	A	A	A	A	A	A
B3_3275252_G	G/C	B3	3275252	G	G	G	G	G	G	G	G	G	G	G	G	G	G	G	G	C	C	G	G	G	G	G	G	G	G	G	G	G	G	G	G	G	G	G	G	G	G	G	G	G	G	G	G	G	G
B3_3275269_T	T/A	B3	3275269	T	T	T	T	T	T	T	T	T	T	T	T	T	T	T	T	A	A	T	T	T	T	T	T	T	T	T	T	T	T	T	T	T	T	T	T	T	T	T	T	T	T	T	T	T	T
B3_3275301_T	C/T	B3	3275301	T	T	T	C	C	C	C	C	C	C	C	T	T	C	C	C	T	T	C	C	C	C	C	C	C	C	C	C	C	C	C	C	C	C	C	C	C	C	C	C	C	C	C	C	C	C
B3_3304248_A	A/C	B3	3304248	A	A	A	A	A	A	A	A	A	A	A	C	A	A	A	A	A	A	A	A	A	A	A	A	A	A	A	A	A	A	A	A	A	A	A	A	A	A	A	A	A	A	A	A	A	A
B3_3304321_A	A/G	B3	3304321	A	A	A	A	A	A	A	A	A	A	A	G	A	A	A	A	G	G	A	A	A	A	A	A	A	A	A	A	A	A	A	A	A	A	A	A	A	A	A	A	A	A	A	A	A	A
B3_3304325_T	T/G	B3	3304325	T	T	T	T	T	T	T	T	T	T	T	G	T	T	T	T	G	G	T	T	T	T	T	T	T	T	T	T	T	T	T	T	T	T	T	T	T	T	T	T	T	T	T	T	T	T
B3_3337829_G	C/G	B3	3337829	C	C	C	C	C	C	C	C	C	C	C	G	C	C	C	C	C	C	C	C	C	C	C	C	C	C	C	C	C	C	C	C	C	C	C	C	C	C	C	C	C	C	C	C	C	C
B3_3337832_C	C/T	B3	3337832	C	C	C	C	C	C	C	C	C	C	C	T	C	C	C	C	C	C	C	C	C	C	C	C	C	C	C	C	C	C	C	C	C	C	C	C	C	C	C	C	C	C	C	C	C	C
B3_3337841_A	A/T	B3	3337841	A	A	A	A	A	A	A	A	A	A	A	T	A	A	A	A	A	A	A	A	A	A	A	A	A	A	A	A	A	A	A	A	A	A	A	A	A	A	A	A	A	A	A	A	A	A
B3_3337842_T	T/G	B3	3337842	T	T	T	T	T	T	T	T	T	T	T	G	T	T	T	T	T	T	T	T	T	T	T	T	T	T	T	T	T	T	T	T	T	T	T	T	T	T	T	T	T	T	T	T	T	T
B3_3363034_C	T/C	B3	3363034	T	T	T	T	T	T	T	T	T	T	T	C	T	T	T	T	T	T	T	T	T	T	T	T	T	T	T	T	T	T	T	T	T	T	T	T	T	T	T	T	T	T	T	T	T	T
B3_3363085_C	C/A	B3	3363085	C	C	C	C	C	C	C	C	C	C	C	A	C	C	C	C	C	C	C	C	C	C	C	C	C	C	C	C	C	C	C	C	C	C	C	C	C	C	C	C	C	C	C	C	C	C
B3_3363112_C	G/C	B3	3363112	G	G	G	G	G	G	G	G	G	G	G	C	G	G	G	G	G	G	G	G	G	G	G	G	G	G	G	G	G	G	G	G	G	G	G	G	G	G	G	G	G	G	G	G	G	G
B3_3363117_T	C/T	B3	3363117	C	C	C	C	C	C	C	C	C	C	C	T	C	C	C	C	C	C	C	C	C	C	C	C	C	C	C	C	C	C	C	C	C	C	C	C	C	C	C	C	C	C	C	C	C	C
B3_3378149_T	T/C	B3	3378149	C	C	C	T	T	T	T	T	T	C	T	T	C	C	C	C	T	T	T	C	C	C	T	T	C	T	T	C	T	C	C	Y	C	C	C	C	C	C	C	C	C	C	C	C	C	C
B3_3378189_T	T/C	B3	3378189	T	T	T	T	T	T	T	T	T	T	T	T	T	T	T	T	T	T	T	T	T	T	T	T	T	T	T	T	T	T	T	T	T	T	T	T	T	T	T	T	T	T	T	T	T	T
B3_3378200_C	C/G	B3	3378200	G	G	G	C	C	C	C	C	S	G	C	C	G	G	G	G	C	C	C	G	G	G	C	C	G	S	C	G	C	G	G	G	G	G	G	G	G	G	G	G	G	G	G	G	G	G
B3_3378205_G	G/A	B3	3378205	A	A	A	G	G	G	G	G	R	A	G	G	A	A	A	A	G	G	G	A	A	A	G	G	A	R	G	A	G	A	A	A	A	A	A	A	A	A	A	A	A	A	A	A	A	A
B3_3378206_G	G/A	B3	3378206	A	A	A	G	G	G	G	G	R	A	G	G	A	A	A	A	G	G	G	A	A	A	G	G	A	R	G	A	G	A	A	A	A	A	A	A	A	A	A	A	A	A	A	A	A	A
B3_3378252_A	A/G	B3	3378252	G	G	G	A	A	A	A	A	R	G	A	A	G	G	G	G	A	A	A	G	G	G	A	A	G	R	A	G	A	G	G	G	G	G	G	G	G	G	G	G	G	G	G	G	G	G
B3_3378257_G	G/C	B3	3378257	C	C	C	G	G	G	G	G	S	C	G	G	C	C	C	C	G	G	G	C	C	C	G	G	C	S	G	C	G	C	C	C	C	C	C	C	C	C	C	C	C	C	C	C	C	C
B3_3381623_G	G/C	B3	3381623	C	C	C	G	G	G	G	G	S	C	G	C	C	C	C	C	G	G	G	C	C	C	G	S	C	S	G	C	S	C	C	C	C	C	C	C	C	C	C	C	C	C	C	C	C	C
B3_3381706_G	T/G	B3	3381706	G	G	G	T	T	T	T	T	K	G	T	G	G	G	G	G	T	T	T	G	G	G	T	K	G	K	T	G	K	G	G	G	G	G	G	G	G	G	G	G	G	G	G	G	G	G
B3_3389251_T	C/T	B3	3389251	T	T	T	C	C	C	C	C	Y	Y	C	T	T	T	T	T	C	C	C	T	T	T	C	C	T	Y	C	T	Y	T	T	T	T	T	T	T	T	T	T	T	T	T	T	T	T	T
B3_3389371_G	G/T	B3	3389371	T	T	T	G	G	G	G	G	K	K	G	T	T	T	T	T	G	G	G	T	T	T	G	G	T	K	G	T	T	T	T	T	T	T	T	T	T	T	T	T	T	T	T	T	T	T
B3_3389426_A	A/G	B3	3389426	G	G	G	A	A	A	A	A	R	R	A	G	G	G	G	G	A	A	A	G	G	G	A	A	G	R	A	G	R	G	G	G	G	G	G	G	G	G	G	G	G	G	G	G	G	G
B3_3421459_G	A/G	B3	3421459	G	G	G	A	A	A	A	A	G	R	A	A	G	G	G	G	A	A	A	G	G	G	A	A	G	R	A	G	R	G	G	G	G	G	G	G	G	G	G	G	G	G	G	G	G	G
B3_3421463_C	C/T	B3	3421463	T	T	T	C	C	C	C	C	T	Y	C	C	T	T	T	T	C	C	C	T	T	T	C	C	T	Y	C	T	Y	T	T	T	T	T	T	T	T	T	T	T	T	T	T	T	T	T
B3_3421583_G	G/T	B3	3421583	T	T	T	G	G	G	G	G	T	K	G	G	T	T	T	T	G	G	G	T	T	T	G	G	T	K	G	T	K	T	T	T	T	T	T	T	T	T	T	T	T	T	T	T	T	T
B3_3421605_T	C/T	B3	3421605	T	T	T	C	C	C	C	C	T	Y	C	C	T	T	T	T	C	C	C	T	T	T	C	C	T	Y	C	T	Y	T	T	T	T	T	T	T	T	T	T	T	T	T	T	T	T	T
B3_3421638_C	C/A	B3	3421638	A	A	A	C	C	C	C	C	A	M	C	C	A	A	A	A	C	C	C	A	A	A	C	C	A	M	C	A	M	A	A	A	A	A	A	A	A	A	A	A	A	A	A	A	A	A
B3_3547083_G	G/A	B3	3547083	G	G	G	G	G	G	G	G	R	R	G	G	G	A	A	A	G	G	G	A	A	A	G	A	A	G	G	A	G	A	A	A	A	A	A	A	A	A	A	A	A	A	A	A	A	A
B3_3547098_C	C/A	B3	3547098	C	C	C	C	C	C	C	C	M	M	C	C	C	A	A	A	C	C	C	A	A	A	C	A	A	C	C	A	C	A	A	A	A	A	A	A	A	A	A	A	A	A	A	A	A	A
B3_3547135_A	G/A	B3	3547135	G	G	G	G	G	G	G	G	R	R	G	G	G	A	A	A	G	G	G	A	A	A	G	A	A	G	G	A	G	A	A	A	A	A	A	A	A	A	A	A	A	A	A	A	A	A
B3_3547206_A	A/G	B3	3547206	A	A	A	A	A	A	A	A	R	R	A	A	A	G	G	G	A	A	A	G	G	G	A	G	G	A	A	G	A	G	G	G	G	G	G	G	G	G	G	G	G	G	G	G	G	G
B3_3551663_A	G/A	B3	3551663	G	G	G	A	R	G	R	R	R	G	A	G	G	G	G	G	A	A	G	G	G	G	G	G	G	G	G	G	A	G	G	G	G	G	G	G	G	G	G	G	G	G	G	G	G	G
B3_3731442_A	G/A	B3	3731442	A	A	A	G	G	A	G	G	G	G	G	G	A	G	G	G	A	R	G	G	G	G	G	G	G	G	A	G	G	G	G	G	G	G	G	G	G	G	G	G	G	G	G	G	G	G
B3_3731489_C	C/T	B3	3731489	T	T	T	T	Y	T	Y	Y	T	Y	T	C	T	T	T	T	T	T	C	T	T	T	C	T	T	C	T	T	T	T	T	T	T	T	T	T	T	T	T	T	T	T	T	T	T	T
B3_3731493_T	T/C	B3	3731493	C	C	C	T	T	C	T	T	T	T	T	T	C	T	T	T	C	Y	T	T	T	T	T	T	T	T	C	T	T	T	T	T	T	T	T	T	T	T	T	T	T	T	T	T	T	T
B3_3731499_T	C/T	B3	3731499	T	T	T	T	Y	T	Y	Y	T	Y	T	C	T	T	T	T	T	T	C	T	T	T	C	T	T	C	T	T	T	T	T	T	T	T	T	T	T	T	T	T	T	T	T	T	T	T
B3_3731503_T	T/C	B3	3731503	T	T	T	C	Y	T	Y	Y	C	Y	C	T	T	C	C	C	T	Y	T	C	C	C	T	C	C	T	T	C	C	C	C	C	C	C	C	C	C	C	C	C	C	C	C	C	C	C
B3_3731508_C	A/C	B3	3731508	C	C	C	C	M	C	M	M	C	M	C	A	C	C	C	C	C	C	A	C	C	C	A	C	C	A	C	C	C	C	C	C	C	C	C	C	C	C	C	C	C	C	C	C	C	C
B3_3753398_C	G/C	B3	3753398	G	G	G	G	S	C	C	S	G	S	G	G	G	G	G	G	C	S	C	G	G	G	C	S	G	G	C	G	G	G	G	G	G	G	G	G	G	G	G	G	G	G	G	G	G	G
B3_3753411_G	A/G	B3	3753411	A	A	A	A	R	G	G	R	A	R	A	A	A	A	A	A	G	R	G	A	A	A	G	R	A	A	G	A	A	A	A	A	A	A	A	A	A	A	A	A	A	A	A	A	A	A
B3_3753424_T	C/T	B3	3753424	C	C	C	C	Y	T	T	Y	C	Y	C	C	C	C	C	C	C	Y	T	C	C	C	T	Y	C	C	T	C	C	C	C	C	C	C	C	C	C	C	C	C	C	C	C	C	C	C
B3_3753431_G	A/G	B3	3753431	A	A	A	A	R	G	G	R	A	R	A	A	A	A	A	A	G	R	G	A	A	A	G	R	A	A	G	A	A	A	A	A	A	A	A	A	A	A	A	A	A	A	A	A	A	A
B3_4316660_T	G/T	B3	4316660	G	G	G	G	K	G	K	G	G	T	G	G	G	G	G	G	G	G	T	G	G	G	K	G	G	K	G	G	G	G	G	G	G	G	G	G	G	G	G	G	G	G	G	G	G	G
B3_4364965_T	T/G	B3	4364965	T	T	T	T	K	T	K	T	T	G	T	T	T	T	T	T	T	T	G	T	T	T	K	K	T	K	T	T	T	T	T	T	T	T	T	T	T	T	T	T	T	T	T	T	T	T
B3_4365122_C	G/C	B3	4365122	G	G	G	G	S	G	G	G	G	C	G	G	G	G	G	G	G	G	C	G	G	G	S	G	G	S	G	G	G	G	G	G	G	G	G	G	G	G	G	G	G	G	G	G	G	G
B3_4365174_G	A/G	B3	4365174	A	A	A	A	R	A	R	A	A	G	A	A	A	A	A	A	A	A	G	A	A	A	R	A	A	R	A	A	A	A	A	A	A	A	A	A	A	A	A	A	A	A	A	A	A	A
B3_4365180_G	C/G	B3	4365180	C	C	C	C	S	C	S	C	C	G	C	C	C	C	C	C	C	C	G	C	C	C	S	C	C	S	C	C	C	C	C	C	C	C	C	C	C	C	C	C	C	C	C	C	C	C
B3_4433053_C	C/T	B3	4433053	C	C	C	C	Y	C	C	C	C	T	C	C	C	C	C	C	C	C	T	C	C	C	C	C	C	Y	C	C	C	C	C	C	C	C	C	C	C	C	C	C	C	C	C	C	C	C
B3_4433077_C	C/T	B3	4433077	C	C	C	C	Y	C	C	C	C	T	C	C	C	C	C	C	C	C	T	C	C	C	C	C	C	Y	C	C	C	C	C	C	C	C	C	C	C	C	C	C	C	C	C	C	C	C
B3_4433097_A	A/T	B3	4433097	A	A	A	A	W	A	A	A	A	T	A	A	A	A	A	A	A	A	T	A	A	A	A	A	A	W	A	A	A	A	A	A	A	A	A	A	A	A	A	A	A	A	A	A	A	A
B3_4433103_A	A/G	B3	4433103	A	A	A	A	R	A	A	A	A	G	A	A	A	A	A	A	A	A	G	A	A	A	A	A	A	R	A	A	A	A	A	A	A	A	A	A	A	A	A	A	A	A	A	A	A	A
B3_4462208_G	G/A	B3	4462208	G	G	G	G	A	G	G	G	G	A	G	G	G	A	A	A	G	G	A	A	A	A	A	A	A	A	G	A	R	A	A	A	A	A	A	A	A	A	A	A	A	A	A	A	A	A
B3_4490702_C	C/T	B3	4490702	C	C	C	C	C	C	T	C	C	T	C	C	C	T	T	T	C	Y	T	T	T	T	T	T	T	T	C	T	T	T	T	T	T	T	T	T	T	T	T	T	T	T	T	T	T	T
B3_4490745_G	G/A	B3	4490745	G	G	G	G	G	G	A	G	G	A	G	G	G	A	A	A	G	R	A	A	A	A	A	A	A	A	G	A	A	A	A	A	A	A	A	A	A	A	A	A	A	A	A	A	A	A
B3_4490771_T	T/G	B3	4490771	T	T	T	T	T	T	G	T	T	G	T	T	T	G	G	G	T	K	G	G	G	G	G	G	G	G	T	G	G	G	G	G	G	G	G	G	G	G	G	G	G	G	G	G	G	G
B3_4490842_G	A/G	B3	4490842	A	A	A	A	A	A	G	A	A	G	A	A	A	G	G	G	A	R	G	G	G	G	G	G	G	G	A	G	G	G	G	G	G	G	G	G	G	G	G	G	G	G	G	G	G	G
B3_4509780_G	T/G	B3	4509780	T	T	T	T	K	T	T	T	T	G	T	T	T	T	T	T	T	T	G	T	T	T	T	T	T	T	T	T	T	T	T	T	T	T	T	T	T	T	T	T	T	T	T	T	T	T
B3_4509923_C	T/C	B3	4509923	T	T	T	T	Y	T	T	T	T	C	T	T	T	T	T	T	T	T	C	T	T	T	T	T	T	T	T	T	T	T	T	T	T	T	T	T	T	T	T	T	T	T	T	T	T	T
B3_4509930_G	A/G	B3	4509930	A	A	A	A	R	A	A	A	A	G	A	A	A	A	A	A	A	A	G	A	A	A	A	A	A	A	A	A	A	A	A	A	A	A	A	A	A	A	A	A	A	A	A	A	A	A
B3_4542443_A	C/A	B3	4542443	C	C	C	C	C	C	M	C	C	A	C	C	C	C	C	C	C	C	A	C	C	C	M	C	C	C	C	C	C	C	C	C	C	C	C	C	C	C	C	C	C	C	C	C	C	C
B3_4764043_G	G/T	B3	4764043	G	G	G	G	G	G	G	G	K	G	G	G	G	G	G	G	G	G	G	G	G	G	G	G	G	G	G	G	G	G	G	G	G	G	G	G	G	G	G	G	G	G	G	G	G	G
B3_4846118_A	A/G	B3	4846118	A	A	A	A	A	A	A	A	A	A	A	A	A	A	A	A	A	A	A	A	A	A	A	A	A	A	A	A	A	A	A	A	A	A	A	A	A	A	A	A	A	A	A	A	A	A
B3_4846179_G	G/T	B3	4846179	G	G	G	G	G	G	G	G	G	G	G	G	G	G	G	G	G	G	G	G	G	G	G	G	G	G	G	G	G	G	G	G	G	G	G	G	G	G	G	G	G	G	G	G	G	G
B3_4919359_C	A/C	B3	4919359	A	A	A	A	A	A	A	A	A	A	A	C	A	A	M	A	A	A	A	A	A	A	A	A	A	A	A	A	A	A	A	A	A	A	A	A	A	A	A	A	A	A	A	A	A	A
B3_4981971_C	C/A	B3	4981971	A	A	A	A	A	A	A	A	A	C	A	C	A	C	C	C	A	C	C	C	C	C	M	C	C	C	C	C	A	C	C	C	C	C	C	C	C	C	C	C	C	C	C	C	C	C
B3_5010464_T	T/A	B3	5010464	T	T	T	T	T	T	T	A	A	T	T	T	T	A	W	A	T	A	T	A	A	A	W	T	A	T	T	A	W	A	A	A	A	A	A	A	A	A	A	A	A	A	A	A	A	A
B3_5010515_G	G/A	B3	5010515	G	G	G	G	G	G	G	A	A	G	G	G	G	A	R	A	G	A	G	A	A	A	R	G	A	G	G	A	R	A	A	A	A	A	A	A	A	A	A	A	A	A	A	A	A	A
B3_5010525_G	G/T	B3	5010525	G	G	G	G	G	G	G	T	T	G	G	G	G	T	K	T	G	T	G	T	T	T	K	G	T	G	G	T	K	T	T	T	T	T	T	T	T	T	T	T	T	T	T	T	T	T
B3_5010526_T	T/G	B3	5010526	T	T	T	T	T	T	T	G	G	T	T	T	T	G	K	G	T	G	T	G	G	G	K	T	G	T	T	G	K	G	G	G	G	G	G	G	G	G	G	G	G	G	G	G	G	G
B3_5065837_A	A/G	B3	5065837	A	A	A	A	A	A	A	A	A	A	A	G	A	G	R	G	A	G	A	G	G	G	A	A	G	R	A	G	R	G	G	G	G	G	G	G	G	G	G	G	G	G	G	G	G	G
B3_5065839_T	C/T	B3	5065839	C	C	C	C	C	C	C	C	C	C	C	T	C	T	T	T	C	T	C	T	T	T	C	C	T	Y	C	T	Y	T	T	T	T	T	T	T	T	T	T	T	T	T	T	T	T	T
B3_5065840_G	A/G	B3	5065840	A	A	A	A	A	A	G	A	A	A	A	G	A	G	G	G	A	G	A	G	G	G	A	A	G	R	A	G	R	G	G	G	G	G	G	G	G	G	R	G	G	G	G	G	G	G
B3_5065844_T	T/A	B3	5065844	T	T	T	T	T	T	T	T	T	T	T	A	T	A	W	A	T	A	T	A	A	A	T	T	A	W	T	A	W	A	A	A	A	A	A	A	A	A	A	A	A	A	A	A	A	A
B3_5065920_A	A/G	B3	5065920	A	A	A	A	A	A	A	A	A	A	A	G	A	G	R	G	A	G	A	G	G	G	A	A	G	R	A	G	R	G	G	G	G	G	G	G	G	G	G	G	G	G	G	G	G	G
B3_5065932_G	G/A	B3	5065932	G	G	G	G	G	G	G	G	G	G	G	A	G	A	R	A	G	A	G	A	A	A	G	G	A	R	G	A	R	A	A	A	A	A	A	A	A	A	A	A	A	A	A	A	A	A
B3_5065938_G	G/C	B3	5065938	G	G	G	G	G	G	G	G	G	G	G	G	G	G	S	G	G	G	G	G	G	G	G	G	G	G	G	G	G	G	G	G	G	G	G	G	G	G	G	G	G	G	G	G	G	G
B3_5065959_T	T/C	B3	5065959	T	T	T	T	T	T	T	T	T	T	T	C	T	C	Y	C	T	C	T	C	C	C	T	T	C	Y	T	C	Y	C	C	C	C	C	C	C	C	C	C	C	C	C	C	C	C	C
B3_5065979_T	T/C	B3	5065979	T	T	T	T	T	T	T	T	T	T	T	C	T	C	Y	C	T	C	T	C	C	C	T	T	C	Y	T	C	Y	C	C	C	C	C	C	C	C	C	C	C	C	C	C	C	C	C
B3_5073062_A	G/A	B3	5073062	G	G	G	G	G	G	G	G	R	G	G	A	G	G	A	G	G	G	G	G	G	G	G	G	G	G	G	G	G	G	G	G	G	G	G	G	G	G	G	G	G	G	R	G	G	G
B3_5225938_A	A/G	B3	5225938	A	A	A	A	A	A	A	R	A	A	A	G	A	A	R	A	G	A	A	A	A	A	A	A	A	A	A	A	A	A	A	A	A	A	A	A	A	A	A	A	A	A	A	A	A	A
B3_5225962_C	C/T	B3	5225962	C	C	C	C	C	C	C	Y	C	C	C	T	C	C	Y	C	T	C	C	C	C	C	C	C	C	C	C	C	C	C	C	C	C	C	C	C	C	C	C	C	C	C	C	C	C	C
B3_5225968_A	A/T	B3	5225968	A	A	A	A	A	A	A	W	A	A	A	T	A	A	W	A	T	A	A	A	A	A	A	A	A	A	A	A	A	A	A	A	A	A	A	A	A	A	A	A	A	A	A	A	A	A
B3_5343541_T	C/T	B3	5343541	C	C	C	C	C	C	C	Y	C	C	C	T	C	C	Y	C	C	C	C	C	C	C	C	C	C	C	C	C	C	C	C	C	C	C	C	C	C	C	C	C	C	C	C	C	C	C
B3_5343559_C	T/C	B3	5343559	T	T	T	T	T	T	T	Y	T	T	T	C	T	T	Y	T	T	T	T	T	T	T	T	T	T	T	T	T	T	T	T	T	T	T	T	T	T	T	T	T	T	T	T	T	T	T
B3_5343562_C	T/C	B3	5343562	T	T	T	T	T	T	T	Y	T	T	T	C	T	T	Y	T	T	T	T	T	T	T	T	T	T	T	T	T	T	T	T	T	T	T	T	T	T	T	T	T	T	T	T	T	T	T
B3_5343579_G	G/A	B3	5343579	G	G	G	G	G	G	G	R	G	G	G	A	G	G	R	G	G	G	G	G	G	G	G	G	G	G	G	G	G	G	G	G	G	G	G	G	G	G	G	G	G	G	G	G	G	G
B3_5343585_A	G/A	B3	5343585	G	G	G	G	G	G	G	R	G	G	G	A	G	G	R	G	G	G	G	G	G	G	G	G	G	G	G	G	G	G	G	G	G	G	G	G	G	G	G	G	G	G	G	G	G	G
B3_5343633_G	T/G	B3	5343633	T	T	T	T	T	T	T	K	T	T	T	G	T	T	K	T	T	T	T	T	T	T	T	T	T	T	T	T	T	T	T	T	T	T	T	T	T	T	T	T	T	T	T	T	T	T
B3_5413678_T	G/T	B3	5413678	G	G	G	T	K	G	G	T	G	G	T	G	G	G	G	G	G	G	G	G	G	G	G	T	G	G	G	G	K	G	G	G	G	G	G	G	G	G	G	G	G	G	G	G	G	G
B3_5413698_C	T/C	B3	5413698	T	T	T	C	Y	T	T	Y	T	T	C	T	T	T	T	T	T	T	T	T	T	T	T	C	T	T	T	T	Y	T	T	T	T	T	T	T	T	T	T	T	T	T	T	T	T	T
B3_5413700_G	A/G	B3	5413700	A	A	A	G	R	A	A	R	A	A	G	A	A	A	A	A	A	A	A	A	A	A	A	G	A	A	A	A	R	A	A	A	A	A	A	A	A	A	A	A	A	A	A	A	A	A
B3_5413706_C	A/C	B3	5413706	A	A	A	C	M	A	A	M	A	A	C	A	A	A	A	A	A	A	A	A	A	A	A	M	A	A	A	A	M	A	A	A	A	A	A	A	A	A	A	A	A	A	A	A	A	A
B3_5413714_A	G/A	B3	5413714	G	G	G	A	R	G	G	R	G	G	A	G	G	G	G	G	G	G	G	G	G	G	G	R	G	G	G	G	R	G	G	G	G	G	G	G	G	G	G	G	G	G	G	G	G	G
B3_5442411_G	G/T	B3	5442411	G	G	G	G	G	G	G	K	G	G	G	G	G	G	G	G	G	G	G	G	G	G	G	G	G	G	G	G	G	G	G	G	G	G	G	G	G	G	G	G	G	G	G	G	G	G
B3_5833161_C	C/T	B3	5833161	C	C	C	C	C	C	C	C	C	C	C	T	C	C	Y	C	C	C	C	C	C	C	C	C	C	C	C	C	C	C	C	C	C	C	C	C	C	C	C	C	C	C	C	C	C	C
B3_5833165_A	A/T	B3	5833165	A	A	A	A	A	A	A	A	A	A	A	T	A	A	W	A	A	A	A	A	A	A	A	A	A	A	A	A	A	A	A	A	A	A	A	A	A	A	A	A	A	A	A	A	A	A
B3_5833205_A	A/G	B3	5833205	A	A	A	A	A	A	A	A	A	A	A	G	A	A	R	A	A	A	A	A	A	A	A	A	A	A	A	A	A	A	A	A	A	A	A	A	A	A	A	A	A	A	A	A	A	A
B3_5833234_T	T/G	B3	5833234	T	T	T	T	T	T	T	T	T	T	T	G	T	T	K	T	T	T	T	T	T	T	T	T	T	T	T	T	T	T	T	T	T	T	T	T	T	T	T	T	T	T	T	T	T	T
B3_5833241_C	C/T	B3	5833241	C	C	C	C	C	C	C	C	C	C	C	T	C	C	Y	C	C	C	C	C	C	C	C	C	C	C	C	C	C	C	C	C	C	C	C	C	C	C	C	C	C	C	C	C	C	C
B3_5847788_C	C/T	B3	5847788	C	C	C	C	C	C	C	C	C	C	C	C	C	T	Y	T	Y	T	C	T	T	T	Y	C	T	Y	C	T	Y	T	T	T	T	T	T	T	T	T	T	T	T	T	T	T	T	T
B3_6240446_A	G/A	B3	6240446	G	G	G	G	G	G	G	G	G	G	G	G	G	A	R	A	A	A	G	A	A	A	R	G	A	R	G	A	G	A	A	A	A	A	A	A	A	A	A	A	A	A	A	A	A	A
B3_6240496_A	A/T	B3	6240496	A	A	A	A	A	A	A	A	A	A	A	A	A	T	W	T	T	T	A	T	T	T	W	A	T	W	A	T	A	T	T	T	T	T	T	T	T	T	T	T	T	T	T	T	T	T
B3_6323480_C	C/T	B3	6323480	C	C	C	C	C	C	C	C	C	C	C	C	C	T	Y	T	T	T	C	T	T	T	Y	C	T	Y	C	T	Y	T	T	T	T	T	T	T	T	T	T	T	T	T	T	T	T	T
B3_6323500_T	T/C	B3	6323500	T	T	T	T	T	T	T	T	T	T	T	T	T	C	Y	C	C	C	T	C	C	C	Y	T	C	Y	T	C	Y	C	C	C	C	C	C	C	C	C	C	C	C	C	C	C	C	C
B3_6440855_C	C/T	B3	6440855	C	C	C	C	T	C	T	Y	C	T	C	C	C	T	Y	T	T	T	T	T	T	T	T	Y	T	T	T	T	Y	T	T	T	T	T	T	T	T	T	T	T	T	T	T	T	T	T
B3_6440899_A	A/G	B3	6440899	A	A	A	A	A	A	A	A	A	A	A	A	A	G	R	G	G	G	R	G	G	G	R	A	G	R	A	G	A	G	G	G	G	G	G	G	G	G	G	G	G	G	G	G	G	G
B3_6440902_A	C/A	B3	6440902	C	C	C	C	A	C	A	M	C	A	C	C	C	A	M	A	A	A	A	A	A	A	A	M	A	A	A	A	C	A	A	A	A	A	A	A	A	A	A	A	A	A	A	A	A	A
B3_6440914_T	T/C	B3	6440914	T	T	T	T	T	T	T	T	T	T	T	T	T	C	Y	C	C	C	Y	C	C	C	Y	T	C	Y	T	C	T	C	C	C	C	C	C	C	C	C	C	C	C	C	C	C	C	C
B3_6440915_A	T/A	B3	6440915	T	T	T	T	A	T	A	W	T	A	T	T	T	T	T	T	T	T	W	T	T	T	W	W	T	W	A	T	T	T	T	T	T	T	T	T	T	T	T	T	T	T	T	T	T	T
B3_6440924_T	T/A	B3	6440924	T	T	T	T	A	T	A	W	T	A	T	T	T	A	T	W	W	A	A	A	A	W	A	W	A	A	A	A	T	A	A	W	A	A	A	A	A	A	A	A	A	A	A	A	A	A
B3_6440927_A	C/A	B3	6440927	C	C	C	C	A	C	A	M	C	A	C	C	C	A	A	A	A	A	A	A	A	A	A	M	A	A	A	A	M	A	A	A	A	A	A	A	A	A	A	A	A	A	A	A	A	A
B3_6440957_G	C/G	B3	6440957	C	C	C	C	G	C	G	S	C	G	C	C	C	G	S	G	G	G	G	G	G	G	G	S	G	G	G	G	S	G	G	G	G	G	G	G	G	G	G	G	G	G	G	G	G	G
B3_6645921_G	A/G	B3	6645921	A	A	A	A	A	A	A	A	A	A	A	A	A	G	R	G	G	G	R	G	G	G	R	A	R	R	A	G	A	G	G	G	G	G	G	G	G	G	G	G	G	G	G	G	G	G
B3_6645925_C	C/G	B3	6645925	C	C	C	C	C	C	C	C	C	C	C	C	C	G	S	G	G	G	S	G	G	G	S	C	S	S	C	G	C	G	G	G	G	G	G	G	G	G	G	G	G	G	G	G	G	G
B3_6682136_G	T/G	B3	6682136	T	T	T	T	T	T	T	T	T	T	T	G	T	G	K	G	G	G	K	G	G	G	K	T	K	K	T	G	T	G	G	G	G	G	G	G	G	G	G	G	G	G	G	G	G	G
B3_6682143_C	T/C	B3	6682143	T	T	T	T	T	T	T	T	T	T	T	C	T	C	Y	C	C	C	Y	C	C	C	Y	T	Y	Y	T	C	T	C	C	C	C	C	C	C	C	C	C	C	C	C	C	C	C	C
B3_6682158_A	T/A	B3	6682158	T	T	T	T	T	T	T	T	T	T	T	T	T	A	W	A	A	A	W	A	A	A	W	T	W	W	T	A	T	A	A	A	A	A	A	A	A	A	A	A	A	A	A	A	A	A
B3_6727902_T	C/T	B3	6727902	C	C	C	C	C	C	C	C	C	C	C	T	C	C	C	C	C	C	C	C	C	C	C	C	C	C	C	C	C	C	C	C	C	C	C	C	C	C	C	C	C	C	C	C	C	C
B3_6727975_A	G/A	B3	6727975	G	G	G	G	G	G	G	G	G	G	G	A	G	A	G	A	A	A	G	A	A	A	R	G	R	G	G	A	R	A	A	A	A	A	A	A	A	A	A	A	A	A	A	A	A	A
B3_6727981_A	A/C	B3	6727981	A	A	A	A	A	A	A	A	A	A	A	C	A	A	A	A	A	A	A	A	A	A	A	A	A	A	A	A	A	A	A	A	A	A	A	A	A	A	A	A	A	A	A	A	A	A
B3_6728061_G	G/A	B3	6728061	G	G	G	G	G	G	G	G	G	G	G	G	G	A	G	A	A	A	G	A	A	A	R	G	R	G	G	A	R	A	A	A	A	A	A	A	A	A	A	A	A	A	A	A	A	A
B3_6728081_G	G/T	B3	6728081	G	G	G	G	G	G	G	G	G	G	G	T	G	G	G	G	G	G	G	G	G	G	G	G	G	G	G	G	G	G	G	G	G	G	G	G	G	G	G	G	G	G	G	G	G	G
B3_6728130_A	C/A	B3	6728130	C	C	C	C	C	C	C	C	C	C	C	A	C	C	C	C	C	C	C	C	C	C	C	C	C	C	C	C	C	C	C	C	C	C	C	C	C	C	C	C	C	C	C	C	C	C
B3_6790711_A	G/A	B3	6790711	A	A	A	A	A	G	G	G	G	G	A	G	A	A	A	A	A	A	A	A	A	A	R	R	G	R	A	A	A	A	A	A	A	A	A	A	A	A	A	A	A	A	A	A	A	A
B3_6790733_T	C/T	B3	6790733	T	T	T	T	T	C	C	C	C	C	T	C	T	T	T	T	T	T	T	T	T	T	Y	Y	C	Y	T	T	T	T	T	T	T	T	T	T	T	T	T	T	T	T	T	T	T	T
B3_6790807_A	T/A	B3	6790807	A	A	A	A	A	T	T	T	T	T	A	T	A	A	A	A	A	A	A	A	A	A	W	W	T	W	A	A	A	A	A	A	A	A	A	A	A	A	A	A	A	A	A	A	A	A
B3_6863931_A	A/C	B3	6863931	A	A	A	A	A	A	A	A	A	A	A	A	A	C	M	C	C	C	M	C	C	C	M	A	M	M	A	C	M	C	C	C	C	C	C	C	C	C	C	C	C	C	C	C	C	C
B3_6863949_G	A/G	B3	6863949	A	A	A	A	A	A	A	A	A	A	A	A	A	G	R	G	G	G	R	G	G	G	R	A	R	R	A	G	R	G	G	G	G	G	G	G	G	G	G	G	G	G	G	G	G	G
B3_6863970_C	C/A	B3	6863970	C	C	C	C	C	C	C	C	C	C	C	C	C	A	M	A	A	A	M	A	A	A	M	C	M	M	C	A	M	A	A	A	A	A	A	A	A	A	A	A	A	A	A	A	A	A
B3_6863985_T	T/A	B3	6863985	T	T	T	T	T	T	T	T	T	T	T	T	T	A	W	A	A	A	W	A	A	A	W	T	W	W	T	A	W	A	A	A	A	A	A	A	A	A	A	A	A	A	A	A	A	A
B3_6864006_A	A/G	B3	6864006	A	A	A	A	A	A	A	A	A	A	A	A	A	G	R	G	G	G	R	G	G	G	R	A	R	R	A	G	R	G	G	G	G	G	G	G	G	G	G	G	G	G	G	G	G	G
B3_6879150_T	T/G	B3	6879150	T	T	T	T	T	T	T	K	G	T	T	T	T	G	K	G	G	G	T	G	G	G	G	T	G	K	G	G	G	G	G	G	G	G	G	G	G	G	G	G	G	G	G	G	G	G
B3_6879176_T	T/G	B3	6879176	T	T	T	T	T	T	T	K	G	T	T	T	T	G	K	G	G	G	T	G	G	G	K	T	G	K	G	G	G	G	G	G	G	G	G	G	G	G	G	G	G	G	G	G	G	G
B3_6879202_G	G/A	B3	6879202	G	G	G	G	G	G	G	R	A	G	G	G	G	A	R	A	A	A	G	A	A	A	R	G	A	R	G	A	A	A	A	A	A	A	A	A	A	A	A	A	A	A	A	A	A	A
B3_6879226_T	T/C	B3	6879226	T	T	T	T	T	T	T	T	T	T	T	T	T	C	T	C	C	C	T	C	C	C	Y	T	C	Y	T	C	C	C	C	C	C	C	C	C	C	C	C	C	C	C	C	C	C	C
B3_6879271_G	G/A	B3	6879271	G	G	G	G	G	G	G	R	A	G	G	G	G	G	G	G	G	G	G	G	G	G	G	G	G	G	A	G	G	G	G	G	G	G	G	G	G	G	G	G	G	G	G	G	G	G
B3_6879286_A	A/C	B3	6879286	A	A	A	A	A	A	A	M	C	A	A	A	A	C	M	C	C	C	A	C	C	C	M	A	C	M	C	C	C	C	C	C	C	C	C	C	C	C	C	C	C	C	C	C	C	C
B3_6879307_T	T/C	B3	6879307	T	T	T	T	T	T	T	T	T	T	T	T	T	C	Y	C	C	C	T	C	C	C	Y	T	C	Y	T	C	C	C	C	C	C	C	C	C	C	C	C	C	C	C	C	C	C	C
B3_6928843_C	A/C	B3	6928843	A	A	A	A	A	A	A	A	C	A	A	A	A	A	A	A	A	A	A	A	A	A	A	A	A	A	A	A	A	A	A	A	A	A	A	A	A	A	A	A	A	A	A	A	A	A
B3_6928862_T	C/T	B3	6928862	C	C	C	C	C	C	C	C	T	C	C	C	C	T	Y	T	T	T	Y	T	T	T	Y	C	Y	Y	C	T	Y	T	T	T	T	T	T	T	T	T	T	T	T	T	T	T	T	T
B3_6928865_C	A/C	B3	6928865	A	A	A	A	A	A	A	A	C	A	A	A	A	A	A	A	A	A	A	A	A	A	A	A	A	A	A	A	A	A	A	A	A	A	A	A	A	A	A	A	A	A	A	A	A	A
B3_6928882_T	A/T	B3	6928882	A	A	A	A	A	A	A	A	T	A	A	A	A	A	A	A	A	A	A	A	A	A	A	A	A	A	A	A	A	A	A	A	A	A	A	A	A	A	A	A	A	A	A	A	A	A
B3_6988451_C	C/G	B3	6988451	C	C	C	C	C	C	C	C	C	C	C	C	C	G	S	G	G	G	S	G	G	G	S	C	S	S	C	G	S	G	G	G	G	G	G	G	G	G	G	G	G	G	G	G	G	G
B3_6995154_C	C/T	B3	6995154	C	C	C	C	C	C	C	C	C	C	C	C	C	T	T	T	T	T	Y	T	T	T	C	C	T	T	C	T	Y	T	T	T	T	T	T	T	T	T	T	T	T	T	T	T	T	T
B3_6995173_C	C/T	B3	6995173	C	C	C	C	C	C	C	C	C	C	C	C	C	T	T	T	T	T	Y	T	T	T	C	C	T	T	C	T	Y	T	T	T	T	T	T	T	T	T	T	T	T	T	T	T	T	T
B3_6995213_T	C/T	B3	6995213	C	C	C	C	C	C	C	C	C	C	C	C	C	T	T	T	T	T	Y	T	T	T	C	C	T	T	C	T	Y	T	T	T	T	T	T	T	T	T	T	T	T	T	T	T	T	T
B3_6995215_A	A/G	B3	6995215	A	A	A	A	A	A	A	A	A	A	A	A	A	G	G	G	G	G	R	G	G	G	A	A	G	G	A	G	R	G	G	G	G	G	G	G	G	G	G	G	G	G	G	G	G	G
B3_6995388_A	G/A	B3	6995388	G	G	G	G	G	G	G	G	A	G	G	G	G	G	G	G	G	G	G	G	G	G	G	G	G	G	A	G	G	G	G	G	G	G	G	G	G	G	G	G	G	G	G	G	G	G
B3_7094252_C	A/C	B3	7094252	A	A	A	A	A	A	A	A	A	A	A	A	A	C	M	C	C	C	M	C	C	C	M	A	M	M	A	C	M	C	C	C	C	C	C	C	C	C	C	C	C	C	C	C	C	C
B3_7094305_A	C/A	B3	7094305	C	C	C	C	C	C	C	C	C	C	C	C	C	A	M	A	A	A	M	A	A	A	M	C	M	M	C	A	M	A	A	A	A	A	A	A	A	A	A	A	A	A	A	A	A	A
B3_7169714_A	C/A	B3	7169714	C	C	C	C	C	C	C	C	C	C	C	C	C	A	A	A	A	A	M	A	A	A	M	C	C	A	C	A	A	A	A	A	A	A	A	A	A	A	A	A	A	A	A	A	A	A
B3_7169757_T	A/T	B3	7169757	A	A	A	A	A	A	A	A	A	A	A	A	A	T	T	T	T	T	W	T	T	T	W	A	A	T	A	T	T	T	T	T	T	T	T	T	T	T	T	T	T	T	T	T	T	T
B3_7182308_G	A/G	B3	7182308	A	A	A	A	A	A	A	A	A	A	A	A	A	G	R	G	G	G	R	G	G	G	R	A	R	R	A	G	R	G	G	G	G	G	G	G	G	G	G	G	G	G	G	G	G	G
B3_7182377_C	C/A	B3	7182377	C	C	C	C	C	A	C	C	C	C	C	C	C	C	M	C	C	C	C	C	C	C	C	C	C	C	C	C	C	C	C	C	C	C	C	C	C	C	C	C	C	C	C	C	C	C
B3_7247988_A	A/G	B3	7247988	A	A	A	A	A	A	A	A	A	A	A	A	A	G	R	G	G	G	R	G	G	G	R	A	R	R	A	G	R	G	G	G	G	G	G	G	G	G	G	G	G	G	G	G	G	G
B3_7247991_C	C/G	B3	7247991	C	C	C	C	C	C	C	C	C	C	C	C	C	G	S	G	G	G	S	G	G	G	S	C	S	S	C	G	S	G	G	G	G	G	G	G	G	G	G	G	G	G	G	G	G	G
B3_7248059_T	T/C	B3	7248059	T	T	T	T	T	T	T	T	T	T	T	T	T	C	Y	C	C	C	Y	C	C	C	Y	T	Y	Y	T	C	Y	C	C	C	C	C	C	C	C	C	C	C	C	C	C	C	C	C
B3_7248077_A	A/T	B3	7248077	A	A	A	A	A	A	A	A	A	A	A	A	A	T	W	T	T	T	W	T	T	T	W	A	W	W	A	T	W	T	T	T	T	T	T	T	T	T	T	T	T	T	T	T	T	T
B3_7248082_G	G/T	B3	7248082	G	G	G	G	G	G	G	G	G	G	G	G	G	T	K	T	T	T	K	T	T	T	K	G	K	K	G	T	K	T	T	T	T	T	T	T	T	T	T	T	T	T	T	T	T	T
B3_7297176_A	A/T	B3	7297176	A	A	A	A	A	A	A	A	A	A	A	A	A	T	T	T	T	T	T	T	T	T	T	A	W	W	A	T	W	T	T	T	T	T	T	T	T	T	T	T	T	T	T	T	T	T
B3_7297323_A	A/G	B3	7297323	A	A	A	A	A	A	A	A	A	A	A	A	A	G	G	G	G	G	G	G	G	G	G	A	R	R	A	G	R	G	G	G	G	G	G	G	G	G	G	G	G	G	G	G	G	G
B3_7297361_T	T/C	B3	7297361	T	T	T	T	T	T	T	T	T	T	T	T	T	C	C	C	C	C	C	C	C	C	C	T	Y	Y	T	C	Y	C	C	C	C	C	C	C	C	C	C	C	C	C	C	C	C	C
B3_7297388_T	T/C	B3	7297388	T	T	T	T	T	T	T	T	T	T	T	T	T	C	C	C	C	C	C	C	C	C	C	T	Y	Y	T	C	Y	C	C	C	C	C	C	C	C	C	C	C	C	C	C	C	C	C
B3_7313932_A	A/C	B3	7313932	A	A	A	A	A	A	A	A	A	A	A	A	A	C	C	C	C	C	M	C	C	C	A	A	M	M	A	C	C	C	C	C	C	C	C	C	C	C	C	C	C	C	C	C	C	C
B3_7313949_T	G/T	B3	7313949	G	G	G	G	G	G	G	G	G	G	G	G	G	G	G	G	G	G	G	G	G	G	G	G	G	G	G	G	G	G	G	G	G	G	G	G	G	G	G	G	G	G	G	G	G	G
B3_7313958_G	G/T	B3	7313958	G	G	G	G	G	G	G	G	G	G	G	G	G	T	T	T	T	T	K	T	T	T	G	G	K	K	G	T	T	T	T	T	T	T	T	T	T	T	T	T	T	T	T	T	T	T
B3_7313994_C	C/A	B3	7313994	C	C	C	C	C	C	C	C	C	C	C	C	C	A	A	A	A	A	M	A	A	A	C	C	M	M	C	A	A	A	A	A	A	A	A	A	A	A	A	A	A	A	A	A	A	A
B3_7360899_T	T/C	B3	7360899	T	T	T	T	T	T	T	T	T	T	T	T	T	C	C	C	C	C	C	C	C	C	Y	T	C	Y	T	C	Y	C	C	C	C	C	C	C	C	C	C	C	C	C	C	C	C	C
B3_7361058_T	T/C	B3	7361058	T	T	T	T	T	T	T	T	T	T	T	T	T	C	T	C	C	C	Y	C	C	C	T	T	T	C	T	C	C	C	C	C	C	C	C	C	C	C	C	C	C	C	C	C	C	C
B3_7361270_G	G/C	B3	7361270	G	G	G	G	G	G	G	G	G	G	G	G	G	C	G	C	C	C	S	C	C	C	G	G	G	C	G	C	C	C	C	C	C	C	C	C	C	C	C	C	C	C	C	C	C	C
B3_7361277_T	T/G	B3	7361277	T	T	T	T	T	T	T	T	T	T	T	T	T	G	T	G	G	G	K	G	G	G	T	T	T	G	T	G	G	G	G	G	G	G	G	G	G	G	G	G	G	G	G	G	G	G
B3_7523579_C	G/C	B3	7523579	G	G	G	G	G	G	G	G	G	G	G	G	G	C	S	C	C	C	S	C	C	C	S	G	S	S	G	C	S	C	C	C	C	C	C	C	C	C	C	C	C	C	C	C	C	C
B3_7587937_G	G/A	B3	7587937	G	G	G	G	G	G	G	G	A	G	G	G	G	G	G	G	G	G	G	G	G	G	G	G	G	G	G	G	G	G	G	G	G	G	G	G	G	G	G	G	G	G	G	G	G	G
B3_7587938_C	C/A	B3	7587938	C	C	C	C	C	C	C	C	A	C	C	C	C	C	C	C	C	C	C	C	C	C	C	C	C	C	C	C	C	C	C	C	C	C	C	C	C	C	C	C	C	C	C	C	C	C
B3_7587944_C	C/T	B3	7587944	C	C	C	C	C	C	C	C	C	C	C	C	C	T	C	T	T	T	C	T	T	T	Y	C	Y	Y	C	T	Y	T	T	T	T	T	T	T	T	T	T	T	T	T	T	T	T	T
B3_7587945_T	T/C	B3	7587945	T	T	T	T	T	T	T	T	C	T	T	T	T	T	T	T	T	T	T	T	T	T	T	T	T	T	T	T	T	T	T	T	T	T	T	T	T	T	T	T	T	T	T	T	T	T
B3_7587956_T	T/C	B3	7587956	T	T	T	T	T	T	T	T	C	T	T	T	T	T	T	T	T	T	T	T	T	T	T	T	T	T	T	T	T	T	T	T	T	T	T	T	T	T	T	T	T	T	T	T	T	T
B3_7587961_A	A/G	B3	7587961	A	A	A	A	A	A	A	A	G	A	A	A	A	G	A	G	G	G	A	G	G	G	R	A	R	R	A	G	R	G	G	G	G	G	G	G	G	G	G	G	G	G	G	G	G	G
B3_7587975_T	T/C	B3	7587975	T	T	T	T	T	T	T	T	C	T	T	T	T	T	T	T	T	T	T	T	T	T	T	T	T	T	T	T	T	T	T	T	T	T	T	T	T	T	T	T	T	T	T	T	T	T
B3_7588076_G	G/C	B3	7588076	G	G	G	G	G	G	G	G	G	G	G	G	G	C	G	C	C	C	G	C	C	C	S	G	S	S	G	C	S	C	C	C	C	C	C	C	C	C	C	C	C	C	C	C	C	C
B3_7588085_T	C/T	B3	7588085	C	C	C	C	C	C	C	C	C	C	C	C	C	T	C	T	T	T	C	T	T	T	Y	C	Y	Y	C	T	Y	T	T	T	T	T	T	T	T	T	T	T	T	T	T	T	T	T
B3_7588089_A	G/A	B3	7588089	G	G	G	G	G	G	G	G	G	G	G	G	G	A	G	A	A	A	G	A	A	A	R	R	R	R	G	A	R	A	A	A	A	A	A	A	A	A	A	A	A	A	A	A	A	A
B3_7604250_T	A/T	B3	7604250	A	A	A	A	A	A	A	A	A	A	A	A	A	T	W	T	T	T	W	T	T	T	W	A	W	W	A	T	W	T	T	T	T	T	T	T	T	T	T	T	T	T	T	T	T	T
B3_7604738_A	A/G	B3	7604738	A	A	A	A	A	A	A	A	A	A	A	A	A	G	G	G	G	G	A	G	G	G	R	A	R	R	A	G	R	G	G	G	G	G	G	G	G	G	G	G	G	G	G	G	G	G
B3_7604822_T	G/T	B3	7604822	G	G	G	G	G	G	G	G	T	G	G	G	G	T	T	T	T	T	G	T	T	T	K	G	K	K	G	T	K	T	T	T	T	T	T	T	T	T	T	T	T	T	T	T	T	T
B3_7604866_A	A/T	B3	7604866	A	A	A	A	A	A	A	A	T	A	A	A	A	A	A	A	A	A	A	A	A	A	A	A	A	A	A	A	A	A	A	A	A	A	A	A	A	A	A	A	A	A	A	A	A	A
B3_7700379_C	T/C	B3	7700379	T	T	T	T	T	T	T	T	T	T	T	T	T	C	Y	C	C	C	T	C	C	C	T	T	Y	Y	Y	C	C	C	C	C	C	C	C	C	C	C	C	C	C	C	C	C	C	C
B3_7700434_A	C/A	B3	7700434	C	C	C	C	C	C	C	C	C	C	C	C	C	A	M	A	A	A	C	A	A	A	C	C	M	M	M	A	A	A	A	A	A	A	A	A	A	A	A	A	A	A	A	A	A	A
B3_7700474_T	A/T	B3	7700474	A	A	A	A	A	A	A	A	A	A	A	A	A	T	W	T	T	T	A	T	T	T	A	A	W	W	W	T	T	T	T	T	T	T	T	T	T	T	T	T	T	T	T	T	T	T
B3_7749462_C	T/C	B3	7749462	T	T	T	T	T	T	T	T	T	T	T	C	T	T	T	T	T	T	T	T	T	T	T	T	T	T	T	T	Y	T	T	T	T	T	T	T	T	T	T	T	T	T	T	T	T	T
B3_7749467_G	T/G	B3	7749467	T	T	T	T	T	T	T	T	T	T	T	G	T	T	K	T	K	K	T	T	K	T	T	T	T	T	T	T	K	T	T	K	T	K	K	K	K	K	K	K	K	K	K	K	K	T
B3_7749506_A	G/A	B3	7749506	G	G	G	G	G	G	G	G	G	G	G	A	G	G	R	G	G	G	G	G	G	G	G	G	G	G	G	G	R	G	G	G	G	G	G	G	G	R	G	G	G	G	G	G	G	G
B3_7749630_A	T/A	B3	7749630	T	T	T	T	T	T	T	W	T	T	T	A	T	A	W	A	W	A	T	A	A	A	T	T	W	T	T	A	A	A	A	A	A	A	A	A	A	A	A	A	A	A	A	A	A	A
B3_7749681_G	A/G	B3	7749681	A	A	A	A	A	A	A	R	A	A	A	G	A	G	R	G	R	G	A	G	G	G	A	A	R	A	A	G	G	G	G	G	G	G	G	G	G	G	G	G	G	G	G	G	G	G
B3_7756577_G	A/G	B3	7756577	A	A	A	A	A	A	A	R	A	A	A	A	A	G	R	G	G	G	R	G	G	G	R	R	R	R	R	G	R	G	G	G	G	G	G	G	G	G	G	G	G	G	G	G	G	G
B3_7756598_T	G/T	B3	7756598	G	G	G	G	G	G	G	K	G	G	G	G	G	T	K	T	T	T	K	T	T	T	K	K	K	K	K	T	K	T	T	T	T	T	T	T	T	T	T	T	T	T	T	T	T	T
B3_7756599_T	C/T	B3	7756599	C	C	C	C	C	C	C	Y	C	C	C	C	C	T	Y	T	T	T	Y	T	T	T	Y	Y	Y	Y	Y	T	Y	T	T	T	T	T	T	T	T	T	T	T	T	T	T	T	T	T
B3_7756640_A	G/A	B3	7756640	G	G	G	G	G	G	G	R	G	G	G	G	G	A	R	A	A	A	R	A	A	A	R	R	R	R	R	A	R	A	A	A	A	A	A	A	A	A	A	A	A	A	A	A	A	A
B3_7756658_C	T/C	B3	7756658	T	T	T	T	T	T	T	Y	T	T	T	T	T	C	Y	C	C	C	Y	C	C	C	Y	Y	Y	Y	Y	C	Y	C	C	C	C	C	C	C	C	C	C	C	C	C	C	C	C	C
B3_7756662_A	G/A	B3	7756662	G	G	G	G	G	G	G	R	G	G	G	G	G	A	R	A	A	A	R	A	A	A	R	R	R	R	R	A	R	A	A	A	A	A	A	A	A	A	A	A	A	A	A	A	A	A
B3_7821870_T	C/T	B3	7821870	C	C	C	C	C	C	C	Y	C	C	C	T	C	T	Y	T	T	T	T	T	T	T	Y	Y	C	Y	C	T	Y	T	T	T	T	T	T	T	T	T	T	T	T	T	T	T	T	T
B3_7821938_C	T/C	B3	7821938	T	T	T	T	T	T	T	Y	T	T	T	T	T	C	Y	C	C	C	C	C	C	C	Y	Y	T	Y	T	C	Y	C	C	C	C	C	C	C	C	C	C	C	C	C	C	C	C	C
B3_7844095_A	A/G	B3	7844095	A	A	A	A	A	A	A	A	A	A	A	G	A	A	A	A	A	A	A	A	A	A	A	A	A	A	A	A	A	A	A	A	A	A	A	A	A	A	A	A	A	A	A	A	A	A
B3_7844099_T	C/T	B3	7844099	C	C	C	C	C	C	C	C	C	C	C	T	C	C	C	C	C	C	C	C	C	C	C	C	C	C	C	C	C	C	C	C	C	C	C	C	C	C	C	C	C	C	C	C	C	C
B3_7850344_T	T/C	B3	7850344	T	T	T	T	T	C	T	T	C	T	T	T	T	T	T	T	T	T	T	T	T	T	T	T	T	T	T	T	T	T	T	T	T	T	T	T	T	T	T	T	T	T	T	T	T	T
B3_7852223_G	A/G	B3	7852223	A	A	A	A	A	A	A	R	A	A	A	A	A	G	R	G	G	G	R	G	G	G	R	R	R	R	R	G	R	G	G	G	G	G	G	G	G	G	G	G	G	G	G	G	G	G
B3_7950973_A	G/A	B3	7950973	G	G	G	G	G	G	G	R	G	G	G	G	G	A	R	A	A	A	R	A	A	A	R	R	R	R	R	A	R	A	A	A	A	A	A	A	A	A	A	A	A	A	A	A	A	A
B3_7951003_A	C/A	B3	7951003	C	C	C	C	C	C	C	M	C	C	C	C	C	A	M	A	A	A	M	A	A	A	M	M	M	M	M	A	M	A	A	A	A	A	A	A	A	A	A	A	A	A	A	A	A	A
B3_7970034_C	T/C	B3	7970034	T	T	T	T	T	T	T	T	T	T	T	T	T	T	T	T	T	T	T	T	T	T	T	T	T	T	T	T	T	T	T	T	T	T	T	T	T	T	T	T	T	T	T	T	T	T
B3_7983695_G	T/G	B3	7983695	T	T	T	T	T	T	T	T	T	T	T	T	T	T	T	T	T	T	T	T	T	T	T	T	T	T	T	T	T	T	T	T	T	T	T	T	T	T	T	T	T	T	T	T	T	T
B3_7983806_A	G/A	B3	7983806	G	G	G	G	G	G	G	G	G	G	G	G	G	G	G	G	G	G	G	G	G	G	G	G	G	G	G	G	G	G	G	G	G	G	G	G	G	G	G	G	G	G	G	G	G	G
B3_7983819_C	C/T	B3	7983819	C	C	C	C	C	C	C	C	C	C	C	C	C	C	C	C	C	C	C	C	C	C	C	C	C	C	C	C	C	C	C	C	C	C	C	C	C	C	C	C	C	C	C	C	C	C
B3_8048913_T	T/C	B3	8048913	T	T	T	T	T	T	T	Y	T	T	T	T	T	C	Y	C	C	C	T	C	C	C	Y	C	Y	T	Y	C	C	C	C	C	C	C	C	C	C	C	C	C	C	C	C	C	C	C
B3_8048917_T	C/T	B3	8048917	C	C	C	C	C	C	C	Y	C	C	C	C	C	T	Y	T	T	T	C	T	T	T	Y	T	Y	C	Y	T	T	T	T	Y	T	T	T	T	T	T	T	T	T	T	T	T	T	T
B3_8113269_A	A/G	B3	8113269	A	A	A	A	A	A	A	G	A	A	A	A	A	G	R	G	G	G	A	G	G	G	R	R	R	R	G	G	R	G	G	G	G	G	G	G	G	G	G	G	G	G	G	G	G	G
B3_8167946_C	C/T	B3	8167946	C	C	C	C	C	C	C	Y	C	C	C	C	C	T	C	T	T	T	Y	T	T	T	Y	Y	T	C	T	T	Y	T	T	T	T	T	T	T	T	T	T	T	T	T	T	T	T	T
B3_8175633_A	A/T	B3	8175633	A	A	A	A	A	A	A	W	A	A	A	A	A	T	A	T	T	T	W	T	T	T	T	W	A	W	T	T	W	T	T	T	T	T	T	T	T	T	T	T	T	T	T	T	T	T
B3_8175665_A	A/G	B3	8175665	A	A	A	A	A	A	A	R	A	A	A	A	A	G	A	G	G	G	R	G	G	G	G	R	A	R	G	G	R	G	G	G	G	G	G	G	G	G	G	G	G	G	G	G	G	G
B3_8175685_A	G/A	B3	8175685	G	G	G	G	G	G	G	R	G	G	G	G	G	A	G	A	A	A	R	A	A	A	A	R	G	R	A	A	R	A	A	A	A	A	A	A	A	A	A	A	A	A	A	A	A	A
B3_8175718_A	A/G	B3	8175718	A	A	A	A	A	A	A	R	A	A	A	A	A	G	A	G	G	G	R	G	G	G	G	R	A	R	G	G	R	G	G	G	G	G	G	G	G	G	G	G	G	G	G	G	G	G
B3_8176206_G	G/A	B3	8176206	G	G	G	G	G	G	G	R	G	G	G	G	G	A	R	A	A	A	G	A	A	A	R	R	R	A	A	A	R	A	A	A	A	A	A	A	A	A	A	A	A	A	A	A	A	A
B3_8176211_T	T/C	B3	8176211	T	T	T	T	T	T	T	Y	T	T	T	T	T	C	Y	C	C	C	T	C	C	C	Y	Y	Y	C	C	C	Y	C	C	C	C	C	C	C	C	C	C	C	C	C	C	C	C	C
B3_8182194_A	C/A	B3	8182194	C	C	C	C	C	C	C	M	C	C	C	C	C	A	M	A	A	A	M	A	A	A	M	M	M	M	A	A	C	A	A	A	A	A	A	A	A	A	A	A	A	A	A	A	A	A
B3_8182278_T	G/T	B3	8182278	G	G	G	G	G	G	G	K	G	G	G	G	G	T	K	T	T	T	K	T	T	T	K	K	K	K	T	T	G	T	T	T	T	T	T	T	T	T	T	T	T	T	T	T	T	T
B3_8182290_A	A/G	B3	8182290	A	A	A	A	A	A	A	R	A	A	A	A	A	G	R	G	G	G	R	G	G	G	R	R	R	R	G	G	A	G	G	G	G	G	G	G	G	G	G	G	G	G	G	G	G	G
B3_8196390_G	A/G	B3	8196390	A	A	A	A	A	A	A	R	A	A	A	A	A	G	R	G	G	G	R	G	G	G	R	R	R	R	G	G	R	G	G	G	G	G	G	G	G	G	G	G	G	G	G	G	G	G
B3_8196395_C	C/G	B3	8196395	C	C	C	C	C	C	C	S	C	C	C	C	C	G	S	G	G	G	S	G	G	G	S	S	S	S	G	G	S	G	G	G	G	G	G	G	G	G	G	G	G	G	G	G	G	G
B3_8196438_C	C/T	B3	8196438	C	C	C	C	C	C	C	Y	C	C	C	C	C	T	Y	T	T	T	Y	T	T	T	Y	Y	Y	Y	T	T	Y	T	T	T	T	T	T	T	T	T	T	T	T	T	T	T	T	T
B3_8196440_A	A/G	B3	8196440	A	A	A	A	A	A	A	R	A	A	A	A	A	G	R	G	G	G	R	G	G	G	R	R	R	R	G	G	R	G	G	G	G	G	G	G	G	G	G	G	G	G	G	G	G	G
B3_8239471_A	A/G	B3	8239471	A	A	A	A	A	A	A	R	A	A	A	A	A	G	R	G	G	G	R	G	G	G	R	R	R	A	G	G	R	G	G	G	G	G	G	G	G	G	G	G	G	G	G	G	G	G
B3_8239480_A	G/A	B3	8239480	G	G	G	G	G	G	G	R	G	G	G	G	G	A	R	A	A	A	R	A	A	A	R	R	R	G	A	A	R	A	A	A	A	A	A	A	A	A	A	A	A	A	A	A	A	A
B3_8239515_T	A/T	B3	8239515	A	A	A	A	A	A	A	W	A	A	A	A	A	T	W	T	T	T	W	T	T	T	W	W	W	A	T	T	W	T	T	T	T	T	T	T	T	T	T	T	T	T	T	T	T	T
B3_8239516_C	T/C	B3	8239516	T	T	T	T	T	T	T	Y	T	T	T	T	T	C	Y	C	C	C	Y	C	C	C	Y	Y	Y	T	C	C	Y	C	C	C	C	C	C	C	C	C	C	C	C	C	C	C	C	C
B3_8239519_C	C/T	B3	8239519	C	C	C	C	C	C	C	Y	C	C	C	C	C	T	Y	T	T	T	Y	T	T	T	Y	Y	Y	C	T	T	Y	T	T	T	T	T	T	T	T	T	T	T	T	T	T	T	T	T
B3_8239525_G	A/G	B3	8239525	A	A	A	A	A	A	A	R	A	A	A	A	A	G	R	G	G	G	R	G	G	G	R	R	R	A	G	G	R	G	G	G	G	G	G	G	G	G	G	G	G	G	G	G	G	G
B3_8256480_C	C/G	B3	8256480	C	C	C	C	C	C	C	S	C	C	C	C	C	G	S	G	G	G	G	G	G	G	S	C	S	C	G	G	G	G	G	G	G	G	G	G	G	G	G	G	G	G	G	G	G	G
B3_8256495_G	A/G	B3	8256495	A	A	A	A	A	A	A	R	A	A	A	A	A	G	R	G	G	G	G	G	G	G	R	A	R	A	G	G	G	G	G	G	G	G	G	G	G	G	G	G	G	G	G	G	G	G
B3_8448062_T	C/T	B3	8448062	C	C	C	C	C	C	C	C	C	C	C	C	C	T	Y	T	T	T	Y	T	T	T	Y	Y	Y	Y	T	T	Y	T	T	T	T	T	T	T	T	T	T	T	T	T	T	T	T	T
B3_8448099_A	G/A	B3	8448099	G	G	G	G	G	G	G	G	G	G	G	G	G	A	R	A	A	A	R	A	A	A	R	R	R	R	A	A	R	A	A	A	A	A	A	A	A	A	A	A	A	A	A	A	A	A
B3_8452991_T	T/C	B3	8452991	T	T	T	T	T	T	T	Y	T	T	T	T	T	C	Y	C	C	C	Y	C	C	C	Y	Y	Y	Y	C	C	Y	C	C	C	C	C	C	C	C	C	C	C	C	C	C	C	C	C
B3_8453005_G	A/G	B3	8453005	A	A	A	A	A	A	A	A	A	A	A	A	A	A	A	A	A	A	A	A	A	A	A	A	A	A	A	A	A	A	A	A	A	A	A	A	A	A	A	A	A	A	A	A	A	A
B3_8453042_G	G/A	B3	8453042	G	G	G	G	G	G	G	G	G	G	G	G	G	G	G	G	G	G	G	G	G	G	G	G	G	G	G	G	G	G	G	G	G	G	G	G	G	G	G	G	G	G	G	G	G	G
B3_8493002_A	C/A	B3	8493002	C	C	C	C	C	C	C	C	C	C	C	C	C	A	M	A	A	A	M	A	A	A	M	M	M	M	A	A	M	A	A	A	A	A	A	A	A	A	A	A	A	A	A	A	A	A
B3_8493012_T	G/T	B3	8493012	G	G	G	G	G	G	G	G	G	G	G	G	G	T	K	T	T	T	K	T	T	T	K	K	K	K	T	T	K	T	T	T	T	T	T	T	T	T	T	T	T	T	T	T	T	T
B3_8573123_T	C/T	B3	8573123	C	C	C	C	C	C	C	C	C	C	C	C	C	T	C	T	T	T	C	T	T	T	C	C	C	C	T	T	C	T	T	T	T	T	T	T	T	T	T	T	T	T	T	T	T	T
B3_8601755_A	A/T	B3	8601755	A	A	A	A	A	A	A	A	A	A	A	A	A	T	W	T	T	T	A	T	T	T	T	W	A	W	T	T	T	T	T	T	T	T	T	T	T	T	T	T	T	T	T	T	T	T
B3_8601756_T	T/C	B3	8601756	T	T	T	T	T	T	T	T	T	T	T	T	T	C	Y	C	C	C	T	C	C	C	C	Y	T	Y	C	C	C	C	C	C	C	C	C	C	C	C	C	C	C	C	C	C	C	C
B3_8601776_C	G/C	B3	8601776	G	G	G	G	G	G	G	G	G	G	G	G	G	C	S	C	C	C	G	C	C	C	C	S	G	S	C	C	C	C	C	C	C	C	C	C	C	C	C	C	C	C	C	C	C	C
B3_8601799_C	C/G	B3	8601799	C	C	C	C	C	C	C	C	C	C	C	C	C	G	S	G	G	G	C	G	G	G	G	S	C	S	G	G	G	G	G	G	G	G	G	G	G	G	G	G	G	G	G	G	G	G
B3_8601897_C	A/C	B3	8601897	A	A	A	A	A	A	A	A	A	A	A	A	A	C	M	C	C	C	A	C	C	C	C	M	A	M	C	C	C	C	C	C	C	C	C	C	C	C	C	C	C	C	C	C	C	C
B3_8638256_T	G/T	B3	8638256	G	G	G	G	G	G	G	G	G	G	G	G	G	G	G	G	G	G	G	G	G	G	G	G	G	G	G	G	G	G	G	G	G	G	G	G	G	G	G	G	G	G	G	G	G	G
B3_8638293_A	A/G	B3	8638293	A	A	A	A	A	A	A	A	A	A	A	A	A	A	A	A	A	A	A	A	A	A	A	A	A	A	A	A	A	A	A	A	A	A	A	A	A	A	A	A	A	A	A	A	A	A
B3_8638351_A	C/A	B3	8638351	C	C	C	C	C	C	C	C	C	C	C	C	C	C	C	C	C	C	C	C	C	C	C	C	C	C	C	C	C	C	C	C	C	C	C	C	C	C	C	C	C	C	C	C	C	C
B3_8638355_A	G/A	B3	8638355	G	G	G	G	G	G	G	G	G	G	G	G	G	G	G	G	G	G	G	G	G	G	G	G	G	G	G	G	G	G	G	G	G	G	G	G	G	G	G	G	G	G	G	G	G	G
B3_8638399_G	A/G	B3	8638399	A	A	A	A	A	A	A	A	A	A	A	A	A	A	A	A	A	A	A	A	A	A	A	A	A	A	A	A	A	A	A	A	A	A	A	A	A	A	A	A	A	A	A	A	A	A
B3_8638401_T	C/T	B3	8638401	C	C	C	C	C	C	C	C	C	C	C	C	C	C	C	C	C	C	C	C	C	C	C	C	C	C	C	C	C	C	C	C	C	C	C	C	C	C	C	C	C	C	C	C	C	C
B3_8654386_T	C/T	B3	8654386	C	C	C	C	C	C	C	C	C	C	C	C	C	T	Y	T	T	T	Y	T	T	T	Y	C	Y	C	T	T	C	T	T	T	T	T	T	T	T	T	T	T	T	T	T	T	T	T
B3_8893890_A	A/T	B3	8893890	A	A	A	A	A	T	T	A	A	T	A	T	A	A	A	A	A	A	W	A	A	A	W	W	T	T	A	A	T	A	A	A	A	A	A	A	A	A	A	A	A	A	A	A	A	A
B3_9003901_A	A/T	B3	9003901	A	A	A	A	A	T	A	A	A	A	A	T	A	T	T	T	T	T	W	T	T	T	A	W	A	A	T	T	A	T	T	T	T	T	T	T	T	T	T	T	T	T	T	T	T	T
B3_9003922_A	A/G	B3	9003922	A	A	A	A	A	G	A	A	A	A	A	G	A	G	G	G	G	G	R	G	G	G	A	R	A	A	G	G	A	G	G	G	G	G	G	G	G	G	G	G	G	G	G	G	G	G
B3_9003946_T	A/T	B3	9003946	A	A	A	A	A	T	A	A	A	A	A	T	A	T	T	T	T	T	W	T	T	T	A	W	A	A	T	T	A	T	T	T	T	T	T	T	T	T	T	T	T	T	T	T	T	T
B3_9003986_G	G/T	B3	9003986	G	G	G	G	G	T	G	G	G	G	G	T	G	T	T	T	T	T	K	T	T	T	G	K	G	G	T	T	G	T	T	T	T	T	T	T	T	T	T	T	T	T	T	T	T	T
B3_9004014_T	C/T	B3	9004014	C	C	C	C	C	T	C	C	C	C	C	T	C	T	T	T	T	T	Y	T	T	T	C	Y	Y	C	T	T	C	T	T	T	T	T	T	T	T	T	T	T	T	T	T	T	T	T
B3_9013624_T	T/G	B3	9013624	T	T	T	T	T	G	T	T	T	T	T	G	T	G	G	G	G	G	K	G	G	G	G	K	G	T	G	G	G	G	G	G	G	G	G	G	G	G	G	G	G	G	G	G	G	G
B3_9013775_T	G/T	B3	9013775	G	G	G	G	G	T	G	G	G	G	G	T	G	T	T	T	T	T	K	T	T	T	T	K	T	G	T	T	T	T	T	T	T	T	T	T	T	T	T	T	T	T	T	T	T	T
B3_9013784_T	T/C	B3	9013784	T	T	T	T	T	C	T	T	T	T	T	C	T	C	C	C	C	C	Y	C	C	C	C	Y	C	T	C	C	C	C	C	C	C	C	C	C	C	C	C	C	C	C	C	C	C	C
B3_9080668_C	C/A	B3	9080668	C	C	C	C	C	C	C	C	C	C	C	C	C	A	M	A	A	A	M	A	A	A	A	M	A	C	A	A	M	A	A	A	A	A	A	A	A	A	A	A	A	A	A	A	A	A
B3_9080839_T	T/A	B3	9080839	T	T	T	T	T	T	T	T	T	T	T	T	T	A	W	A	A	A	W	A	A	A	A	W	A	T	A	A	W	A	A	A	A	A	A	A	A	A	A	A	A	A	A	A	A	A
B3_9080855_A	A/C	B3	9080855	A	A	A	A	A	A	A	A	A	A	A	A	A	C	M	C	C	C	M	C	C	C	C	M	C	A	C	C	M	C	C	C	C	C	C	C	C	C	C	C	C	C	C	C	C	C
B3_9080858_G	G/A	B3	9080858	G	G	G	G	G	G	G	G	G	G	G	G	G	A	R	A	A	A	R	A	A	A	A	R	A	G	A	A	R	A	A	A	A	A	A	A	A	A	A	A	A	A	A	A	A	A
B3_9105078_A	T/A	B3	9105078	T	T	T	T	T	T	T	T	T	T	T	T	T	A	W	A	A	A	W	A	A	A	T	W	W	T	A	A	W	A	A	A	A	A	A	A	A	A	A	A	A	A	A	A	A	A
B3_9105181_C	G/C	B3	9105181	G	G	G	G	G	G	G	G	G	G	G	G	G	C	S	C	C	C	S	C	C	C	G	S	S	G	C	C	S	C	C	C	C	C	C	C	C	C	C	C	C	C	C	C	C	C
B3_9105254_T	G/T	B3	9105254	G	G	G	G	G	G	G	G	G	G	G	G	G	T	T	T	T	T	K	T	T	T	K	K	G	G	T	T	K	T	T	T	T	T	T	T	T	T	T	T	T	T	T	T	T	T
B3_9105274_T	T/G	B3	9105274	T	T	T	T	T	T	T	T	T	T	T	T	T	G	G	G	G	G	K	G	G	G	K	K	T	T	G	G	K	G	G	G	G	G	G	G	G	G	G	G	G	G	G	G	G	G
B3_9105290_G	C/G	B3	9105290	C	C	C	C	C	C	C	C	C	C	C	C	C	G	G	G	G	G	S	G	G	G	S	S	C	C	G	G	S	G	G	G	G	G	G	G	G	G	G	G	G	G	G	G	G	G
B3_9105294_T	C/T	B3	9105294	C	C	C	C	C	C	C	C	C	C	C	C	C	T	T	T	T	T	Y	T	T	T	Y	Y	C	C	T	T	Y	T	T	T	T	T	T	T	T	T	T	T	T	T	T	T	T	T
B3_9105320_C	T/C	B3	9105320	T	T	T	T	T	T	T	T	T	T	T	T	T	C	C	C	C	C	T	C	C	C	Y	Y	T	T	C	C	Y	C	C	C	C	C	C	C	C	C	C	C	C	C	C	C	C	C
B3_9105348_A	A/C	B3	9105348	A	A	A	A	A	A	A	A	A	A	A	A	A	C	C	C	C	C	M	C	C	C	M	M	A	A	C	C	M	C	C	C	C	C	C	C	C	C	C	C	C	C	C	C	C	C
B3_9105406_G	C/G	B3	9105406	C	C	C	C	C	C	C	C	C	C	C	C	C	G	G	G	G	G	S	G	G	G	S	S	C	C	G	G	S	G	G	G	G	G	G	G	G	G	G	G	G	G	G	G	G	G
B3_9109282_A	G/A	B3	9109282	G	G	G	G	G	G	G	G	G	G	G	G	G	A	R	A	A	A	A	A	A	A	G	R	R	G	A	A	R	A	A	A	A	A	A	A	A	A	A	A	A	A	A	A	A	A
B3_9244601_A	A/C	B3	9244601	A	A	A	A	A	A	A	A	A	A	A	A	A	C	A	C	C	C	M	C	C	C	M	A	M	A	C	C	M	C	C	C	C	C	C	C	C	C	C	C	C	C	C	C	C	C
B3_9283490_T	T/C	B3	9283490	T	T	T	T	T	T	T	T	T	T	T	T	T	C	Y	C	C	C	Y	C	C	C	T	C	Y	T	C	C	Y	C	C	C	C	C	C	C	C	C	C	C	C	C	C	C	C	C
B3_9283597_A	A/C	B3	9283597	A	A	A	A	A	A	A	A	A	A	A	A	A	C	M	C	C	C	M	C	C	C	A	C	M	A	C	C	M	C	C	C	C	C	C	C	C	M	C	C	C	C	C	C	C	C
B3_9449920_T	T/A	B3	9449920	T	T	T	T	T	T	T	T	T	T	T	T	T	A	W	A	A	A	W	A	A	A	W	W	W	T	A	A	W	A	A	A	A	A	A	A	A	A	A	A	A	A	A	A	A	A
B3_9449957_T	T/C	B3	9449957	T	T	T	T	T	T	T	T	T	T	T	T	T	C	Y	C	C	C	Y	C	C	C	Y	Y	Y	T	C	C	Y	C	C	C	C	C	C	C	C	C	C	C	C	C	C	C	C	C
B3_9449968_T	T/G	B3	9449968	T	T	T	T	T	T	T	T	T	T	T	T	T	G	K	G	G	G	K	G	G	G	K	K	K	T	G	G	K	G	G	G	G	G	G	G	G	G	G	G	G	G	G	G	G	G
B3_9493478_T	C/T	B3	9493478	C	C	C	C	C	C	C	C	C	C	C	C	C	T	Y	T	T	T	C	T	T	T	Y	Y	Y	C	T	T	C	T	T	T	T	T	T	T	T	T	T	T	T	T	T	T	T	T
B3_9493499_A	G/A	B3	9493499	G	G	G	G	G	G	G	G	G	G	G	G	G	A	R	A	A	A	G	A	A	A	R	R	R	G	A	A	G	A	A	A	A	A	A	A	A	A	A	A	A	A	A	A	A	A
B3_9493502_C	T/C	B3	9493502	T	T	T	T	T	T	T	T	T	T	T	T	T	C	Y	C	C	C	T	C	C	C	Y	Y	Y	T	C	C	T	C	C	C	C	C	C	C	C	C	C	C	C	C	C	C	C	C
B3_9517988_G	G/C	B3	9517988	G	G	G	G	G	G	G	G	G	G	G	G	G	S	S	C	C	C	S	C	C	C	S	S	S	G	C	C	S	C	C	C	C	C	C	C	C	C	C	C	C	C	C	C	C	C
B3_9518199_A	A/C	B3	9518199	A	A	A	A	A	A	A	A	A	A	A	A	A	C	M	C	C	C	A	C	C	C	M	M	C	A	C	C	A	C	C	C	C	C	C	C	C	C	C	C	C	C	C	C	C	C
B3_9518201_G	G/A	B3	9518201	G	G	G	G	G	G	G	G	G	G	G	G	G	A	R	A	A	A	G	A	A	A	R	R	A	G	A	A	G	A	A	A	A	A	A	A	A	A	A	A	A	A	A	A	A	A
B3_9518228_A	A/T	B3	9518228	A	A	A	A	A	A	A	A	A	A	A	A	A	T	W	T	T	T	A	T	T	T	W	W	T	A	T	T	A	T	T	T	T	T	T	T	T	T	T	T	T	T	T	T	T	T
B3_9518240_T	A/T	B3	9518240	A	A	A	A	A	A	A	A	A	A	A	A	A	T	W	T	T	T	A	T	T	T	W	W	T	A	T	T	A	T	T	T	T	T	T	T	T	T	T	T	T	T	T	T	T	T
B3_9518241_T	T/C	B3	9518241	T	T	T	T	T	T	T	T	T	T	T	T	T	C	Y	C	C	C	T	C	C	C	Y	Y	C	T	C	C	T	C	C	C	C	C	C	C	C	C	C	C	C	C	C	C	C	C
B3_9518261_A	G/A	B3	9518261	G	G	G	G	G	G	G	G	G	G	G	G	G	A	R	A	A	A	G	A	A	A	R	R	A	G	A	A	G	A	A	A	A	A	A	A	A	A	A	A	A	A	A	A	A	A
B3_9543704_G	A/G	B3	9543704	A	A	A	A	A	A	A	A	A	A	A	A	A	G	G	G	G	G	R	G	G	G	A	G	G	A	G	G	R	G	G	G	G	G	G	G	G	G	G	G	G	G	G	G	G	G
B3_9544003_A	A/T	B3	9544003	A	A	A	A	A	A	A	A	A	A	A	A	A	T	W	T	T	T	W	T	T	T	W	W	W	A	T	T	W	T	T	T	T	T	T	T	T	T	T	T	T	T	T	T	T	T
B3_9640364_G	A/G	B3	9640364	G	G	G	G	R	A	A	A	A	A	G	A	G	G	R	G	G	G	G	G	G	G	R	G	R	R	G	G	G	G	G	G	G	G	G	G	G	G	G	G	G	G	G	G	G	G
B3_9640483_C	T/C	B3	9640483	C	C	C	C	Y	T	T	T	T	T	C	T	C	C	Y	C	C	C	C	C	C	C	Y	C	Y	Y	C	C	C	C	C	C	C	C	C	C	C	C	C	C	C	C	C	C	C	C
B3_9728371_A	A/G	B3	9728371	G	G	G	G	R	A	A	A	A	A	G	A	G	G	R	G	G	G	A	G	G	G	R	R	R	R	G	G	G	G	G	G	G	G	G	G	G	G	G	G	G	G	G	G	G	G
B3_9728415_A	A/C	B3	9728415	C	C	C	C	M	A	A	A	A	A	C	A	C	C	M	C	C	C	A	C	C	C	M	M	M	M	C	C	C	C	C	C	C	C	C	C	C	C	C	C	C	C	C	C	C	C
B3_9728429_T	T/C	B3	9728429	T	T	T	T	T	T	T	T	T	T	T	T	T	C	Y	C	C	C	T	C	C	C	Y	Y	Y	Y	C	C	C	C	C	Y	C	C	C	C	C	C	C	C	C	C	C	C	C	C
B3_9778932_G	C/G	B3	9778932	C	C	C	C	C	C	C	C	C	C	C	C	C	G	G	G	G	G	S	G	G	G	G	S	S	G	G	G	S	G	G	G	G	G	G	G	G	G	G	G	G	G	G	G	G	G
B3_9778938_G	A/G	B3	9778938	A	A	A	A	A	A	A	A	A	A	A	A	A	G	G	G	G	G	R	G	G	G	G	R	R	G	G	G	R	G	G	G	G	G	G	G	G	G	G	G	G	G	G	G	G	G
B3_9778974_A	A/T	B3	9778974	A	A	A	A	A	A	A	A	A	A	A	A	A	T	T	T	T	T	W	T	T	T	T	W	W	T	T	T	W	T	T	T	T	T	T	T	T	T	T	T	T	T	T	T	T	T
B3_9778975_T	T/A	B3	9778975	T	T	T	T	T	T	T	T	T	T	T	T	T	A	A	A	A	A	W	A	A	A	A	W	W	A	A	A	W	A	A	A	A	A	A	A	A	A	A	A	A	A	A	A	A	A
B3_9778995_T	A/T	B3	9778995	A	A	A	A	A	A	A	A	A	A	A	A	A	T	T	T	T	T	W	T	T	T	T	W	W	T	T	T	W	T	T	T	T	T	T	T	T	T	T	T	T	T	T	T	T	T
B3_9779010_A	G/A	B3	9779010	G	G	G	G	G	G	G	G	G	G	G	G	G	A	A	A	A	A	R	A	A	A	A	R	R	A	A	A	R	A	A	A	A	A	A	A	A	A	A	A	A	A	A	A	A	A
B3_9779033_A	A/G	B3	9779033	A	A	A	A	A	A	A	A	A	A	A	A	A	G	G	G	G	G	R	G	G	G	G	R	R	G	G	G	R	G	G	G	G	G	G	G	G	G	G	G	G	G	G	G	G	G
B3_9779035_T	T/A	B3	9779035	T	T	T	T	T	T	T	T	T	T	T	T	T	A	A	A	A	A	W	A	A	A	A	W	W	A	A	A	W	A	A	A	A	A	A	A	A	A	A	A	A	A	A	A	A	A
B3_9933409_G	A/G	B3	9933409	A	A	A	A	A	A	A	A	A	A	A	A	A	G	G	G	G	G	A	G	G	G	G	G	G	A	G	G	R	G	G	G	G	G	G	G	G	G	G	G	G	G	G	G	G	G
B3_9933451_C	T/C	B3	9933451	T	T	T	T	T	T	T	T	T	T	T	T	T	C	C	C	C	C	T	C	C	C	C	C	C	T	C	C	Y	C	C	C	C	C	C	C	C	C	C	C	C	C	C	C	C	C
B3_9933562_C	C/T	B3	9933562	C	C	C	C	C	C	C	C	C	C	C	C	C	T	T	T	T	T	C	T	T	T	T	T	T	C	T	T	Y	T	T	T	T	T	T	T	T	T	T	T	T	T	T	T	T	T
B3_9933577_C	C/A	B3	9933577	C	C	C	C	C	C	C	C	C	C	C	C	C	A	A	A	A	A	C	A	A	A	A	A	A	C	A	A	M	A	A	A	A	A	A	A	A	A	A	A	A	A	A	A	A	A
B3_9933709_G	C/G	B3	9933709	C	C	C	C	G	C	G	C	C	G	C	C	C	C	S	C	C	C	S	C	C	C	G	S	G	S	C	C	C	C	C	C	C	C	C	C	C	C	C	C	C	C	C	C	C	C
B3_9934961_A	G/A	B3	9934961	G	G	G	G	G	G	G	G	G	G	G	G	G	A	R	A	A	A	G	A	A	A	R	G	G	R	A	A	R	A	A	A	A	A	A	A	A	A	A	A	A	A	A	A	A	A
B3_9934974_C	C/G	B3	9934974	C	C	C	C	C	C	C	C	C	C	C	C	C	G	S	G	G	G	C	G	G	G	S	C	C	S	G	G	S	G	G	G	G	G	G	G	G	G	G	G	G	G	G	G	G	G
B3_9935072_C	C/T	B3	9935072	C	C	C	C	C	C	C	C	C	C	C	C	C	T	Y	T	T	T	Y	T	T	T	Y	C	Y	Y	T	T	Y	T	T	T	T	T	T	T	T	T	T	T	T	T	T	T	T	T
B3_9935097_A	A/T	B3	9935097	A	A	A	A	A	A	A	A	A	A	A	A	A	T	W	T	T	T	W	T	T	T	W	A	W	W	T	T	W	T	T	T	T	T	T	T	T	T	T	T	T	T	T	T	T	T
B3_9935121_C	T/C	B3	9935121	T	T	T	T	T	T	T	T	T	T	T	T	T	C	Y	C	C	C	Y	C	C	C	Y	T	Y	Y	C	C	Y	C	C	C	C	C	C	C	C	C	C	C	C	C	C	C	C	C
B3_9935132_C	G/C	B3	9935132	G	G	G	G	G	G	G	G	G	G	G	G	G	C	S	C	C	C	S	C	C	C	S	G	S	S	C	C	S	C	C	C	C	C	C	C	C	C	C	C	C	C	C	C	C	C
B3_9935172_G	G/C	B3	9935172	G	G	G	G	G	G	G	G	G	G	G	G	G	C	S	C	C	C	S	C	C	C	S	G	S	S	C	C	S	C	C	C	C	C	C	C	C	C	C	C	C	C	C	C	C	C
B3_9965736_T	C/T	B3	9965736	C	C	C	C	C	C	C	C	C	C	C	C	C	T	Y	T	T	T	Y	T	T	T	Y	Y	Y	Y	T	T	Y	T	T	T	T	T	T	T	T	T	T	T	T	T	T	T	T	T
B3_10090593_A	G/A	B3	10090593	G	G	G	G	G	G	G	G	G	G	G	G	G	A	R	A	A	A	A	A	A	A	R	R	A	R	A	A	R	A	A	A	A	A	A	A	A	A	A	A	A	A	A	A	A	A
B3_10090603_C	T/C	B3	10090603	T	T	T	T	T	T	T	T	T	T	T	T	T	C	Y	C	C	C	C	C	C	C	Y	Y	C	Y	C	C	Y	C	C	C	C	C	C	C	C	C	C	C	C	C	C	C	C	C
B3_10121574_G	A/G	B3	10121574	A	A	A	A	A	A	A	A	A	A	A	A	A	A	A	A	A	A	A	A	A	A	A	A	A	A	A	A	A	A	A	A	A	A	A	A	A	A	A	A	A	A	A	A	A	A
B3_10121646_T	C/T	B3	10121646	C	C	C	C	C	C	C	C	C	C	C	C	C	Y	C	C	C	C	C	C	Y	C	C	C	C	C	Y	C	C	Y	C	C	C	C	Y	Y	C	C	C	C	C	C	C	Y	Y	C
B3_10121655_A	C/A	B3	10121655	C	C	C	C	C	C	C	C	C	C	C	C	C	C	C	C	C	C	C	C	C	C	C	C	C	C	C	C	C	C	C	C	C	C	C	C	C	C	C	C	C	C	C	C	C	C
B3_10134843_A	C/A	B3	10134843	C	C	C	C	C	C	C	C	C	C	C	C	C	A	C	A	A	A	C	A	A	A	C	C	M	C	A	A	C	A	A	A	A	A	A	A	A	A	A	A	A	A	A	A	A	A
B3_10134888_G	T/G	B3	10134888	T	T	T	T	T	T	T	T	T	T	T	T	T	G	T	G	G	G	T	G	G	G	T	T	K	T	G	G	T	G	G	G	G	G	G	G	G	G	G	G	G	G	G	G	G	G
B3_10180429_C	A/C	B3	10180429	A	A	A	A	A	A	A	A	A	A	A	A	A	A	A	A	A	A	A	A	A	A	A	A	A	A	A	A	A	A	A	A	A	A	A	A	A	A	A	A	A	A	A	A	A	A
B3_10180587_C	C/T	B3	10180587	C	C	C	C	C	C	C	C	C	C	C	C	C	C	C	C	C	C	C	C	C	C	C	C	C	C	C	C	C	C	C	C	C	C	C	C	C	C	C	C	C	C	C	C	C	C
B3_10215241_A	A/G	B3	10215241	A	A	A	A	A	A	A	A	A	A	A	A	A	G	A	G	G	G	A	G	G	G	A	A	A	A	G	G	A	G	G	G	G	G	G	G	G	G	G	G	G	G	G	G	G	G
B3_10215247_T	T/A	B3	10215247	T	T	T	T	T	T	T	T	T	T	T	T	T	A	T	A	A	A	T	A	A	A	T	T	T	T	A	A	T	A	A	A	A	A	A	A	A	A	A	A	A	A	A	A	A	A
B3_10215252_A	A/T	B3	10215252	A	A	A	A	A	A	A	A	A	A	A	A	A	T	A	T	T	T	A	T	T	T	A	A	A	A	T	T	A	T	T	T	T	T	T	T	T	T	T	T	T	T	T	T	T	T
B3_10215262_C	C/T	B3	10215262	C	C	C	C	C	C	C	C	C	C	C	C	C	T	C	T	T	T	C	T	T	T	C	C	C	C	T	T	C	T	T	T	T	T	T	T	T	T	T	T	T	T	T	T	T	T
B3_10215290_A	A/T	B3	10215290	A	A	A	A	A	A	A	A	A	A	A	A	A	T	A	T	T	T	A	T	T	T	A	A	A	A	T	T	A	T	T	T	T	T	T	T	T	T	T	T	T	T	T	T	T	T
B3_10269086_A	A/G	B3	10269086	A	A	A	A	R	A	G	A	A	G	A	A	A	A	A	A	A	A	R	R	A	A	A	R	R	R	A	A	A	A	A	A	A	A	R	A	A	A	A	A	A	A	A	A	A	A
B3_10269097_A	G/A	B3	10269097	G	G	G	G	G	G	G	G	G	G	G	G	G	A	R	A	A	A	R	A	A	A	A	R	R	R	A	A	R	A	A	A	A	A	A	A	A	A	A	A	A	A	A	A	A	A
B3_10288174_C	C/T	B3	10288174	C	C	C	C	C	C	C	C	C	C	C	C	C	T	Y	T	T	T	T	T	T	T	T	T	T	T	T	T	Y	T	T	T	T	T	T	T	T	T	T	T	T	T	T	T	T	T
B3_10289306_G	G/A	B3	10289306	G	G	G	G	R	G	A	G	G	A	G	G	G	A	R	A	A	A	A	A	A	A	A	A	A	A	A	A	G	A	A	A	A	A	A	A	A	A	A	A	A	A	A	A	A	A
B3_10289324_G	G/T	B3	10289324	G	G	G	G	K	G	T	G	G	T	G	G	G	T	K	T	T	T	T	T	T	T	T	T	T	T	T	T	G	T	T	T	T	T	T	T	T	T	T	T	T	K	T	T	T	T
B3_10377794_G	G/A	B3	10377794	G	G	G	G	G	G	G	G	G	G	G	G	G	R	A	R	R	R	G	R	A	R	R	G	G	G	R	R	G	R	R	R	G	R	R	R	R	R	R	G	R	R	R	R	R	G
B3_10413879_C	T/C	B3	10413879	T	T	T	T	T	T	T	T	T	T	T	T	T	C	C	C	C	C	Y	C	C	C	C	Y	T	C	C	C	T	C	C	C	C	C	C	C	C	C	C	C	C	C	C	C	C	C
B3_10413924_T	T/C	B3	10413924	T	T	T	T	T	T	T	T	T	T	T	T	T	C	Y	C	C	C	Y	C	C	C	C	Y	T	C	C	C	T	C	C	C	C	C	C	C	C	C	C	C	C	C	C	C	C	C
B3_10413927_T	T/G	B3	10413927	T	T	T	T	T	T	T	T	T	T	T	T	T	G	K	G	G	G	K	G	G	G	G	K	T	G	G	G	T	G	G	G	G	G	G	G	G	G	G	G	G	G	G	G	G	G
B3_10413968_C	T/C	B3	10413968	T	T	T	T	T	T	T	T	T	T	T	T	T	C	Y	C	C	C	Y	C	C	C	C	Y	T	C	C	C	T	C	C	C	C	C	C	C	C	C	C	C	C	C	C	C	C	C
B3_10414017_G	A/G	B3	10414017	A	A	A	A	A	A	A	A	A	A	A	A	A	G	G	G	G	G	R	G	G	G	G	R	A	G	G	G	A	G	G	G	G	G	G	G	G	G	G	G	G	G	G	G	G	G
B3_10562264_G	T/G	B3	10562264	T	T	T	T	T	G	T	G	T	T	T	T	K	T	T	T	T	T	T	T	T	T	T	T	T	T	T	T	T	T	T	T	T	T	T	T	T	T	T	T	T	T	T	T	T	T
B3_10562291_G	T/G	B3	10562291	T	T	T	T	T	G	T	G	T	T	K	T	T	T	T	T	T	T	T	T	T	T	T	T	T	T	T	T	T	T	T	T	T	T	T	T	T	T	T	T	T	T	T	T	K	T
B3_10609310_A	C/A	B3	10609310	C	C	C	C	C	A	C	A	M	C	C	C	C	C	C	C	A	C	C	C	C	C	C	C	C	C	C	C	C	C	C	C	C	M	C	C	C	C	M	C	C	C	C	C	C	C
B3_10609343_T	T/A	B3	10609343	T	T	T	T	T	T	T	T	T	T	T	T	T	A	A	A	T	A	A	A	A	A	A	T	T	W	A	A	W	A	A	A	A	W	A	A	A	A	W	A	A	A	A	A	A	A
B3_10609370_T	T/G	B3	10609370	T	T	T	T	T	T	T	T	T	T	T	T	T	G	G	G	T	G	G	G	G	G	G	T	T	K	G	G	K	G	G	G	G	K	G	G	G	G	K	G	G	G	G	G	G	G
B3_10609372_A	A/G	B3	10609372	A	A	A	A	A	A	A	A	R	A	A	A	A	G	G	G	G	G	G	G	G	G	G	A	A	G	G	G	R	G	G	G	G	G	G	G	G	G	G	G	G	G	G	G	G	G
B3_10609378_A	A/G	B3	10609378	G	G	G	G	A	A	A	A	R	A	G	A	G	G	G	G	G	G	G	G	G	G	G	A	A	G	G	G	G	G	G	G	G	G	G	G	G	G	G	G	G	G	G	G	G	G
B3_10609390_A	G/A	B3	10609390	A	A	A	A	G	A	G	A	G	G	A	G	A	A	A	A	A	A	A	A	A	A	A	G	G	A	A	A	A	A	A	A	A	A	A	A	A	A	A	A	A	A	A	A	A	A
B3_10609391_T	T/G	B3	10609391	T	T	T	T	T	T	T	T	T	T	T	T	T	G	G	G	G	G	G	G	G	G	G	T	T	G	G	G	K	G	G	G	G	G	G	G	G	G	G	G	G	G	G	G	G	G
B3_10609394_A	A/G	B3	10609394	G	G	G	G	A	A	A	A	A	A	G	A	G	G	G	G	G	G	G	G	G	G	G	A	A	G	G	G	G	G	G	G	G	G	G	G	G	G	G	G	G	G	G	G	G	G
B3_10609398_G	G/A	B3	10609398	A	A	A	A	G	G	G	G	G	G	A	G	A	A	A	A	A	A	A	A	A	A	A	G	G	A	A	A	A	A	A	A	A	A	A	A	A	A	A	A	A	A	A	A	A	A
B3_10617343_A	G/A	B3	10617343	A	A	A	A	R	G	G	G	G	G	A	G	A	A	G	A	A	A	A	A	A	A	A	A	R	A	A	A	A	A	A	A	A	A	A	A	A	A	A	A	A	A	A	A	A	A
B3_10617349_A	T/A	B3	10617349	A	A	A	A	A	T	A	T	T	A	A	T	A	A	T	A	A	A	A	A	A	A	A	A	A	A	A	A	A	A	A	A	A	A	A	A	A	A	A	A	A	A	A	A	A	A
B3_10617428_A	G/A	B3	10617428	A	A	A	A	R	G	G	G	G	G	A	G	A	A	G	A	A	A	A	A	A	A	A	A	R	A	A	A	A	A	A	A	A	A	A	A	A	A	A	A	A	A	A	A	A	A
B3_10634309_T	T/A	B3	10634309	T	T	T	T	T	A	T	A	T	T	T	T	T	T	T	T	T	T	T	T	T	T	T	T	T	T	T	T	T	T	T	T	T	T	T	T	T	T	T	T	T	T	T	T	T	T
B3_10634412_A	A/C	B3	10634412	A	A	A	A	A	A	A	A	A	A	A	A	A	C	C	C	C	C	C	C	C	C	C	A	C	C	C	C	A	C	C	C	C	C	C	C	C	C	C	C	C	C	C	C	C	C
B3_10634467_C	T/C	B3	10634467	T	T	T	T	T	C	T	C	T	T	T	T	T	T	T	T	T	T	T	T	T	T	T	T	T	T	T	T	T	T	T	T	T	T	T	T	T	T	T	T	T	T	T	T	T	T
B3_10680632_A	A/C	B3	10680632	A	A	A	A	A	A	A	A	A	A	A	A	A	C	C	C	C	C	C	C	C	C	C	M	M	M	C	C	M	C	C	C	C	C	C	C	C	C	C	C	C	C	C	C	C	C
B3_10680670_C	C/G	B3	10680670	C	C	C	C	C	C	C	C	C	C	C	C	C	G	G	G	G	G	G	G	G	G	G	S	S	S	G	G	S	G	G	G	G	G	G	G	G	G	G	G	G	G	G	G	G	G
B3_10709963_A	A/G	B3	10709963	A	A	A	A	A	A	A	A	A	A	A	A	A	G	R	G	G	G	G	G	G	G	G	A	R	R	G	G	A	G	G	G	G	G	G	G	G	G	G	G	G	G	G	G	G	G
B3_10709981_G	A/G	B3	10709981	A	A	A	A	A	A	A	A	A	A	A	A	A	G	R	G	G	G	G	G	G	G	G	A	R	R	G	G	A	G	G	G	G	G	G	G	G	G	G	G	G	G	G	G	G	G
B3_10751837_C	C/T	B3	10751837	C	C	C	C	C	C	C	C	C	C	C	C	C	T	Y	T	T	T	T	T	T	T	T	Y	Y	Y	T	T	Y	T	T	T	T	T	T	T	T	T	T	T	T	T	T	T	T	T
B3_10751840_G	G/A	B3	10751840	G	G	G	G	G	G	G	G	G	G	G	G	G	A	R	A	A	A	A	A	A	A	A	R	R	R	A	A	R	A	A	A	A	A	A	A	A	A	A	A	A	A	A	A	A	A
B3_10751898_A	G/A	B3	10751898	G	G	G	G	G	G	G	G	G	G	G	G	G	A	R	A	A	A	A	A	A	A	A	R	R	R	A	A	R	A	A	A	A	A	A	A	A	A	A	A	A	A	A	A	A	A
B3_10946205_T	C/T	B3	10946205	C	C	C	C	C	C	C	C	C	C	C	C	C	T	Y	T	T	T	T	T	T	T	T	Y	Y	Y	T	T	Y	T	T	T	T	T	T	T	T	T	T	T	T	T	T	T	T	T
B3_10946217_G	A/G	B3	10946217	A	A	A	A	A	A	A	A	A	A	A	A	A	G	R	G	G	G	G	G	G	G	G	R	R	R	G	G	R	G	G	G	G	G	G	G	G	G	G	G	G	G	G	G	G	G
B3_10946220_A	T/A	B3	10946220	T	T	T	T	T	T	T	T	T	T	T	T	T	A	W	A	A	A	A	A	A	A	A	W	W	W	A	A	W	A	A	A	A	A	A	A	A	A	A	A	A	A	A	A	A	A
B3_10946229_A	C/A	B3	10946229	C	C	C	C	C	C	C	C	C	C	C	C	C	A	M	A	A	A	A	A	A	A	A	M	M	M	A	A	M	A	A	A	A	A	A	A	A	A	A	A	A	A	A	A	A	A
B3_10946230_C	T/C	B3	10946230	T	T	T	T	T	T	T	T	T	T	T	T	T	C	Y	C	C	C	C	C	C	C	C	Y	Y	Y	C	C	Y	C	C	C	C	C	C	C	C	C	C	C	C	C	C	C	C	C
B3_10946239_T	A/T	B3	10946239	A	A	A	A	A	A	A	A	A	A	A	A	A	T	W	T	T	T	T	T	T	T	T	W	W	W	T	T	W	T	T	T	T	T	T	T	T	T	T	T	T	T	T	T	T	T
B3_11017341_T	T/C	B3	11017341	T	T	T	T	T	T	T	T	T	T	T	T	T	C	Y	C	C	C	C	C	C	C	C	C	C	C	C	C	Y	C	C	C	C	C	C	C	C	C	C	C	C	C	C	C	C	C
B3_11017397_A	A/G	B3	11017397	A	A	A	A	A	A	A	A	A	A	A	A	A	G	R	G	G	G	G	G	G	G	G	G	G	G	G	G	R	G	G	G	G	G	G	G	G	G	G	G	G	G	G	G	G	G
B3_11017441_G	G/A	B3	11017441	G	G	G	G	G	G	G	G	G	G	G	G	G	A	R	A	A	A	A	A	A	A	A	A	A	A	A	A	R	A	A	A	A	A	A	A	A	A	A	A	A	A	A	A	A	A
B3_11025753_C	T/C	B3	11025753	T	T	T	T	T	T	T	T	T	C	T	T	T	T	T	T	T	T	T	T	T	T	T	T	T	T	T	T	T	T	T	T	T	T	T	T	T	T	T	T	T	T	T	T	T	T
B3_11025815_A	A/T	B3	11025815	A	A	A	A	A	A	A	A	A	T	A	A	A	A	A	A	A	A	A	A	A	A	A	A	A	A	A	A	A	A	A	A	A	A	A	A	A	A	A	A	A	A	A	A	A	A
B3_11025817_G	G/T	B3	11025817	G	G	G	G	G	G	G	G	G	T	G	G	G	G	G	G	G	G	G	G	G	G	G	G	G	G	G	G	G	G	G	G	G	G	G	G	G	G	G	G	G	G	G	G	G	G
B3_11025828_A	A/T	B3	11025828	A	A	A	A	A	A	A	A	A	T	A	A	A	A	A	A	A	A	A	A	A	A	A	A	A	A	A	A	A	A	A	A	A	A	A	A	A	A	A	A	A	A	A	A	A	A
B3_11064196_C	T/C	B3	11064196	C	C	C	C	Y	T	T	T	T	C	C	T	C	C	Y	C	C	C	C	C	C	C	C	T	Y	T	C	C	C	C	C	C	C	C	C	C	C	C	C	C	C	C	C	C	C	C
B3_11064208_G	G/C	B3	11064208	G	G	G	G	G	G	G	G	G	G	G	G	G	C	S	C	C	C	C	C	C	C	C	G	S	G	C	C	S	C	C	C	C	C	C	C	C	C	C	C	C	C	C	C	C	C
B3_11064210_T	A/T	B3	11064210	T	T	T	T	W	A	A	A	A	T	T	A	T	T	W	T	T	T	T	T	T	T	T	A	W	A	T	T	T	T	T	T	T	T	T	T	T	T	T	T	T	T	T	T	T	T
B3_11064220_C	A/C	B3	11064220	C	C	C	C	M	A	A	A	A	C	C	A	C	C	M	C	C	C	C	C	C	C	C	A	M	A	C	C	C	C	C	C	C	C	C	C	C	C	C	C	C	C	C	C	C	C
B3_11064223_G	A/G	B3	11064223	G	G	G	G	R	A	A	A	A	G	G	A	G	G	R	G	G	G	G	G	G	G	G	A	R	A	G	G	G	G	G	G	G	G	G	G	G	G	G	G	G	G	G	G	G	G
B3_11064226_G	A/G	B3	11064226	G	G	G	G	R	A	A	A	A	G	G	A	G	G	R	G	G	G	G	G	G	G	G	A	R	A	G	G	G	G	G	G	G	G	G	G	G	G	G	G	G	G	G	G	G	G
B3_11108537_T	A/T	B3	11108537	A	A	A	A	A	A	A	A	A	A	A	A	A	T	W	T	T	T	T	T	T	T	T	W	W	W	T	T	W	T	T	T	T	T	T	T	T	T	T	T	T	T	T	T	T	T
B3_11151839_G	G/A	B3	11151839	G	G	G	G	G	G	G	G	G	A	G	G	G	G	G	G	G	G	G	G	G	G	G	G	G	G	G	G	G	G	R	G	G	G	G	G	G	G	G	G	G	G	G	G	R	G
B3_11316247_C	C/A	B3	11316247	C	C	C	C	M	C	A	C	C	C	C	A	C	C	M	C	C	C	C	C	C	C	C	M	C	M	C	C	C	C	C	C	C	C	C	C	C	C	C	C	C	C	C	C	C	C
B3_11803190_C	C/T	B3	11803190	T	T	T	T	T	T	T	T	T	C	T	C	T	C	C	C	C	C	C	C	C	C	C	C	Y	C	C	C	Y	C	C	C	C	C	C	C	C	C	C	C	C	C	C	C	C	C
B3_11821666_A	A/T	B3	11821666	T	T	T	T	T	T	T	T	T	A	T	A	T	A	A	A	A	A	A	A	A	A	A	A	W	W	A	A	A	A	A	A	A	A	A	A	A	A	A	A	A	A	A	A	A	A
B3_11833056_C	C/T	B3	11833056	T	T	T	T	T	T	T	T	T	C	T	C	T	C	C	C	C	C	C	C	C	C	C	C	Y	Y	C	C	T	C	C	C	C	C	C	C	C	C	C	C	C	C	C	C	C	C
B3_11833114_C	C/T	B3	11833114	T	T	T	T	T	T	T	T	T	C	T	C	T	C	C	C	C	C	C	C	C	C	C	C	Y	Y	C	C	T	C	C	C	C	C	C	C	C	C	C	C	C	C	C	C	C	C
B3_11833119_C	C/T	B3	11833119	T	T	T	T	T	T	T	T	T	C	T	C	T	C	C	C	C	C	C	C	C	C	C	C	Y	Y	C	C	T	C	C	C	C	C	C	C	C	C	C	C	C	C	C	C	C	C
B3_11833162_T	T/C	B3	11833162	C	C	C	C	C	C	C	C	C	T	C	T	C	T	T	T	T	T	T	T	T	T	T	T	Y	Y	T	T	C	T	T	T	T	T	T	T	T	T	T	T	T	T	T	T	T	T
B3_11864140_A	A/G	B3	11864140	G	G	G	G	G	G	G	G	G	A	G	A	G	A	A	A	A	A	A	A	A	A	A	A	R	R	A	A	R	A	A	A	A	A	A	A	A	A	A	A	A	A	A	A	A	A
B3_11864142_A	A/G	B3	11864142	A	A	A	A	A	A	A	A	A	A	A	A	A	A	A	A	A	A	A	A	A	A	A	A	A	A	A	A	A	A	A	A	A	A	A	A	A	A	A	A	A	A	A	A	A	A
B3_11864165_C	C/T	B3	11864165	C	C	C	C	C	C	C	C	C	T	C	T	C	T	T	T	T	T	T	T	T	T	T	T	Y	Y	T	T	Y	T	T	T	T	T	T	T	T	T	T	T	T	T	T	T	T	T
B3_11864170_A	C/A	B3	11864170	C	C	C	C	C	C	C	C	C	C	C	C	C	C	C	C	C	C	C	C	C	C	C	C	C	C	C	C	C	C	C	C	C	C	C	C	C	C	C	C	C	C	C	C	C	C
B3_11864180_A	A/G	B3	11864180	A	A	A	A	A	A	A	A	A	G	A	G	A	G	G	G	G	G	G	G	G	G	G	G	R	R	G	G	R	G	G	G	G	G	G	G	G	G	G	G	G	G	G	G	G	G
B3_11864220_T	T/A	B3	11864220	A	A	A	A	A	A	A	A	A	T	A	T	A	T	T	T	T	T	T	T	T	T	T	T	W	W	T	T	W	T	T	T	T	T	T	T	T	T	T	T	T	T	T	T	T	T
B3_11864232_C	C/G	B3	11864232	C	C	C	C	C	C	C	C	C	G	C	G	C	G	G	G	G	G	G	G	G	G	G	G	S	S	G	G	S	G	G	G	G	G	G	G	G	G	G	G	G	G	G	G	G	G
B3_11864236_A	A/C	B3	11864236	A	A	A	A	A	A	A	A	A	A	A	A	A	A	A	A	A	A	A	A	A	A	A	A	A	A	A	A	A	A	A	A	A	A	A	A	A	A	A	A	A	A	A	A	A	A
B3_11864248_G	G/A	B3	11864248	G	G	G	G	G	G	G	G	G	G	G	G	G	G	G	G	G	G	G	G	G	G	G	G	G	G	G	G	G	G	G	G	G	G	G	G	G	G	G	G	G	G	G	G	G	G
B3_11871700_T	C/T	B3	11871700	C	C	C	C	C	C	C	C	C	T	C	T	C	T	T	T	T	T	T	T	T	T	T	T	Y	Y	T	T	T	T	T	T	T	T	T	T	T	T	T	T	T	T	T	T	T	T
B3_11871706_A	A/C	B3	11871706	A	A	A	A	A	A	A	A	A	A	A	A	A	C	M	C	C	C	C	C	C	C	C	C	M	M	C	C	C	C	C	C	C	C	C	C	C	C	C	C	C	C	C	C	C	C
B3_11871745_G	A/G	B3	11871745	A	A	A	A	A	A	A	A	A	G	A	G	A	G	G	G	G	G	G	G	G	G	G	G	G	R	G	G	G	G	G	G	G	G	G	G	G	G	G	G	G	G	G	G	G	G
B3_11881837_A	C/A	B3	11881837	C	C	C	C	C	C	C	C	C	A	C	A	C	A	A	A	A	A	A	A	A	A	A	A	A	C	A	A	M	A	A	A	A	A	A	A	A	A	A	A	A	A	A	A	A	A
B3_11881931_A	G/A	B3	11881931	G	G	G	G	G	G	G	G	G	A	G	A	G	A	A	A	A	A	A	A	A	A	A	A	A	G	A	A	R	A	A	A	A	A	A	A	A	A	A	A	A	A	A	A	A	A
B3_11889117_C	A/C	B3	11889117	A	A	A	A	A	A	A	A	A	C	A	C	A	C	C	C	C	C	C	C	C	C	C	C	M	M	C	C	M	C	C	C	C	C	C	C	C	C	C	C	C	C	C	C	C	C
B3_11889125_T	T/C	B3	11889125	T	T	T	T	T	T	T	T	T	C	T	C	T	C	C	C	C	C	C	C	C	C	C	C	Y	Y	C	C	Y	C	C	C	C	C	C	C	C	C	C	C	C	C	C	C	C	C
B3_11889131_A	A/G	B3	11889131	A	A	A	A	A	A	A	A	A	G	A	G	A	G	G	G	G	G	G	G	G	G	G	G	R	R	G	G	R	G	G	G	G	G	G	G	G	G	G	G	G	G	G	G	G	G
B3_11889263_T	A/T	B3	11889263	A	A	A	A	A	A	A	A	A	A	A	A	A	A	A	A	A	A	A	A	A	A	A	A	A	A	A	A	A	A	A	A	A	A	A	A	A	A	A	A	A	A	A	A	A	A
B3_12017411_T	T/A	B3	12017411	T	T	T	T	T	T	T	T	T	T	T	A	T	T	T	T	T	T	T	T	T	T	T	T	T	T	T	T	T	T	T	T	T	T	T	T	T	T	T	T	T	T	T	T	T	T
B3_12080650_T	C/T	B3	12080650	C	C	C	C	C	C	C	C	C	C	C	T	C	C	C	C	C	C	C	C	C	C	C	C	C	C	C	C	C	C	C	C	C	C	C	C	C	C	C	C	C	C	C	C	C	C
B3_12082967_T	T/C	B3	12082967	T	T	T	T	T	T	T	T	T	T	T	C	T	T	T	T	T	T	T	T	T	T	T	T	T	T	T	T	T	T	T	T	T	T	T	T	T	T	T	T	T	T	T	T	T	T
B3_12150112_A	A/T	B3	12150112	A	A	A	A	A	A	A	A	W	A	A	T	A	A	A	A	A	A	A	A	A	A	A	A	A	A	W	A	A	A	A	A	A	A	A	A	A	A	A	A	A	A	A	A	A	A
B3_12150128_C	T/C	B3	12150128	T	T	T	T	T	T	T	T	C	T	T	C	T	T	T	T	Y	T	T	T	T	T	T	T	T	T	T	T	T	T	T	T	T	T	T	T	T	T	T	T	T	T	T	T	T	Y
B3_12302228_T	C/T	B3	12302228	T	T	T	T	Y	C	C	C	C	T	T	C	T	C	Y	C	C	C	C	C	C	C	C	C	C	C	C	C	Y	C	C	C	C	C	C	C	C	C	C	C	C	C	C	C	C	C
B3_12302318_C	C/T	B3	12302318	T	T	T	T	Y	C	C	C	C	T	T	C	T	C	Y	C	C	C	C	C	C	C	C	C	C	C	C	C	Y	C	C	C	C	C	C	C	C	C	C	C	C	C	C	C	C	C
B3_12302343_T	T/G	B3	12302343	G	G	G	G	K	T	T	T	T	G	G	T	G	T	K	T	T	T	T	T	T	T	T	T	T	T	T	T	K	T	T	T	T	T	T	T	T	T	T	T	T	T	T	T	T	T
B3_12302361_A	G/A	B3	12302361	A	A	A	A	R	G	G	G	G	A	A	G	A	G	R	G	G	G	G	G	G	G	G	G	G	G	G	G	R	G	G	G	G	G	G	G	G	G	G	G	G	G	G	G	G	G
B3_12479390_T	G/T	B3	12479390	G	G	G	G	T	T	T	T	T	T	G	T	G	G	G	G	G	G	G	G	G	G	G	G	K	K	G	G	G	G	G	G	G	G	G	G	G	G	G	G	G	G	G	G	G	G
B3_12479396_A	C/A	B3	12479396	C	C	C	C	A	A	A	A	A	A	C	A	C	C	C	C	C	C	C	C	C	C	C	C	M	M	C	C	C	C	C	C	C	C	C	C	C	C	C	C	C	C	C	C	C	C
B3_12479409_G	A/G	B3	12479409	A	A	A	A	G	G	G	G	G	G	A	G	A	A	A	A	A	A	A	A	A	A	A	A	R	R	A	A	A	A	A	A	A	A	A	A	A	A	A	A	A	A	A	A	A	A
B3_12479410_A	A/C	B3	12479410	A	A	A	A	C	C	C	C	C	C	A	C	A	A	A	A	A	A	A	A	A	A	A	A	M	M	A	A	A	A	A	A	A	A	A	A	A	A	A	A	A	A	A	A	A	A
B3_12479508_C	A/C	B3	12479508	A	A	A	A	C	C	C	C	C	C	A	C	A	A	A	A	A	A	A	A	A	A	A	A	M	M	A	A	A	A	A	A	A	A	A	A	A	A	A	A	A	A	A	A	A	A
B3_12486291_A	G/A	B3	12486291	A	A	A	A	G	G	G	G	G	G	A	G	A	A	A	A	A	A	A	A	A	A	A	A	R	A	A	A	A	A	A	A	A	A	A	A	A	A	A	A	A	A	A	A	A	A
B3_12486422_A	G/A	B3	12486422	A	A	A	A	G	G	G	G	G	G	A	G	A	A	A	A	A	A	A	A	A	A	A	A	R	A	A	A	A	A	A	A	A	A	A	A	A	A	A	A	A	A	A	A	A	A
B3_12486446_A	A/G	B3	12486446	A	A	A	A	G	G	G	G	G	G	A	G	A	A	A	A	A	A	A	A	A	A	A	A	R	A	A	A	A	A	A	A	A	A	A	A	A	A	A	A	A	A	A	A	A	A
B3_12486457_T	C/T	B3	12486457	T	T	T	T	C	C	C	C	C	C	T	C	T	T	T	T	T	T	T	T	T	T	T	T	Y	T	T	T	T	T	T	T	T	T	T	T	T	T	T	T	T	T	T	T	T	T
B3_12579186_T	G/T	B3	12579186	G	G	G	G	G	T	G	T	T	T	G	T	G	G	G	G	G	G	G	G	G	G	G	G	G	G	G	G	G	G	G	G	G	G	G	G	G	G	G	G	G	G	G	G	G	G
B3_12579195_T	G/T	B3	12579195	G	G	G	G	G	T	G	T	T	T	G	T	G	G	G	G	G	G	G	G	G	G	G	G	G	G	G	G	G	G	G	G	G	G	G	G	G	G	G	G	G	G	G	G	G	G
B3_12579226_C	T/C	B3	12579226	T	T	T	T	T	C	T	C	C	C	T	C	T	T	T	T	T	T	T	T	T	T	T	T	T	T	T	T	T	T	T	T	T	T	T	T	T	T	T	T	T	T	T	T	T	T
B3_12723483_T	C/T	B3	12723483	C	C	C	C	T	C	T	C	T	C	C	C	C	C	C	C	C	C	C	C	C	C	C	C	Y	T	C	C	C	C	C	C	C	C	C	C	C	C	C	C	C	C	C	C	C	C
B3_12723497_A	T/A	B3	12723497	T	T	T	T	A	T	A	T	A	T	T	T	T	T	T	T	T	T	T	T	T	T	T	T	W	A	T	T	T	T	T	T	T	T	T	T	T	T	T	T	T	T	T	T	T	T
B3_12723513_G	T/G	B3	12723513	T	T	T	T	G	T	G	T	G	T	T	T	T	T	T	T	T	T	T	T	T	T	T	T	K	G	T	T	T	T	T	T	T	T	T	T	T	T	T	T	T	T	T	T	T	T
B3_12723550_A	T/A	B3	12723550	T	T	T	T	A	T	A	T	A	T	T	T	T	T	T	T	T	T	T	T	T	T	T	T	W	A	T	T	T	T	T	T	T	T	T	T	T	T	T	T	T	T	T	T	T	T
B3_12723551_A	A/G	B3	12723551	A	A	A	A	G	A	G	A	G	A	A	A	A	A	A	A	A	A	A	A	A	A	A	A	R	G	A	A	A	A	A	A	A	A	A	A	A	A	A	A	A	A	A	A	A	A
B3_12772956_C	C/T	B3	12772956	C	C	C	C	C	T	C	T	C	T	C	T	C	C	C	T	C	C	C	T	T	T	C	C	C	C	C	C	C	C	C	C	C	C	C	C	C	C	C	C	C	C	C	C	C	C
B3_12773015_T	T/C	B3	12773015	T	T	T	T	Y	T	C	T	T	T	T	T	T	C	Y	T	C	T	C	T	T	T	C	C	C	C	C	C	C	C	C	C	C	C	C	C	C	C	C	C	C	C	C	C	C	C
B3_12835903_C	C/G	B3	12835903	C	C	C	C	C	G	C	G	C	G	C	G	C	C	C	G	C	C	C	G	G	G	C	C	C	C	C	C	C	C	C	C	C	C	C	C	C	C	C	C	C	C	C	C	C	C
B3_12837254_A	A/T	B3	12837254	A	A	A	A	A	T	A	T	A	T	A	T	A	A	A	T	A	A	A	T	T	T	A	A	A	A	A	A	A	A	A	A	A	A	A	A	A	A	A	A	A	A	A	A	A	A
B3_12837257_C	T/C	B3	12837257	T	T	T	T	T	C	T	C	T	C	T	C	T	T	T	C	T	T	T	C	C	C	T	T	T	T	T	T	T	T	T	T	T	T	T	T	T	T	T	T	T	T	T	T	T	T
B3_12837269_T	T/C	B3	12837269	T	T	T	T	T	C	T	C	T	C	T	C	T	T	T	C	T	T	T	C	C	C	T	T	T	T	T	T	T	T	T	T	T	T	T	T	T	T	T	T	T	T	T	T	T	T
B3_12837289_T	C/T	B3	12837289	C	C	C	C	C	T	C	T	C	T	C	T	C	C	C	T	C	C	C	T	T	T	C	C	C	C	C	C	C	C	C	C	C	C	C	C	C	C	C	C	C	C	C	C	C	C
B3_12900320_G	G/A	B3	12900320	G	G	G	G	G	A	G	A	G	G	G	A	G	G	G	A	G	G	G	A	A	A	G	G	G	G	G	G	G	G	G	G	G	G	G	G	G	G	G	G	G	G	G	G	G	G
B3_12979689_A	A/C	B3	12979689	A	A	A	A	A	A	C	A	A	C	A	A	A	A	A	A	A	A	A	A	A	A	A	A	M	M	A	A	A	A	A	A	A	A	A	A	A	A	A	A	A	A	A	A	A	A
B3_12979692_C	C/G	B3	12979692	C	C	C	C	C	C	G	C	C	G	C	C	C	C	C	C	C	C	C	C	C	C	C	C	S	S	C	C	C	C	C	C	C	C	C	C	C	C	C	C	C	C	C	C	C	C
B3_12996330_T	T/G	B3	12996330	G	G	G	G	K	G	T	G	T	T	G	G	G	T	T	G	T	T	T	G	G	G	T	T	T	T	T	T	K	T	T	T	T	T	T	T	T	T	T	T	T	T	T	T	T	T
B3_13065542_T	T/C	B3	13065542	T	T	T	T	T	T	C	T	T	C	T	T	T	T	C	T	T	C	T	T	T	T	T	T	Y	Y	T	T	T	T	T	T	T	T	T	T	T	T	T	T	T	T	T	T	T	T
B3_13088838_G	G/A	B3	13088838	G	G	G	G	G	G	G	G	A	G	G	G	G	A	A	G	A	G	A	G	G	G	A	A	R	R	A	A	R	A	A	A	A	A	A	A	A	A	A	A	A	A	A	A	A	A
B3_13088900_G	G/A	B3	13088900	A	A	A	A	R	A	G	A	G	G	A	A	A	G	G	A	G	G	G	A	A	A	G	G	G	G	G	G	R	G	G	G	G	G	G	G	G	G	G	G	G	G	G	G	G	G
B3_13088922_G	G/A	B3	13088922	G	G	G	G	G	G	G	G	A	G	G	G	G	A	A	G	A	G	A	G	G	G	A	A	R	R	A	A	R	A	A	A	A	A	A	A	A	A	A	A	A	A	A	A	A	A
B3_13088951_G	G/T	B3	13088951	G	G	G	G	G	G	G	G	T	G	G	G	G	T	T	G	T	G	T	G	G	G	T	T	K	K	T	T	K	T	T	T	T	T	T	T	T	T	T	T	T	T	T	T	T	T
B3_13101450_A	A/G	B3	13101450	G	G	G	G	G	G	A	G	A	G	G	G	G	A	A	G	A	A	A	G	G	G	A	A	A	A	A	A	A	A	A	A	A	A	A	A	A	A	A	A	A	A	A	A	A	A
B3_13123449_G	G/A	B3	13123449	G	G	G	G	G	G	G	G	A	G	G	G	G	G	G	G	G	G	G	G	G	G	G	G	G	G	G	G	G	G	G	G	G	G	G	G	G	G	G	G	G	G	G	G	G	G
B3_13123516_A	C/A	B3	13123516	C	C	C	C	M	A	C	A	C	C	C	A	C	A	M	A	A	C	A	A	A	A	A	A	M	M	A	A	M	A	A	A	A	A	A	A	A	A	A	A	A	A	A	A	A	A
B3_13337441_G	G/T	B3	13337441	G	G	G	G	G	T	G	T	G	G	G	T	G	T	K	T	T	G	T	T	T	T	T	T	K	K	T	T	K	T	T	T	T	T	T	T	T	T	T	T	T	T	T	T	T	T
B3_13337467_A	A/C	B3	13337467	A	A	A	A	A	C	A	C	A	A	A	C	A	C	M	C	C	A	C	C	C	C	C	C	M	M	C	C	M	C	C	C	C	C	C	C	C	C	C	C	C	C	C	C	C	C
B3_13337480_C	C/A	B3	13337480	C	C	C	C	M	C	A	C	C	C	C	C	C	C	C	C	C	C	C	C	C	C	C	C	M	M	C	C	C	C	C	C	C	C	C	C	C	C	C	C	C	C	C	C	C	C
B3_13337488_G	G/A	B3	13337488	G	G	G	G	G	A	G	A	G	G	G	A	G	A	R	A	A	G	A	A	A	A	A	A	R	R	A	A	R	A	A	A	A	A	A	A	A	A	A	A	A	A	A	A	A	A
B3_13337515_A	A/G	B3	13337515	A	A	A	A	A	G	A	G	A	A	A	G	A	G	R	G	G	A	G	G	G	G	G	G	R	R	G	G	R	G	G	G	G	G	G	G	G	G	G	G	G	G	G	G	G	G
B3_13559348_A	G/A	B3	13559348	G	G	G	G	G	G	G	G	G	G	G	G	G	G	G	G	G	G	G	G	G	G	G	G	G	G	G	G	G	G	G	G	G	G	G	G	G	G	G	G	G	G	G	G	G	G
B3_13559358_A	G/A	B3	13559358	G	G	G	G	G	G	G	G	G	G	G	G	G	G	G	G	G	G	G	G	R	G	G	G	G	G	G	G	G	G	G	G	G	G	G	G	G	G	G	G	G	G	G	G	G	G
B3_13559361_G	A/G	B3	13559361	A	A	A	A	A	A	A	A	A	A	A	A	A	A	A	A	A	A	A	A	A	A	A	A	A	A	A	A	A	A	A	A	A	A	A	A	A	A	A	A	A	A	A	A	A	A
B3_13559405_G	A/G	B3	13559405	A	A	A	A	A	A	A	A	A	A	A	A	A	A	A	A	A	A	A	A	A	A	A	A	A	A	A	A	A	A	A	A	A	A	A	A	A	A	A	A	A	A	A	A	A	A
B3_13559485_T	G/T	B3	13559485	G	G	G	G	G	G	G	G	G	G	G	G	G	G	G	G	G	G	G	G	G	G	G	G	G	G	G	G	G	G	G	G	G	G	G	G	G	G	G	G	G	G	G	G	G	G
B3_13559505_A	G/A	B3	13559505	G	G	G	G	G	G	G	G	G	G	G	G	G	G	G	G	G	G	G	G	G	G	G	G	G	G	G	G	G	G	G	G	G	G	G	G	G	G	G	G	G	G	G	G	G	G
B3_13738924_C	A/C	B3	13738924	A	A	A	A	A	A	A	A	A	A	A	A	A	A	A	A	A	A	A	A	A	A	A	A	A	A	A	A	A	A	A	A	A	A	A	A	A	A	A	A	A	A	A	A	A	A
B3_13739100_T	C/T	B3	13739100	C	C	C	C	C	C	C	C	C	C	C	C	C	C	C	C	C	C	C	C	C	C	C	C	C	C	C	C	C	C	C	C	C	C	C	C	C	C	C	C	C	C	C	C	C	C
B3_13739124_T	C/T	B3	13739124	C	C	C	C	C	C	C	C	C	C	C	C	C	C	C	C	C	C	C	C	C	C	C	C	C	C	C	C	C	C	C	C	C	C	C	C	C	C	C	C	C	C	C	C	C	C
B3_13783668_G	C/G	B3	13783668	C	C	C	C	S	C	G	C	C	G	C	C	C	C	C	C	C	C	C	C	C	C	C	S	G	S	C	C	C	C	C	C	C	C	C	C	C	C	C	C	C	C	C	C	C	C
B3_13783691_C	T/C	B3	13783691	T	T	T	T	Y	T	C	T	T	C	T	T	T	T	T	T	T	T	T	T	T	T	T	Y	C	Y	T	T	T	T	T	T	T	T	T	T	T	T	T	T	T	T	T	T	T	T
B3_13783699_T	C/T	B3	13783699	C	C	C	C	Y	C	T	C	C	T	C	C	C	C	C	C	C	C	C	C	C	C	C	Y	T	Y	C	C	C	C	C	C	C	C	C	C	C	C	C	C	C	C	C	C	C	C
B3_13889870_G	A/G	B3	13889870	A	A	A	A	A	A	A	A	A	A	A	A	A	A	A	A	A	A	A	A	A	A	A	A	A	A	A	A	A	A	A	A	A	A	A	A	A	A	A	A	A	A	A	A	A	A
B3_14481530_T	G/T	B3	14481530	T	T	T	T	T	G	G	G	T	T	T	G	T	T	T	G	T	T	T	G	G	G	T	T	T	T	T	T	T	T	T	T	T	T	T	T	T	T	T	T	T	T	T	T	T	T
B3_14491295_A	A/T	B3	14491295	A	A	A	A	A	A	A	A	T	T	A	A	A	A	W	A	A	T	A	A	A	A	A	A	A	A	A	A	A	A	A	A	A	A	A	A	A	A	A	A	A	A	A	A	A	A
B3_14599735_G	G/A	B3	14599735	G	G	G	G	G	G	G	G	G	G	G	G	G	G	G	G	G	G	G	G	G	G	G	G	G	G	G	G	G	G	G	G	G	G	G	G	G	G	G	G	G	G	G	G	G	G
B3_14654669_G	T/G	B3	14654669	G	G	G	G	G	T	T	T	G	T	G	T	G	G	T	T	T	T	T	T	T	T	T	T	T	T	T	T	T	T	T	T	T	T	T	T	T	T	T	T	T	T	T	T	T	T
B3_14654678_T	A/T	B3	14654678	T	T	T	T	T	A	A	A	T	A	T	A	T	T	A	A	A	A	A	A	A	A	A	A	A	A	A	A	A	A	A	A	A	A	A	A	A	A	A	A	A	A	A	A	A	A
B3_14654711_G	G/A	B3	14654711	A	A	A	A	A	G	G	G	A	G	A	G	A	A	G	G	G	G	G	G	G	G	G	G	G	G	G	G	G	G	G	G	G	G	G	G	G	G	G	G	G	G	G	G	G	G
B3_14654819_G	A/G	B3	14654819	G	G	G	G	G	A	A	A	G	A	G	A	G	G	A	A	A	A	A	A	A	A	A	A	A	A	A	A	A	A	A	A	A	A	A	A	A	A	A	A	A	A	A	A	A	A
B3_14683936_G	G/A	B3	14683936	A	A	A	A	G	G	G	G	A	G	A	G	A	A	G	G	G	G	G	G	G	G	G	G	G	G	G	G	G	G	G	G	G	G	G	G	G	G	G	G	G	G	G	G	G	G
B3_14683954_C	C/G	B3	14683954	G	G	G	G	C	C	C	C	G	C	G	C	G	G	C	C	C	C	C	C	C	C	C	C	C	C	C	C	C	C	C	C	C	C	C	C	C	C	C	C	C	C	C	C	C	C
B3_14683987_C	T/C	B3	14683987	C	C	C	C	T	T	T	T	C	T	C	T	C	C	T	T	T	T	T	T	T	T	T	T	T	T	T	T	T	T	T	T	T	T	T	T	T	T	T	T	T	T	T	T	T	T
B3_14684064_T	C/T	B3	14684064	T	T	T	T	C	C	C	C	T	C	T	C	T	T	C	C	C	C	C	C	C	C	C	C	C	C	C	C	C	C	C	C	C	C	C	C	C	C	C	C	C	C	C	C	C	C
B3_14684065_A	A/C	B3	14684065	C	C	C	C	A	A	A	A	C	A	C	A	C	C	A	A	A	A	A	A	A	A	A	A	A	A	A	A	A	A	A	A	A	A	A	A	A	A	A	A	A	A	A	A	A	A
B3_14684067_T	G/T	B3	14684067	T	T	T	T	G	G	G	G	T	G	T	G	T	T	G	G	G	G	G	G	G	G	G	G	G	G	G	G	G	G	G	G	G	G	G	G	G	G	G	G	G	G	G	G	G	G
B3_14828816_T	T/G	B3	14828816	T	T	T	T	T	T	T	T	G	T	T	T	T	T	T	T	T	T	T	T	T	T	T	T	T	T	T	T	T	T	T	T	T	T	T	T	T	T	T	T	T	T	T	T	T	T
B3_15232428_T	T/C	B3	15232428	T	T	T	T	T	T	T	T	T	T	T	T	T	T	T	T	T	T	T	T	T	T	T	T	T	T	T	T	T	T	T	T	T	T	T	T	T	T	T	T	T	T	T	T	T	T
B3_15232456_G	G/A	B3	15232456	G	G	G	G	G	G	G	G	G	G	G	G	G	G	G	G	G	G	G	G	G	G	G	G	G	G	G	G	G	G	G	G	G	G	G	G	G	G	G	G	G	G	G	G	G	G
B3_15347180_A	A/G	B3	15347180	A	A	A	A	A	A	A	A	G	R	A	G	A	A	A	G	A	A	A	G	G	G	A	A	A	R	G	G	G	G	G	G	G	G	G	G	G	G	A	A	A	A	G	G	G	G
B3_15364925_T	C/T	B3	15364925	C	C	C	C	C	C	C	C	T	T	C	T	C	C	C	T	C	C	C	T	T	T	C	C	C	T	T	T	T	T	T	T	T	T	T	T	T	T	C	C	C	C	T	T	T	T
B3_15377191_A	C/A	B3	15377191	C	C	C	C	C	C	C	C	A	A	C	A	C	C	C	A	C	C	C	A	A	A	C	C	C	M	A	A	A	A	A	A	A	A	A	A	A	A	C	C	C	C	A	A	A	A
B3_15717979_G	G/T	B3	15717979	G	G	G	G	G	G	G	G	G	G	G	G	G	G	G	G	G	G	G	G	G	G	G	G	G	G	G	G	G	G	G	G	G	G	G	G	G	G	G	G	G	G	G	G	G	G
B3_15812287_T	T/C	B3	15812287	C	C	C	C	T	T	T	T	T	T	C	C	C	C	C	C	C	T	C	C	C	C	C	Y	T	T	C	C	C	C	C	C	C	C	C	C	C	C	C	C	C	C	C	C	C	C
B3_16244630_T	C/T	B3	16244630	T	T	T	T	T	C	T	C	T	T	T	C	T	T	C	C	C	C	C	C	C	C	C	T	Y	T	C	C	C	C	C	C	C	C	C	C	C	C	C	C	C	C	C	C	C	C
B3_16244631_T	T/G	B3	16244631	G	G	G	G	G	T	G	T	G	G	G	T	G	G	T	T	T	T	T	T	T	T	T	G	K	G	T	T	T	T	T	T	T	T	T	T	T	T	T	T	T	T	T	T	T	T
B3_16244645_C	C/T	B3	16244645	T	T	T	T	T	C	T	C	T	T	T	C	T	T	C	C	C	C	C	C	C	C	C	T	Y	T	C	C	C	C	C	C	C	C	C	C	C	C	C	C	C	C	C	C	C	C
B3_16244646_T	C/T	B3	16244646	T	T	T	T	T	C	T	C	T	T	T	C	T	T	C	C	C	C	C	C	C	C	C	T	Y	T	C	C	C	C	C	C	C	C	C	C	C	C	C	C	C	C	C	C	C	C
B3_16244686_T	C/T	B3	16244686	T	T	T	T	T	C	T	C	T	T	T	C	T	T	C	C	C	C	C	C	C	C	C	T	Y	T	C	C	C	C	C	C	C	C	C	C	C	C	C	C	C	C	C	C	C	C
B3_16501177_T	T/C	B3	16501177	C	C	C	C	Y	T	T	T	T	C	C	T	C	Y	T	T	T	T	T	T	T	T	T	T	T	T	T	T	T	T	T	T	T	T	T	T	T	T	T	T	T	T	T	T	T	T
B3_16501182_G	G/A	B3	16501182	G	G	G	G	G	G	G	G	G	G	G	G	G	G	G	G	G	G	G	G	G	G	G	G	G	G	G	G	G	G	G	G	G	G	G	G	G	G	G	G	G	G	G	G	G	G
B3_16501191_G	A/G	B3	16501191	G	G	G	G	R	A	A	A	A	G	G	A	G	R	A	A	A	A	A	A	A	A	A	A	A	A	A	A	A	A	A	A	A	A	A	A	A	A	A	A	A	A	A	A	A	A
B3_16501192_T	T/A	B3	16501192	A	A	A	A	W	T	T	T	T	A	A	T	A	W	T	T	T	T	T	T	T	T	T	T	T	T	T	T	T	T	T	T	T	T	T	T	T	T	T	T	T	T	T	T	T	T
B3_16501243_G	G/A	B3	16501243	A	A	A	A	R	G	G	G	G	A	A	G	A	R	G	G	G	G	G	G	G	G	G	G	G	G	G	G	G	G	G	G	G	G	G	G	G	G	G	G	G	G	G	G	G	G
B3_16501246_A	G/A	B3	16501246	A	A	A	A	R	G	G	G	G	A	A	G	A	R	G	G	G	G	G	G	G	G	G	G	G	G	G	G	G	G	G	G	G	G	G	G	G	G	G	G	G	G	G	G	G	G
B3_17114139_T	A/T	B3	17114139	A	A	A	A	A	A	A	A	A	T	A	A	A	A	A	T	A	A	A	T	T	T	A	A	A	A	A	A	A	A	A	A	A	A	A	A	A	A	A	A	A	A	A	A	A	A
B3_17125970_G	A/G	B3	17125970	A	A	A	A	A	A	A	A	A	G	A	A	A	A	A	A	A	A	A	A	A	A	A	A	A	A	A	A	A	A	A	A	A	A	A	A	A	A	A	A	A	A	A	A	A	A
B3_17126003_C	C/G	B3	17126003	C	C	C	C	C	C	C	C	C	G	C	C	C	C	C	C	C	C	C	C	C	C	C	C	C	C	C	C	C	C	C	C	C	C	C	C	C	C	C	C	C	C	C	C	C	C
B3_17367813_T	T/C	B3	17367813	T	T	T	T	T	T	T	Y	T	T	T	T	T	T	T	T	T	T	T	T	T	T	T	T	T	T	T	T	T	T	T	T	T	T	T	T	T	T	T	T	T	T	T	T	T	T
B3_17367819_G	C/G	B3	17367819	C	C	C	C	C	C	C	S	C	C	C	C	C	C	C	C	C	C	C	C	C	C	C	C	C	C	C	C	C	C	C	C	C	C	C	C	C	C	C	C	C	C	C	C	C	C
B3_17367823_A	G/A	B3	17367823	G	G	G	G	G	G	G	R	G	G	G	G	G	G	G	G	G	G	G	G	G	G	G	G	G	G	G	G	G	G	G	G	G	G	G	G	G	G	G	G	G	G	G	G	G	G
B3_17367851_A	G/A	B3	17367851	G	G	G	G	G	G	G	R	G	G	G	G	G	G	G	G	G	G	G	G	G	G	G	G	G	G	G	G	G	G	G	G	G	A	G	G	G	G	G	G	G	G	G	G	G	G
B3_17367935_A	A/G	B3	17367935	A	A	A	A	A	A	A	R	A	A	A	A	A	A	A	A	A	A	A	A	A	A	A	A	A	A	A	A	A	A	A	A	A	A	A	A	A	A	A	A	A	A	A	A	A	A
B3_17556923_C	C/T	B3	17556923	C	C	C	C	C	C	C	C	C	C	C	C	C	C	C	C	C	C	C	C	C	C	C	C	C	C	C	C	C	C	C	C	C	C	C	C	C	C	C	C	C	C	C	C	C	C
B3_17556931_C	C/T	B3	17556931	C	C	C	C	C	C	C	C	C	C	C	C	C	C	C	C	C	C	C	C	C	C	C	C	C	C	C	C	C	C	C	C	C	C	C	C	C	C	C	C	C	C	C	C	C	C
B3_17556996_T	T/C	B3	17556996	T	T	T	T	T	T	T	T	T	T	T	T	T	T	T	T	T	T	T	T	T	T	T	T	T	T	T	T	T	T	T	T	T	T	T	T	T	T	T	T	T	T	T	T	T	T
B3_17557060_A	A/C	B3	17557060	A	A	A	A	A	A	A	A	A	A	A	A	A	A	A	A	A	A	A	A	A	A	A	A	A	A	A	A	A	A	A	A	A	A	A	A	A	A	A	A	A	A	A	A	A	A
B3_17578382_A	A/G	B3	17578382	A	A	A	A	A	A	A	A	A	A	A	A	A	A	A	A	A	A	A	A	A	A	A	A	A	A	A	A	A	A	A	A	A	A	A	A	A	A	A	A	A	A	A	A	A	A
B3_17578539_T	T/C	B3	17578539	T	T	T	T	T	T	T	T	T	T	T	T	T	T	T	T	T	T	T	T	T	T	T	T	T	T	T	T	T	T	T	T	T	T	T	T	T	T	T	T	T	T	T	T	T	T
B3_17793243_C	A/C	B3	17793243	A	A	A	A	A	A	A	A	A	C	A	A	A	A	A	A	A	A	A	A	A	A	A	A	A	A	A	A	A	A	A	A	A	A	A	A	A	A	A	A	A	A	A	A	A	A
B3_17793288_C	T/C	B3	17793288	T	T	T	T	T	T	T	T	T	C	T	T	T	T	T	T	T	T	T	T	T	T	T	T	T	T	T	T	T	T	T	T	T	T	T	T	T	T	T	T	T	T	T	T	T	T
B3_17793302_G	C/G	B3	17793302	C	C	C	C	C	C	C	C	C	G	C	C	C	C	C	C	C	C	C	C	C	C	C	C	C	C	C	C	C	C	C	C	C	C	C	C	C	C	C	C	C	C	C	C	C	C
B3_17838239_C	T/C	B3	17838239	T	T	T	T	T	T	T	T	T	C	T	T	T	T	T	T	T	T	T	T	T	T	T	T	T	T	T	T	T	T	T	T	T	T	T	T	T	T	T	T	T	T	T	T	T	T
B3_17853109_T	C/T	B3	17853109	C	C	C	C	T	C	T	T	C	T	C	C	C	C	T	C	C	C	C	C	C	C	T	T	Y	C	C	C	C	C	C	C	C	C	C	C	C	C	T	T	C	C	C	C	C	C
B3_17853149_C	G/C	B3	17853149	G	G	G	G	C	G	C	C	G	C	G	G	G	G	C	G	G	G	G	G	G	G	C	C	S	G	G	G	G	G	G	G	G	G	G	G	G	G	C	C	G	G	G	G	G	G
B3_17856827_T	T/A	B3	17856827	T	T	T	T	T	T	A	T	T	T	T	T	T	T	A	T	T	T	T	T	T	T	A	W	T	T	T	T	T	T	T	T	T	T	T	T	T	T	A	A	T	T	T	T	T	T
B3_17856856_A	A/G	B3	17856856	A	A	A	A	A	A	G	A	A	G	A	A	A	A	G	A	A	A	A	A	A	A	G	G	A	A	A	A	A	A	A	A	A	A	A	A	A	A	G	G	A	A	A	A	A	A
B3_17856858_C	C/A	B3	17856858	C	C	C	C	C	C	A	C	C	A	C	C	C	C	A	C	C	C	C	C	C	C	A	A	C	C	C	C	C	C	C	C	C	C	C	C	C	C	A	A	C	C	C	C	C	C
B3_17856871_T	T/C	B3	17856871	T	T	T	T	T	T	C	T	T	C	T	T	T	T	C	T	T	T	T	T	T	T	C	C	T	T	T	T	T	T	T	T	T	T	T	T	T	T	C	C	T	T	T	T	T	T
B3_17856881_G	G/T	B3	17856881	G	G	G	G	G	G	T	G	G	T	G	G	G	G	T	G	G	G	G	G	G	G	T	T	G	G	G	G	G	G	G	G	G	G	G	G	G	G	T	T	G	G	G	G	G	G
B3_17856882_T	T/C	B3	17856882	T	T	T	T	T	T	C	T	T	C	T	T	T	T	C	T	T	T	T	T	T	T	C	C	T	T	T	T	T	T	T	T	T	T	T	T	T	T	C	C	T	T	T	T	T	T
B3_17875157_G	G/T	B3	17875157	G	G	G	G	G	G	T	K	G	G	G	G	G	G	T	T	G	G	G	T	T	T	T	T	K	K	G	G	G	G	G	G	G	G	G	G	G	G	T	T	G	G	G	G	G	G
B3_18415336_A	T/A	B3	18415336	T	T	T	T	T	T	T	T	A	A	T	T	W	T	T	T	T	T	T	T	T	T	T	T	T	T	T	T	T	T	T	T	T	T	T	T	T	T	T	T	T	T	T	T	T	T
B3_18415346_A	A/G	B3	18415346	A	A	A	A	A	A	A	A	G	G	A	A	A	A	A	A	A	A	A	A	A	A	A	A	A	A	A	A	A	A	A	A	A	A	A	A	A	A	A	A	A	A	A	A	A	A
B3_18433167_C	G/C	B3	18433167	G	G	G	G	G	G	G	G	C	C	G	G	G	G	G	G	G	G	G	G	G	G	G	G	G	G	G	G	G	G	G	G	G	G	G	G	G	G	G	G	G	G	G	G	G	G
B3_18433170_G	G/C	B3	18433170	G	G	G	G	G	G	G	G	C	C	G	G	G	G	G	G	G	G	G	G	G	G	G	G	G	G	G	G	G	G	G	G	G	G	G	G	G	G	G	G	G	G	G	G	G	G
B3_18433171_C	C/G	B3	18433171	C	C	C	C	C	C	C	C	G	G	C	C	C	C	C	C	C	C	C	C	C	C	C	C	C	C	C	C	C	C	C	C	C	C	C	C	C	C	C	C	C	C	C	C	C	C
B3_18433175_G	G/C	B3	18433175	G	G	G	G	G	G	G	G	C	C	G	G	G	G	G	G	G	G	G	G	G	G	G	G	G	G	G	G	G	G	G	G	G	G	G	G	G	G	G	G	G	G	G	G	G	G
B3_18433243_G	C/G	B3	18433243	C	C	C	C	C	C	C	C	G	G	C	C	C	C	C	C	C	C	C	C	C	C	C	C	C	C	C	C	C	C	C	C	C	C	C	C	C	C	C	C	C	C	C	C	C	C
B3_18433264_G	G/T	B3	18433264	G	G	G	G	G	G	G	G	T	T	G	G	G	G	G	G	G	G	G	G	G	G	G	G	G	G	G	G	G	G	G	G	G	G	G	G	G	G	G	G	G	G	G	G	G	G
B3_18433303_A	G/A	B3	18433303	G	G	G	G	G	G	G	G	A	A	G	G	G	G	G	G	G	G	G	G	G	G	G	G	G	G	G	G	G	G	G	G	G	G	G	G	G	G	G	G	G	G	G	G	G	G
B3_18433317_G	G/A	B3	18433317	G	G	G	G	G	G	G	G	A	A	G	G	G	G	G	G	G	G	G	G	G	G	G	G	G	G	G	G	G	G	G	G	G	G	G	G	G	G	G	G	G	G	G	G	G	G
B3_18433372_A	A/G	B3	18433372	A	A	A	A	A	A	A	A	G	G	A	A	A	A	A	A	A	A	A	A	A	A	A	A	A	A	A	A	A	A	A	A	A	A	A	A	A	A	A	A	A	A	A	A	A	A
B3_18433396_T	C/T	B3	18433396	C	C	C	C	C	C	C	C	T	T	C	C	C	C	C	C	C	C	C	C	C	C	C	C	C	C	C	C	C	C	C	C	C	C	C	C	C	C	C	C	C	C	C	C	C	C
B3_18440831_A	A/G	B3	18440831	A	A	A	A	A	A	A	A	G	G	A	A	A	A	A	A	A	A	A	A	A	A	A	A	A	A	A	A	A	A	A	A	A	A	A	A	A	A	A	A	A	A	A	A	A	A
B3_18676185_A	A/G	B3	18676185	A	A	A	A	A	A	A	A	G	A	A	A	A	A	A	A	A	A	A	A	A	A	A	A	A	A	A	A	A	A	A	A	A	A	A	A	A	A	A	A	A	A	A	A	A	A
B3_18676210_C	C/T	B3	18676210	C	C	C	C	C	C	C	C	T	C	C	C	C	C	C	C	C	C	C	C	C	C	C	C	C	C	C	C	C	C	C	C	C	C	C	C	C	C	C	C	C	C	C	C	C	C
B3_18676222_A	A/G	B3	18676222	A	A	A	A	A	A	A	A	G	A	A	A	A	A	A	A	A	A	A	A	A	A	A	A	A	A	A	A	A	A	A	A	A	A	A	A	A	A	A	A	A	A	A	A	A	A
B3_18706087_T	T/C	B3	18706087	T	T	T	T	T	C	T	C	T	T	T	T	T	T	C	T	T	C	T	T	T	T	C	Y	T	T	Y	T	T	T	T	T	T	T	T	T	T	C	C	T	T	T	T	T	T	T
B3_18706088_C	C/A	B3	18706088	C	C	C	C	C	A	C	A	C	C	C	C	C	C	A	C	C	A	C	C	C	C	A	M	C	C	M	C	C	C	C	C	C	C	C	C	C	A	A	C	C	C	C	C	C	C
B3_18706145_G	G/T	B3	18706145	G	G	G	G	G	G	G	G	G	G	G	G	G	G	G	G	G	G	G	G	G	G	G	G	G	G	G	G	G	G	G	G	G	G	G	G	G	G	G	G	G	G	G	G	G	G
B3_18706151_T	A/T	B3	18706151	A	A	A	A	A	T	A	T	A	A	A	A	A	A	T	A	A	T	A	A	A	A	T	W	A	A	W	A	A	A	A	A	A	A	A	A	A	T	T	A	A	A	A	A	A	A
B3_18706156_C	G/C	B3	18706156	G	G	G	G	G	C	G	C	G	G	G	G	G	G	C	G	G	C	G	G	G	G	C	S	G	G	S	G	G	G	G	G	G	G	G	G	G	C	C	G	G	G	G	G	G	G
B3_18706158_A	T/A	B3	18706158	T	T	T	T	T	A	T	A	T	T	T	T	T	T	A	T	T	A	T	T	T	T	A	W	T	T	W	T	T	T	T	T	T	T	T	T	T	A	A	T	T	T	T	T	T	T
B3_18718974_C	C/A	B3	18718974	C	C	C	C	M	A	A	C	C	C	C	C	C	C	A	C	C	A	C	C	C	C	M	A	M	A	C	C	C	C	C	C	C	C	C	C	C	C	C	A	C	C	C	C	C	C
B3_18927190_A	A/T	B3	18927190	A	A	A	A	A	A	A	A	A	A	A	T	T	A	A	A	A	A	A	A	A	A	A	A	W	A	A	T	T	T	T	T	T	T	T	T	T	A	A	A	T	A	T	T	T	T
B3_18927200_A	A/C	B3	18927200	A	A	A	A	A	A	A	A	A	A	A	C	C	A	A	A	A	A	A	A	A	A	A	A	M	A	A	C	C	C	C	C	C	C	C	C	C	A	A	A	C	A	C	C	C	C
B3_19124739_C	G/C	B3	19124739	G	G	G	G	S	G	G	G	G	C	G	G	G	S	S	C	G	C	G	C	C	C	G	G	G	G	G	G	G	G	G	G	G	G	G	G	G	G	G	G	G	G	G	G	G	G
B3_19124742_A	A/G	B3	19124742	A	A	A	A	R	A	A	A	A	G	A	A	A	R	R	G	A	G	A	G	G	G	A	A	A	A	A	A	A	A	A	A	A	A	A	A	A	A	A	A	A	A	A	A	A	A
B3_19124847_A	A/G	B3	19124847	A	A	A	A	R	A	A	A	A	G	A	A	A	R	R	G	A	G	A	G	G	G	A	A	A	A	A	A	A	A	A	A	A	A	A	A	A	A	A	A	A	A	A	A	A	A
B3_19124870_C	C/T	B3	19124870	C	C	C	C	Y	C	C	C	C	T	C	C	C	Y	Y	T	C	T	C	T	T	T	C	C	C	C	C	C	C	C	C	C	C	C	C	C	C	C	C	C	C	C	C	C	C	C
B3_19196682_A	T/A	B3	19196682	T	T	T	T	W	A	A	A	A	A	T	T	T	T	T	T	A	T	A	T	T	T	A	A	W	A	W	T	T	T	T	T	T	T	T	T	T	A	A	A	T	A	T	T	T	T
B3_19196702_A	G/A	B3	19196702	G	G	G	G	R	A	A	A	A	A	G	G	G	G	G	G	A	G	A	G	G	G	A	A	R	A	R	G	G	G	G	G	G	G	G	G	G	A	A	A	G	A	G	G	G	G
B3_19196733_A	T/A	B3	19196733	T	T	T	T	W	A	A	A	A	A	T	T	T	T	T	T	A	T	A	T	T	T	A	A	W	A	W	T	T	T	T	T	T	T	T	T	T	A	A	A	T	A	T	T	T	T
B3_19196736_A	T/A	B3	19196736	T	T	T	T	W	A	A	A	A	A	T	T	T	T	T	T	A	T	A	T	T	T	A	A	W	A	W	T	T	T	T	T	T	T	T	T	T	A	A	A	T	A	T	T	T	T
B3_19196750_T	C/T	B3	19196750	C	C	C	C	Y	T	T	T	T	T	C	C	C	C	C	C	T	C	T	C	C	C	T	T	Y	T	Y	C	C	C	C	C	C	C	C	C	C	T	T	T	C	T	C	C	C	C
B3_19196784_A	T/A	B3	19196784	T	T	T	T	W	A	A	A	A	A	T	T	T	T	T	T	A	T	A	T	T	T	A	A	W	A	W	T	T	T	T	T	T	T	T	T	T	A	A	A	T	A	T	T	T	T
B3_19196786_C	T/C	B3	19196786	T	T	T	T	Y	C	C	C	C	C	T	T	T	T	T	T	C	T	C	T	T	T	C	C	Y	C	Y	T	T	T	T	T	T	T	T	T	T	C	C	C	T	C	T	T	T	T
B3_19196789_A	C/A	B3	19196789	C	C	C	C	M	A	A	A	A	A	C	C	C	C	C	C	A	C	A	C	C	C	A	A	M	A	M	C	C	C	C	C	C	C	C	C	C	A	A	A	C	A	C	C	C	C
B3_19629656_A	A/G	B3	19629656	A	A	A	A	R	G	G	R	A	G	A	A	A	G	A	G	A	A	A	G	G	G	A	G	A	A	A	A	A	A	A	A	A	A	A	A	A	A	A	G	A	A	A	A	A	A
B3_19629659_A	A/G	B3	19629659	G	G	G	G	R	G	G	R	A	G	G	A	A	G	A	G	A	A	A	G	G	G	A	G	A	A	A	A	A	A	A	A	A	A	A	A	A	A	A	G	A	A	A	A	A	A
B3_19629866_G	A/G	B3	19629866	G	G	G	G	R	G	G	R	A	G	G	A	A	G	A	G	A	A	A	G	G	G	A	G	A	A	A	A	A	A	A	A	A	A	A	A	A	A	A	G	A	A	A	A	A	A
B3_19630766_A	A/C	B3	19630766	A	A	A	A	A	C	C	A	A	C	A	A	A	A	A	C	A	A	A	C	C	C	A	A	A	A	A	A	A	A	A	A	A	A	A	A	A	A	A	M	A	A	A	A	A	A
B3_19630769_T	A/T	B3	19630769	A	A	A	A	A	T	T	A	A	T	A	A	A	A	A	T	A	A	A	T	T	T	A	A	A	A	A	A	A	A	A	A	A	A	A	A	A	A	A	W	A	A	A	A	A	A
B3_19630771_T	T/G	B3	19630771	T	T	T	T	T	G	G	T	T	G	T	T	T	T	T	G	T	T	T	G	G	G	T	T	T	T	T	T	T	T	T	T	T	T	T	T	T	T	T	K	T	T	T	T	T	T
B3_19630775_C	C/T	B3	19630775	C	C	C	C	C	T	T	C	C	T	C	C	C	C	C	T	C	C	C	T	T	T	C	C	C	C	C	C	C	C	C	C	C	C	C	C	C	C	C	Y	C	C	C	C	C	C
B3_19630776_T	T/G	B3	19630776	T	T	T	T	T	G	G	T	T	G	T	T	T	T	T	G	T	T	T	G	G	G	T	T	T	T	T	T	T	T	T	T	T	T	T	T	T	T	T	K	T	T	T	T	T	T
B3_19630777_C	C/G	B3	19630777	C	C	C	C	C	G	G	C	C	G	C	C	C	C	C	G	C	C	C	G	G	G	C	C	C	C	C	C	C	C	C	C	C	C	C	C	C	C	C	S	C	C	C	C	C	C
B3_19630814_G	G/A	B3	19630814	G	G	G	G	R	A	A	R	G	A	G	G	G	G	G	A	G	G	G	A	A	A	G	G	R	G	G	G	G	G	G	G	G	G	G	G	G	G	G	A	G	G	G	G	G	G
B3_19630820_A	T/A	B3	19630820	T	T	T	T	W	A	A	W	T	A	T	T	T	T	T	A	T	T	T	A	A	A	T	T	W	T	T	T	T	T	T	T	T	T	T	T	T	T	T	A	T	T	T	T	T	T
B3_19630847_C	C/G	B3	19630847	C	C	C	C	S	G	G	S	C	G	C	C	C	C	C	G	C	C	C	G	G	G	C	C	S	C	C	C	C	C	C	C	C	C	C	C	C	C	C	G	C	C	C	C	C	C
B3_19756039_C	T/C	B3	19756039	T	T	T	T	T	C	T	T	T	T	T	T	T	T	T	C	T	T	T	C	C	C	T	T	T	T	T	T	T	T	T	T	T	T	T	T	T	T	T	T	T	T	T	T	T	T
B3_19787809_C	A/C	B3	19787809	A	A	A	A	A	A	A	A	A	A	A	A	A	A	A	A	A	A	A	A	A	A	A	A	A	A	A	A	A	A	A	A	A	A	A	A	A	A	A	A	A	A	A	A	A	A
B3_19879101_G	A/G	B3	19879101	A	A	A	A	A	A	G	G	A	G	A	A	A	A	A	A	G	G	G	A	A	A	A	G	A	G	G	A	A	A	A	A	A	A	A	A	A	G	G	A	A	G	A	A	A	A
B3_19966917_G	A/G	B3	19966917	A	A	A	A	A	A	A	R	A	G	A	G	G	A	A	A	G	G	G	A	A	A	R	R	R	R	G	G	G	G	G	G	G	G	G	G	G	G	G	A	G	G	G	G	G	G
B3_20015020_A	G/A	B3	20015020	G	G	G	G	G	G	G	A	G	A	G	A	A	G	G	G	A	G	A	G	G	G	G	R	G	R	A	A	A	A	A	A	A	A	A	A	A	A	A	G	A	A	A	A	A	A
B3_20015023_G	G/A	B3	20015023	G	G	G	G	G	G	G	A	G	A	G	A	A	G	G	G	A	G	A	G	G	G	G	R	G	R	A	A	A	A	A	A	A	A	A	A	A	A	A	G	A	A	A	A	A	A
B3_20015060_G	G/T	B3	20015060	G	G	G	G	G	G	G	K	G	T	G	T	T	G	G	G	T	G	T	G	G	G	K	K	K	K	T	T	T	T	T	T	T	T	T	T	T	T	T	G	T	T	T	T	T	T
B3_20015119_G	T/G	B3	20015119	T	T	T	T	T	T	T	K	T	G	T	G	G	T	T	T	G	T	G	T	T	T	K	K	K	K	G	G	G	G	G	G	G	G	G	G	G	G	G	T	G	G	G	G	G	G
B3_20127326_T	G/T	B3	20127326	G	G	G	G	G	G	G	K	G	T	G	T	T	G	G	G	G	G	G	G	G	G	G	G	K	G	K	T	T	T	T	T	T	T	T	T	T	G	G	G	T	G	T	T	T	T
B3_20237546_A	C/A	B3	20237546	C	C	C	C	C	C	C	C	A	A	C	A	A	C	C	C	C	C	C	C	C	C	C	C	M	C	M	A	A	A	A	A	A	A	A	A	A	C	C	C	A	C	A	A	A	A
B3_20237547_G	A/G	B3	20237547	A	A	A	A	A	A	A	A	G	G	A	G	G	A	A	A	A	A	A	A	A	A	A	A	R	A	R	G	G	G	G	G	G	G	G	G	G	A	A	A	G	A	G	G	G	G
B3_20244340_C	C/A	B3	20244340	C	C	C	C	C	C	C	C	A	A	C	A	A	C	C	C	C	C	C	C	C	C	C	C	C	C	M	A	A	A	A	A	A	A	A	A	A	C	C	C	A	C	A	A	A	A
B3_20280139_T	T/C	B3	20280139	T	T	T	T	T	T	T	T	T	T	T	T	T	T	T	T	T	T	T	T	T	T	T	T	T	T	Y	T	T	T	T	T	T	T	T	T	T	T	T	T	T	T	T	T	T	T
B3_20280151_A	A/G	B3	20280151	A	A	A	A	A	A	A	A	A	A	A	A	A	A	A	A	A	A	A	A	A	A	A	A	A	A	R	A	A	A	A	A	A	A	A	A	A	A	A	A	A	A	A	A	A	A
B3_20280153_T	T/C	B3	20280153	T	T	T	T	T	T	T	T	T	T	T	T	T	T	T	T	T	T	T	T	T	T	T	T	T	T	Y	T	T	T	T	T	T	T	T	T	T	T	T	T	T	T	T	T	T	T
B3_20280160_T	C/T	B3	20280160	C	C	C	C	C	C	C	C	T	C	C	C	C	C	C	C	C	C	C	C	C	C	C	C	C	C	C	C	C	C	C	C	C	C	C	C	C	C	C	C	C	C	C	C	C	C
B3_20280161_C	A/C	B3	20280161	A	A	A	A	A	A	A	A	C	A	A	A	A	A	A	A	A	A	A	A	A	A	A	A	A	A	M	A	A	A	A	A	A	A	A	A	A	A	A	A	A	A	A	A	A	A
B3_20332623_G	A/G	B3	20332623	A	A	A	A	A	A	A	A	G	A	A	A	A	A	A	A	A	A	A	A	A	A	A	A	A	A	R	A	A	A	A	A	A	A	A	A	A	A	A	A	A	A	A	A	A	A
B3_20332645_A	A/C	B3	20332645	A	A	A	A	A	A	A	A	A	A	A	A	A	A	A	A	A	A	A	A	A	A	A	A	A	A	M	A	A	A	A	A	A	A	A	A	A	A	A	A	A	A	A	A	A	A
B3_20647979_G	G/T	B3	20647979	G	G	G	G	G	G	G	K	T	G	G	G	G	G	G	G	T	T	T	G	G	G	T	G	G	K	T	G	G	G	G	G	G	G	G	G	G	T	T	T	G	T	G	G	G	G
B3_20647980_C	C/T	B3	20647980	C	C	C	C	C	C	C	Y	T	C	C	C	C	C	C	C	T	T	T	C	C	C	T	C	C	Y	T	C	C	C	C	C	C	C	C	C	C	T	T	T	C	T	C	C	C	C
B3_20647988_T	T/C	B3	20647988	T	T	T	T	T	T	T	Y	C	T	T	T	T	T	T	T	C	C	C	T	T	T	C	T	T	Y	C	T	T	T	T	T	T	T	T	T	T	C	C	C	T	C	T	T	T	T
B3_20664583_A	A/T	B3	20664583	A	A	A	A	A	A	A	W	T	A	A	A	A	A	A	A	T	T	T	A	A	A	W	W	A	W	T	A	A	A	A	A	A	A	A	A	A	T	T	T	A	T	A	A	A	A
B3_20664586_A	A/G	B3	20664586	A	A	A	A	A	A	A	R	G	A	A	A	A	A	A	A	G	G	G	A	A	A	R	R	A	R	G	A	A	A	A	A	A	A	A	A	A	G	G	G	A	G	A	A	A	A
B3_20664673_T	T/C	B3	20664673	T	T	T	T	T	T	T	Y	C	T	T	T	T	T	T	T	C	C	C	T	T	T	Y	Y	T	Y	C	T	T	T	T	T	T	T	T	T	T	C	C	C	T	C	T	T	T	T
B3_20672082_G	T/G	B3	20672082	T	T	T	T	T	T	T	T	G	T	T	T	T	T	T	T	G	G	G	T	T	T	G	K	T	G	G	T	T	T	T	T	T	T	T	T	T	G	G	T	T	G	T	T	T	T
B3_20806173_T	C/T	B3	20806173	C	C	C	C	C	C	C	Y	T	C	C	C	C	C	C	C	T	T	T	C	C	C	Y	Y	C	Y	T	C	C	C	C	C	C	C	C	C	C	T	T	C	C	T	C	C	C	C
B3_21055638_C	A/C	B3	21055638	C	C	C	C	M	C	A	A	A	C	C	A	A	A	A	A	A	A	A	A	A	A	A	A	A	A	A	A	A	A	A	A	A	A	A	A	A	A	A	A	A	A	A	A	A	A
B3_21085783_A	A/G	B3	21085783	G	G	G	G	G	G	A	A	A	G	G	A	A	A	A	A	A	A	A	A	A	A	A	A	A	A	A	A	A	A	A	A	A	A	A	A	A	A	A	A	A	A	A	A	A	A
B3_21085930_C	T/C	B3	21085930	C	C	C	C	C	C	T	T	T	C	C	T	T	T	T	T	T	T	T	T	T	T	T	T	T	T	T	T	T	T	T	T	T	T	T	T	T	T	T	T	T	T	T	T	T	T
B3_21144765_C	C/T	B3	21144765	C	C	C	C	C	T	C	Y	C	T	C	C	C	C	C	C	C	C	C	C	C	C	C	C	C	C	C	C	C	C	C	C	C	C	C	C	C	C	C	C	C	C	C	C	C	C
B3_21539561_C	C/T	B3	21539561	C	C	C	C	C	T	C	C	C	C	C	C	C	C	C	C	C	C	C	C	C	C	C	C	C	C	C	C	C	C	C	C	C	C	C	C	C	C	C	C	C	C	C	C	C	C
B3_21539660_G	G/A	B3	21539660	G	G	G	G	G	A	G	G	G	G	G	G	G	G	G	G	G	G	G	G	G	G	G	G	G	G	G	G	G	G	G	G	G	G	G	G	G	G	G	G	G	G	G	G	G	G
B3_21539696_G	C/G	B3	21539696	C	C	C	C	C	G	C	C	C	C	C	C	C	C	C	C	C	C	C	C	C	C	C	C	C	C	C	C	C	C	C	C	C	C	C	C	C	C	C	C	C	C	C	C	C	C
B3_21619932_T	C/T	B3	21619932	C	C	C	C	C	T	C	Y	C	C	C	C	C	C	C	C	T	T	T	C	C	C	Y	Y	C	Y	Y	C	C	C	C	C	C	C	C	C	C	T	T	C	C	T	C	C	C	C
B3_21713321_T	T/C	B3	21713321	T	T	T	T	T	C	T	Y	T	T	T	T	T	T	T	T	C	C	C	T	T	T	C	Y	T	T	Y	T	T	T	T	T	T	T	T	T	T	C	C	T	T	C	T	T	T	T
B3_21713367_C	C/A	B3	21713367	C	C	C	C	C	A	C	M	C	C	C	C	C	C	C	C	A	A	A	C	C	C	A	M	C	C	M	C	C	C	C	C	C	C	C	C	C	A	A	C	C	A	C	C	C	C
B3_21713439_T	C/T	B3	21713439	C	C	C	C	C	T	C	Y	C	C	C	C	C	C	C	C	T	T	T	C	C	C	T	Y	C	C	Y	C	C	C	C	C	C	C	C	C	C	T	T	C	C	T	C	C	C	C
B3_21713511_A	A/T	B3	21713511	A	A	A	A	A	T	A	W	A	A	A	A	A	A	A	A	T	T	T	A	A	A	T	W	A	A	W	A	A	A	A	A	A	A	A	A	A	T	T	A	A	T	A	A	A	A
B3_21713515_G	G/T	B3	21713515	G	G	G	G	G	T	G	K	G	G	G	G	G	G	G	G	T	T	T	G	G	G	T	K	G	G	K	G	G	G	G	G	G	G	G	G	G	T	T	G	G	T	G	G	G	G
B3_21790643_C	C/A	B3	21790643	C	C	C	C	C	A	C	M	C	C	C	C	C	C	C	C	A	A	A	C	C	C	M	M	C	M	C	C	C	C	C	C	C	C	C	C	C	A	A	C	C	A	C	C	C	C
B3_21808536_C	G/C	B3	21808536	G	G	G	G	G	C	G	S	G	G	G	G	G	G	G	G	C	C	C	G	G	G	S	S	G	G	S	G	G	G	G	G	G	G	G	G	G	C	C	G	G	C	G	G	G	G
B3_21808615_G	G/A	B3	21808615	G	G	G	G	G	A	G	R	G	G	G	G	G	G	G	G	A	A	A	G	G	G	R	R	G	G	R	G	G	G	G	G	G	G	G	G	G	A	A	G	G	A	G	G	G	G
B3_21888677_G	C/G	B3	21888677	C	C	C	C	C	C	C	C	C	C	C	C	C	C	C	C	C	C	C	C	C	C	C	C	C	C	C	C	C	C	C	C	C	C	C	C	C	C	C	C	C	C	C	C	C	C
B3_21892399_C	T/C	B3	21892399	T	T	T	T	T	T	T	T	T	T	T	T	T	T	T	T	T	T	T	T	T	T	T	T	T	T	T	T	T	T	T	T	T	T	T	T	T	T	T	T	T	T	T	T	T	T
B3_21892482_T	C/T	B3	21892482	C	C	C	C	C	C	C	C	C	C	C	C	C	C	C	C	C	C	C	C	C	C	C	C	C	C	C	C	C	C	C	C	C	C	C	C	C	C	C	C	C	C	C	C	C	C
B3_21892560_T	C/T	B3	21892560	C	C	C	C	C	C	C	C	C	C	C	C	C	C	C	C	C	C	C	C	C	C	C	C	C	C	C	C	C	C	C	C	C	C	C	C	C	C	C	C	C	C	C	C	C	C
B3_22445941_C	T/C	B3	22445941	T	Y	T	T	T	T	T	T	C	T	T	T	T	T	T	T	T	T	T	T	T	T	T	T	T	T	Y	T	T	T	T	T	T	T	T	T	T	T	T	T	T	T	T	T	T	T
B3_22445965_T	C/T	B3	22445965	C	C	C	C	C	C	C	C	T	C	C	C	C	C	C	C	C	C	C	C	C	C	C	C	C	C	Y	C	C	C	C	C	C	C	C	C	C	C	C	C	C	C	C	C	C	C
B3_22462254_T	C/T	B3	22462254	C	C	C	C	C	C	C	C	T	C	C	C	C	C	T	C	C	C	C	C	C	C	C	C	C	C	Y	C	C	C	C	C	C	C	C	C	C	C	C	C	C	C	C	C	C	C
B3_22462343_T	C/T	B3	22462343	C	C	C	C	C	C	C	C	T	C	C	C	C	C	T	C	C	C	C	C	C	C	C	C	C	C	Y	C	C	C	C	C	C	C	C	C	C	C	C	C	C	C	C	C	C	C
B3_22462345_C	C/T	B3	22462345	C	C	C	C	C	C	C	C	C	C	C	C	C	C	T	C	C	C	C	C	C	C	C	C	C	C	C	C	C	C	C	C	C	C	C	C	C	C	C	C	C	C	C	C	C	C
B3_22462352_A	A/G	B3	22462352	A	A	A	A	A	A	A	A	A	A	A	A	A	A	G	A	A	A	A	A	A	A	A	A	A	A	A	A	A	A	A	A	A	A	A	A	A	A	A	A	A	A	A	A	A	A
B3_22475394_T	C/T	B3	22475394	C	C	C	C	C	C	C	Y	T	C	C	C	C	C	C	C	C	C	C	C	C	C	C	C	C	C	Y	C	C	C	C	C	C	C	C	C	C	C	C	C	C	C	C	C	C	C
B3_22475413_C	C/G	B3	22475413	C	C	C	C	C	C	C	C	C	C	C	C	C	C	G	C	C	C	C	C	C	C	C	C	C	C	C	C	C	C	C	C	C	C	C	C	C	C	C	C	C	C	C	C	C	C
B3_22492905_C	C/G	B3	22492905	C	C	C	C	C	C	C	C	G	C	C	C	C	C	C	C	C	C	C	C	C	C	G	C	C	C	S	C	C	C	C	C	C	C	C	C	C	C	C	C	C	C	C	C	C	C
B3_22493036_A	A/C	B3	22493036	A	A	A	A	A	A	A	C	A	A	A	A	A	C	A	C	A	A	A	C	C	C	M	A	A	M	A	A	A	A	A	A	A	A	A	A	A	A	C	A	A	A	A	A	A	A
B3_22541091_G	G/T	B3	22541091	G	G	G	G	G	G	G	T	G	G	G	G	G	T	G	G	G	G	G	G	G	G	K	G	G	K	G	G	G	G	G	G	G	G	G	G	G	G	T	G	G	G	G	G	G	G
B3_22541095_C	G/C	B3	22541095	C	C	C	C	C	C	C	G	G	C	C	C	C	G	G	G	C	C	C	G	G	G	G	C	C	S	S	C	C	C	C	C	C	C	C	C	C	C	G	C	C	C	C	C	C	C
B3_22541096_C	C/G	B3	22541096	C	C	C	C	C	C	C	C	G	C	C	C	C	C	C	G	C	C	C	G	G	G	S	C	C	C	S	C	C	C	C	C	C	C	C	C	C	C	C	C	C	C	C	C	C	C
B3_22541138_A	G/A	B3	22541138	A	A	A	A	A	A	A	G	G	A	A	A	A	G	G	G	A	A	A	G	G	G	G	A	A	R	G	A	A	A	A	A	A	A	A	A	A	A	G	A	A	A	A	A	A	A
B3_22541202_T	C/T	B3	22541202	T	T	T	T	T	T	T	C	C	T	T	T	T	C	C	C	T	T	T	C	C	C	C	T	T	Y	Y	T	T	T	T	T	T	T	T	T	T	T	C	T	T	T	T	T	T	T
B3_22541223_A	G/A	B3	22541223	A	A	A	A	A	A	A	G	G	A	A	A	A	G	G	G	A	A	A	G	G	G	G	A	A	R	R	A	A	A	A	A	A	A	A	A	A	A	G	A	A	A	A	A	A	A
B3_22541238_G	G/C	B3	22541238	G	G	G	G	G	G	G	C	G	G	G	G	G	C	G	G	G	G	G	G	G	G	S	G	G	S	G	G	G	G	G	G	G	G	G	G	G	G	C	G	G	G	G	G	G	G
B3_23135395_T	#N/A	B3	23135395	A	A	A	A	A	A	T	T	T	T	A	T	T	A	T	T	A	A	A	T	T	T	A	T	T	A	A	A	A	A	A	A	A	A	A	A	A	A	A	A	T	A	A	A	A	A
B3_23135399_C	#N/A	B3	23135399	C	C	C	C	C	C	T	T	T	T	C	T	T	C	T	T	C	C	C	C	Y	C	C	T	T	C	C	C	C	C	T	C	C	C	C	C	C	C	C	C	T	C	C	C	C	C
B3_23173792_C	#N/A	B3	23173792	C	C	C	C	C	C	C	C	C	C	C	C	C	C	C	A	C	C	C	A	A	A	C	C	C	C	C	C	C	C	C	C	C	C	C	C	C	C	C	C	C	C	C	C	C	C
B3_23173836_G	#N/A	B3	23173836	G	G	G	G	G	G	G	G	G	G	G	G	G	G	G	A	G	G	G	A	A	A	G	G	G	G	G	G	G	G	G	G	G	G	G	G	G	G	G	G	G	G	G	G	G	G
B3_23173847_G	#N/A	B3	23173847	G	G	G	G	G	G	G	G	G	G	G	G	G	G	G	A	G	G	G	A	A	A	G	G	G	G	G	G	G	G	G	G	G	G	G	G	G	G	G	G	G	G	G	G	G	G
B3_23173874_C	#N/A	B3	23173874	C	C	C	C	C	C	C	C	C	C	C	C	C	C	C	T	C	C	C	T	T	T	C	C	C	C	C	C	C	C	C	C	C	C	C	Y	C	C	C	C	C	C	C	C	C	C
B3_23173878_T	#N/A	B3	23173878	T	T	T	T	T	T	T	T	T	T	T	T	T	T	T	C	T	T	T	C	C	C	T	T	T	T	T	T	T	T	T	T	T	T	T	T	T	T	T	T	T	T	T	T	T	T
B3_23173922_C	#N/A	B3	23173922	C	C	C	C	C	C	C	C	C	C	C	C	C	C	C	T	C	C	C	T	T	T	C	C	C	C	C	C	C	C	C	C	C	C	C	C	C	C	C	C	C	C	C	C	C	C
B3_23173924_G	#N/A	B3	23173924	G	G	G	G	R	G	A	R	G	A	G	A	A	G	G	A	G	G	G	A	A	A	R	A	A	G	R	G	G	G	A	G	G	G	G	G	G	G	G	G	A	G	G	G	G	G
B3_23235956_T	#N/A	B3	23235956	T	T	T	T	T	T	T	T	T	T	T	T	T	T	T	C	T	T	T	C	C	C	T	T	T	T	T	T	T	T	T	T	T	T	T	T	T	T	T	T	T	T	T	T	T	T
B3_23254920_A	#N/A	B3	23254920	A	A	A	A	A	A	A	G	A	G	A	G	G	R	A	A	A	A	A	A	A	A	R	R	R	A	R	A	A	A	G	A	A	A	A	A	A	A	A	A	G	A	A	A	A	A
B3_23391297_T	#N/A	B3	23391297	A	A	A	A	W	A	T	T	T	T	A	T	T	W	A	A	A	A	A	A	A	A	A	T	T	W	A	A	A	A	T	A	A	A	A	A	A	A	A	A	T	A	A	A	A	A
B3_23391321_T	#N/A	B3	23391321	T	T	T	T	T	T	T	T	T	T	T	T	T	T	C	T	C	C	C	T	T	T	Y	T	T	Y	C	C	C	C	T	C	C	C	C	C	C	C	T	C	T	C	C	C	C	C
B3_23391324_T	#N/A	B3	23391324	C	C	C	C	Y	C	T	T	T	T	C	T	T	Y	T	C	T	T	T	C	C	C	Y	T	T	T	T	T	T	T	T	T	T	T	T	T	T	T	C	T	T	T	T	T	T	T
B3_23391371_T	#N/A	B3	23391371	G	G	G	G	K	G	T	T	T	T	G	T	T	K	T	G	T	T	T	G	G	G	K	T	T	T	T	T	T	T	T	K	T	T	T	T	T	T	G	T	T	T	T	T	T	T
B3_23391438_T	#N/A	B3	23391438	T	T	T	T	K	T	G	G	G	G	T	G	G	K	T	T	T	T	T	T	T	T	T	G	G	K	T	T	T	T	G	T	T	T	T	T	T	T	T	T	G	T	T	T	T	T
B3_23435507_G	#N/A	B3	23435507	G	G	G	G	R	G	A	A	A	A	G	A	A	R	G	G	G	G	G	G	G	G	G	A	A	A	G	G	G	G	A	G	G	G	G	G	G	G	G	G	A	G	G	G	G	G
B3_23435519_G	#N/A	B3	23435519	G	G	G	G	K	G	T	T	T	T	G	T	T	K	G	G	G	G	G	G	G	G	G	T	T	T	G	G	G	G	T	G	G	G	G	G	G	G	G	G	T	G	G	G	G	G
B3_23435520_C	#N/A	B3	23435520	A	A	A	A	M	A	C	C	C	C	A	C	C	M	A	A	A	A	A	A	A	A	A	C	C	C	A	A	A	A	C	A	A	A	A	A	A	A	A	A	C	A	A	A	A	A
B3_23435539_C	#N/A	B3	23435539	C	C	C	C	Y	C	T	T	T	T	C	T	T	Y	C	C	C	C	C	C	C	C	C	T	T	T	C	C	C	C	T	C	C	C	C	C	C	C	C	C	T	C	C	C	C	C
B3_23435542_T	#N/A	B3	23435542	T	T	T	T	Y	T	C	C	C	C	T	C	C	Y	T	T	T	T	T	T	T	T	T	C	C	C	T	T	T	T	C	T	T	T	T	T	T	T	T	T	C	T	T	T	T	T
B3_23435544_A	#N/A	B3	23435544	A	A	A	A	R	A	G	G	G	G	A	G	G	R	A	A	A	A	A	A	A	A	A	G	G	G	A	A	A	A	G	A	A	A	A	A	A	A	A	A	G	A	A	A	A	A
B3_23435545_A	#N/A	B3	23435545	A	A	A	A	M	A	C	C	C	C	A	C	C	M	A	A	A	A	A	A	A	A	A	C	C	C	A	A	A	A	C	A	A	A	A	A	A	A	A	A	C	A	A	A	A	A
B3_23435546_T	#N/A	B3	23435546	T	T	T	T	K	T	G	G	G	G	T	G	G	K	T	T	T	T	T	T	T	T	T	G	G	G	T	T	T	T	G	T	T	T	T	T	T	T	T	T	G	T	T	T	T	T
B3_23435555_C	#N/A	B3	23435555	G	G	G	G	S	G	C	C	C	C	G	C	C	S	G	G	G	G	G	G	G	G	G	C	C	C	G	G	G	G	C	G	G	G	G	G	G	G	G	G	C	G	G	G	G	G
B3_23484667_T	#N/A	B3	23484667	C	C	C	C	C	C	C	C	C	C	C	C	C	C	T	C	T	T	T	C	C	C	C	C	C	Y	T	T	T	T	C	T	T	T	T	T	T	T	C	T	C	T	T	T	T	T
B3_23610498_C	#N/A	B3	23610498	C	C	C	A	M	C	C	C	C	C	A	C	C	M	A	C	C	C	C	C	C	C	A	C	C	C	C	C	C	C	C	C	C	C	C	C	C	C	A	C	C	C	C	C	C	C
B3_23610504_C	#N/A	B3	23610504	C	C	C	G	S	C	C	C	C	C	G	C	C	S	G	C	C	C	C	C	C	C	G	C	C	C	C	C	C	C	C	C	C	C	C	C	C	C	G	C	C	C	C	C	C	C
B3_23610528_T	#N/A	B3	23610528	C	C	C	C	C	T	C	C	C	C	C	C	C	C	C	T	T	T	T	T	T	T	C	C	C	C	T	T	T	T	C	T	T	T	T	T	T	T	C	T	C	T	T	T	T	T
B3_23610529_C	#N/A	B3	23610529	T	T	T	T	T	C	T	T	T	T	T	T	T	T	T	C	C	C	C	C	C	C	T	T	T	T	C	C	C	C	T	C	C	C	C	C	C	C	T	C	T	C	C	C	C	C
B3_23610585_T	#N/A	B3	23610585	T	T	T	C	Y	T	C	T	T	T	C	T	T	C	C	T	T	T	T	T	T	T	C	T	T	T	T	T	T	T	T	T	T	T	T	T	T	T	C	T	T	T	T	T	T	T
B3_23610676_T	#N/A	B3	23610676	T	T	T	C	Y	T	T	T	T	T	C	T	T	C	C	T	T	T	T	T	T	T	C	T	T	T	T	T	T	T	T	T	T	T	T	T	T	T	C	T	T	T	T	T	T	T
B3_23661903_G	#N/A	B3	23661903	G	G	G	A	R	G	G	G	G	G	A	G	G	R	A	A	G	G	G	A	A	A	A	G	G	G	G	G	G	G	G	G	G	G	G	G	G	G	A	G	G	G	G	G	G	G
B3_23661925_G	#N/A	B3	23661925	G	G	G	A	R	G	G	G	G	G	A	G	G	R	A	A	G	G	G	A	A	A	A	G	G	G	G	G	G	G	G	G	G	G	G	G	G	G	A	G	G	G	G	G	G	G
B3_23769008_A	#N/A	B3	23769008	G	G	G	A	A	A	A	R	A	G	A	G	G	A	A	A	G	G	G	A	A	A	R	R	R	A	A	A	A	A	G	A	A	A	A	A	A	A	A	A	G	G	A	A	A	A
B3_23769026_A	#N/A	B3	23769026	A	A	A	A	A	A	A	A	A	A	A	A	A	A	C	C	A	A	A	C	C	C	M	A	A	A	A	A	A	A	A	A	A	A	A	A	A	A	C	A	A	A	A	A	A	A
B3_23769043_C	#N/A	B3	23769043	C	C	C	C	C	C	C	C	C	C	C	C	C	C	A	A	C	C	C	A	A	A	M	C	C	C	C	C	C	C	C	C	C	C	C	C	C	C	A	C	C	C	C	C	C	C
B3_23836017_A	#N/A	B3	23836017	G	G	G	G	G	A	G	G	G	G	G	G	G	G	G	G	G	G	G	G	G	G	G	G	G	A	G	A	A	A	G	A	A	A	A	A	A	A	G	A	G	G	A	A	A	A
B3_23836019_G	#N/A	B3	23836019	A	A	A	A	A	G	A	A	A	A	A	A	A	A	A	A	A	A	A	A	A	A	A	A	A	G	A	G	G	G	A	G	G	G	G	G	G	G	A	G	A	A	G	G	G	G
B3_23836057_T	#N/A	B3	23836057	C	C	C	T	T	T	T	Y	T	C	T	C	C	T	T	C	C	C	C	C	C	C	C	Y	Y	T	T	T	T	T	C	T	T	T	T	T	T	T	C	T	C	C	T	T	T	T
B3_23836160_C	#N/A	B3	23836160	A	A	A	C	C	C	C	M	C	A	C	A	A	C	C	A	A	A	A	A	A	A	A	M	M	C	C	C	C	C	A	C	C	C	C	C	C	C	A	C	A	A	C	C	C	C
B3_23836169_G	#N/A	B3	23836169	G	G	G	A	A	G	A	R	A	G	A	G	G	A	A	G	G	G	G	G	G	G	G	R	R	G	A	G	G	G	G	G	G	G	G	G	G	G	G	G	G	G	G	G	G	G
B3_24012276_C	#N/A	B3	24012276	C	C	C	C	C	C	C	C	C	C	C	C	C	C	C	C	C	C	C	C	C	C	C	C	C	C	Y	C	C	C	C	C	C	C	C	C	C	C	C	C	C	C	C	C	C	C
B3_24012279_A	#N/A	B3	24012279	A	A	A	A	A	A	A	A	A	A	A	A	A	A	A	A	A	A	A	A	A	A	A	A	A	A	R	A	A	A	A	A	A	A	A	A	A	A	A	A	A	A	A	A	A	A
B3_24060919_G	#N/A	B3	24060919	G	G	G	G	G	T	G	G	G	G	G	G	G	G	T	G	G	G	G	G	G	G	G	G	G	G	K	T	T	T	G	T	T	T	T	T	T	T	G	T	G	G	T	T	T	T
B3_24109038_G	#N/A	B3	24109038	A	A	A	A	A	G	A	A	A	A	A	A	A	A	G	A	A	A	A	A	A	A	A	A	A	R	R	G	G	G	A	G	G	G	G	G	G	G	A	G	A	A	G	G	G	G
B3_24109083_A	#N/A	B3	24109083	G	G	G	G	G	A	G	G	G	G	G	G	G	G	A	G	G	G	G	G	G	G	G	G	G	R	R	A	A	A	G	A	A	A	A	A	A	A	G	A	G	G	A	A	A	A
B3_24182887_C	#N/A	B3	24182887	C	C	C	C	Y	T	Y	Y	T	C	C	C	T	Y	T	C	C	C	C	C	C	C	C	T	Y	T	Y	T	T	T	C	T	T	T	T	T	T	T	C	T	C	C	T	T	T	T
B3_24182890_G	#N/A	B3	24182890	G	G	G	G	R	A	A	R	A	G	G	G	A	R	A	G	G	G	G	G	G	G	G	A	R	A	R	A	A	A	G	A	A	A	A	A	A	A	G	A	G	G	A	A	A	A
B3_24206573_A	#N/A	B3	24206573	A	A	A	A	A	G	G	G	G	A	A	A	G	A	A	A	A	A	A	A	A	A	A	R	A	G	G	G	G	G	A	G	G	G	G	G	G	G	A	G	A	A	G	G	R	G
B3_24206591_A	#N/A	B3	24206591	A	A	A	A	A	G	G	G	G	A	A	A	G	A	A	A	A	R	A	A	A	A	A	R	A	G	G	G	G	G	A	G	G	G	G	G	G	G	A	G	A	A	G	G	R	G
B3_24206616_A	#N/A	B3	24206616	G	G	G	G	G	A	A	A	A	G	G	G	A	G	G	G	G	G	G	G	G	G	G	R	G	A	A	A	A	A	G	A	A	A	A	A	A	A	G	A	G	G	A	A	R	A
B3_24236909_G	#N/A	B3	24236909	G	G	G	G	G	G	G	K	G	T	G	T	G	G	T	T	T	T	T	T	T	T	T	K	K	G	G	G	G	G	T	G	G	G	G	G	G	G	T	G	T	T	G	G	G	G
B3_24304675_C	#N/A	B3	24304675	T	T	T	T	T	T	T	Y	T	C	T	C	T	T	T	C	C	C	C	C	C	C	C	Y	Y	T	T	T	T	T	C	T	T	T	T	T	T	T	C	T	C	C	T	T	T	T
B3_24304847_C	#N/A	B3	24304847	G	G	G	G	G	G	G	G	G	G	G	G	G	G	G	G	G	G	G	G	G	G	G	G	G	G	G	G	G	G	G	G	G	G	G	G	G	G	G	G	G	G	G	G	G	G
B3_24416333_G	#N/A	B3	24416333	G	G	G	G	G	G	G	G	G	G	G	G	G	G	G	A	G	G	G	A	A	A	G	G	G	G	G	G	G	G	G	G	G	G	G	G	G	G	G	G	G	G	G	G	G	G
B3_24416383_C	#N/A	B3	24416383	C	C	C	C	C	C	C	C	C	C	C	C	C	C	C	T	C	C	C	T	T	T	C	C	C	C	Y	C	C	C	C	C	C	C	C	C	C	C	C	C	C	C	C	C	C	C
B3_24416386_G	#N/A	B3	24416386	G	G	G	G	G	G	G	G	G	G	G	G	G	G	G	C	G	G	G	C	C	C	G	G	G	G	S	G	G	G	G	G	G	G	G	G	G	G	G	G	G	G	G	G	G	G
B3_24497244_G	#N/A	B3	24497244	A	A	A	A	A	A	A	R	A	A	A	A	A	R	A	A	A	A	A	A	A	A	R	A	A	R	A	A	A	A	A	A	A	A	A	A	A	A	G	A	A	A	A	A	A	A
B3_24497303_T	#N/A	B3	24497303	C	C	C	C	C	C	C	Y	C	C	C	C	C	Y	C	C	C	C	C	C	C	C	Y	C	C	Y	C	C	C	C	C	C	C	C	C	C	C	C	T	C	C	C	C	C	C	C
B3_24497307_A	#N/A	B3	24497307	G	G	G	G	G	G	G	R	G	G	G	G	G	R	G	G	G	G	G	G	G	G	R	G	G	R	G	G	G	G	G	G	G	G	G	G	G	G	A	G	G	G	G	G	G	G
B3_24501193_T	#N/A	B3	24501193	C	C	C	C	C	C	C	Y	C	C	C	C	C	Y	C	C	C	C	C	C	C	C	Y	C	C	Y	C	C	C	C	C	C	C	C	C	C	C	C	T	C	C	C	C	C	C	C
B3_24550114_G	#N/A	B3	24550114	G	G	G	G	C	G	S	G	C	G	G	G	C	G	G	G	G	C	G	G	G	G	G	S	S	G	G	G	G	G	G	G	G	G	G	G	G	G	G	G	G	G	G	G	G	G
B3_24550115_T	#N/A	B3	24550115	T	T	T	T	A	T	W	T	A	T	T	T	A	T	T	T	T	A	T	T	T	T	T	W	W	T	T	T	T	T	T	T	T	T	T	T	T	T	T	T	T	T	T	T	T	T
B3_24550148_A	#N/A	B3	24550148	A	A	A	A	G	A	R	A	G	A	A	A	G	A	A	A	A	G	A	A	A	A	A	R	R	A	A	A	A	A	A	A	A	A	A	A	A	A	A	A	A	A	A	A	A	A
B3_24550170_A	#N/A	B3	24550170	A	A	A	A	G	A	R	A	G	A	A	A	G	A	A	A	A	G	A	A	A	A	A	R	R	A	A	A	A	A	A	A	A	A	A	A	A	A	A	A	A	A	A	A	A	A
B3_24822372_A	#N/A	B3	24822372	A	A	A	A	R	G	G	R	A	A	A	A	G	R	G	G	A	R	A	G	G	G	R	R	R	R	A	A	A	A	A	A	A	A	A	A	A	A	A	A	A	A	A	A	A	A
B3_24822402_G	#N/A	B3	24822402	G	G	G	G	R	A	A	R	G	G	G	G	A	R	A	A	G	R	G	A	A	A	R	R	R	R	G	G	G	G	G	G	R	G	G	G	G	G	G	G	G	G	G	G	G	G
B3_24822409_G	#N/A	B3	24822409	G	G	G	G	R	A	A	R	G	G	G	G	A	R	A	A	G	R	G	A	A	A	R	R	R	R	G	G	G	G	G	G	G	G	G	G	G	G	G	G	G	G	G	G	G	G
B3_24822419_C	#N/A	B3	24822419	C	C	C	C	M	A	A	M	C	C	C	C	A	M	A	A	C	M	C	A	A	A	M	M	M	M	C	C	C	C	C	C	C	C	C	C	C	C	C	C	C	C	C	C	C	C
B3_25106528_T	#N/A	B3	25106528	C	C	C	C	C	T	Y	T	T	T	C	T	C	C	C	T	T	Y	T	T	T	T	T	Y	Y	T	T	T	T	T	T	T	T	T	T	T	T	T	T	T	T	T	T	T	T	T
B3_25106531_G	#N/A	B3	25106531	A	A	A	A	A	G	R	G	G	G	A	G	A	A	A	G	G	R	G	G	G	G	G	R	R	G	G	G	G	G	G	G	G	G	G	G	G	G	G	G	G	G	G	G	G	G
B3_25138629_G	#N/A	B3	25138629	A	A	A	A	A	G	R	G	G	G	A	G	A	R	A	A	G	R	G	A	A	A	G	R	R	G	G	G	G	G	G	G	G	G	G	G	G	G	G	G	G	G	G	G	G	G
B3_25146121_C	#N/A	B3	25146121	T	T	T	T	C	C	C	C	C	C	T	C	C	T	T	T	C	Y	C	T	T	T	C	C	C	C	C	C	C	C	C	C	C	C	C	C	C	C	C	C	C	C	C	C	C	C
B3_25146219_G	#N/A	B3	25146219	A	A	A	A	G	G	G	G	G	G	A	G	G	A	A	A	G	R	G	A	A	A	G	G	G	G	G	G	G	G	G	G	G	G	G	G	G	G	G	G	G	G	G	G	G	G
B3_25146240_A	#N/A	B3	25146240	T	T	T	T	A	A	W	T	T	T	T	T	A	T	T	T	T	T	T	T	T	T	A	W	W	T	T	T	T	T	T	T	T	T	T	T	T	T	T	T	T	T	T	T	T	T
B3_25146246_C	#N/A	B3	25146246	T	T	T	T	C	C	Y	T	T	T	T	T	C	T	T	T	T	T	T	T	T	T	C	Y	Y	T	T	T	T	T	T	T	T	T	T	T	T	T	T	T	T	T	T	T	T	T
B3_25146249_G	#N/A	B3	25146249	C	C	C	C	G	G	S	C	C	C	C	C	G	C	C	C	C	C	C	C	C	C	G	S	S	C	C	C	C	C	C	C	C	C	C	C	C	C	C	C	C	C	C	C	C	C
B3_25168877_T	#N/A	B3	25168877	C	C	C	C	T	T	C	C	C	C	C	C	T	C	Y	T	C	C	C	T	T	T	C	Y	C	C	C	C	C	C	C	C	C	C	C	C	C	C	C	C	C	C	C	C	C	C
B3_25168903_C	#N/A	B3	25168903	T	T	T	T	C	C	T	T	T	T	T	T	C	T	Y	C	T	T	T	C	C	C	T	Y	T	T	T	T	T	T	T	T	T	T	T	T	T	T	T	T	T	T	T	T	T	T
B3_25194799_A	#N/A	B3	25194799	G	G	G	G	A	A	A	A	A	A	G	A	A	R	G	A	A	R	A	A	A	A	A	A	A	A	A	A	A	A	A	A	A	A	A	A	A	A	A	A	A	A	A	A	A	A
B3_25194826_T	#N/A	B3	25194826	T	T	T	T	T	T	T	G	G	G	T	G	T	T	T	T	G	K	G	T	T	T	G	T	T	G	G	G	G	G	G	G	G	G	G	G	G	G	G	G	G	G	G	G	G	G
B3_25219184_T	#N/A	B3	25219184	T	T	T	T	T	T	K	G	G	G	T	G	T	T	T	T	G	K	G	T	T	T	G	K	K	G	G	G	G	G	G	G	G	G	G	G	G	G	T	G	G	G	G	G	G	G
B3_25219316_T	#N/A	B3	25219316	T	T	T	T	T	T	Y	C	C	C	T	C	T	T	T	T	C	Y	C	T	T	T	C	Y	Y	C	C	C	C	C	C	C	C	C	C	C	C	C	T	C	C	C	C	C	C	C
B3_25219331_A	#N/A	B3	25219331	G	G	G	G	A	A	R	G	G	G	G	G	A	G	G	A	G	G	G	A	A	A	G	R	R	G	G	G	G	G	G	G	G	G	G	G	G	G	G	G	G	G	G	G	G	G
B3_25266197_G	#N/A	B3	25266197	A	A	A	R	A	A	R	G	G	G	A	G	A	R	A	A	G	G	G	A	A	A	R	R	R	G	G	G	G	G	G	G	G	G	G	G	G	G	A	G	G	G	G	G	G	G
B3_25267996_T	#N/A	B3	25267996	T	T	T	W	T	T	W	A	A	A	T	A	T	W	T	T	A	W	A	T	T	T	W	W	W	A	A	A	A	A	A	A	A	A	A	A	A	A	T	A	A	A	A	A	A	A
B3_25268039_C	#N/A	B3	25268039	A	A	A	M	A	A	M	C	C	C	A	C	A	M	A	A	C	M	C	A	A	A	M	M	M	C	C	C	C	C	C	C	C	C	C	C	C	C	A	C	C	C	C	C	C	C
B3_25268054_A	#N/A	B3	25268054	G	G	G	R	G	G	R	A	A	A	G	A	G	R	G	G	A	R	A	G	G	G	R	R	R	A	A	A	A	A	A	A	A	A	A	A	A	A	G	A	A	A	A	A	A	A
B3_25268192_T	#N/A	B3	25268192	T	T	T	T	T	T	Y	C	C	C	T	C	T	Y	T	T	C	Y	C	T	T	T	Y	Y	Y	C	C	C	C	C	C	C	C	C	C	C	C	C	T	C	C	C	C	C	C	C
B3_25268194_A	#N/A	B3	25268194	A	A	A	A	A	A	R	G	G	G	A	G	A	R	A	A	G	R	G	A	A	A	R	R	R	G	G	G	G	G	G	G	G	G	G	G	G	G	A	G	G	G	G	G	G	G
B3_25268208_G	#N/A	B3	25268208	G	G	G	G	G	G	R	A	A	A	G	A	G	R	G	G	A	R	R	G	G	G	R	R	R	A	A	A	A	A	A	A	A	A	A	A	A	A	G	A	A	A	A	A	A	A
B3_25342987_A	#N/A	B3	25342987	G	G	G	A	A	A	R	G	G	G	A	G	A	G	A	A	G	R	G	A	A	A	R	G	A	G	G	G	G	G	G	G	G	G	G	G	G	G	A	G	G	G	G	G	G	G
B3_25343003_G	#N/A	B3	25343003	T	T	T	G	G	G	K	T	T	T	G	T	G	T	G	G	T	K	T	G	G	G	K	T	G	T	T	T	T	T	T	T	T	T	T	T	T	T	G	T	T	T	T	T	T	T
B3_25343032_G	#N/A	B3	25343032	G	G	G	G	R	A	R	G	G	G	G	G	A	G	G	A	G	R	G	A	A	A	R	G	A	G	G	G	G	G	G	G	G	G	G	G	G	G	A	G	G	G	G	G	G	G
B3_25343065_C	#N/A	B3	25343065	C	C	C	C	C	C	C	C	C	C	C	C	C	C	C	C	C	C	C	C	C	C	C	C	C	C	C	C	C	C	C	C	C	C	C	C	C	C	C	C	C	C	C	C	C	C
B3_25343119_C	#N/A	B3	25343119	A	A	A	C	C	C	M	A	A	A	C	A	C	A	C	C	A	M	A	C	C	C	M	A	C	A	A	A	A	A	A	A	A	A	A	A	A	A	C	A	A	A	A	A	A	A
B3_25348374_C	#N/A	B3	25348374	C	C	C	T	T	T	T	C	C	C	T	C	T	C	T	T	C	Y	C	T	T	T	C	Y	Y	C	C	C	C	C	C	C	C	C	C	C	C	C	T	C	C	C	C	C	C	C
B3_25348377_T	#N/A	B3	25348377	T	T	T	C	C	C	C	T	T	T	C	T	C	T	C	C	T	Y	T	C	C	C	T	Y	Y	T	T	T	T	T	T	T	T	T	T	T	T	T	C	T	T	T	T	T	T	T
B3_25467085_C	#N/A	B3	25467085	T	T	T	C	C	C	C	C	C	C	C	C	C	C	C	C	C	C	C	C	C	C	C	Y	C	C	C	T	T	T	T	T	T	T	T	T	T	C	C	T	C	C	T	T	T	T
B3_25467094_G	#N/A	B3	25467094	A	A	A	G	G	G	G	G	G	G	G	G	G	G	G	G	G	G	G	G	G	G	G	G	G	G	G	A	A	A	A	A	A	A	A	A	A	G	G	A	G	G	A	A	A	A
B3_25467112_A	#N/A	B3	25467112	G	G	G	A	A	A	A	A	A	A	A	A	A	A	A	A	A	A	A	A	A	A	A	A	A	A	A	G	G	G	G	G	G	G	G	G	G	A	A	G	A	A	G	G	G	G
B3_25467145_G	#N/A	B3	25467145	A	A	A	G	G	G	G	G	G	G	G	G	G	G	G	G	G	G	G	G	G	G	G	G	G	G	G	A	A	A	A	A	A	A	A	A	A	G	G	A	G	G	A	A	A	A
B3_25467201_T	#N/A	B3	25467201	C	C	C	T	T	T	T	T	T	T	T	T	T	T	T	T	T	T	T	T	T	T	T	T	T	T	T	C	C	C	C	C	C	C	C	C	C	T	T	C	T	T	C	C	C	C
B3_25467202_C	#N/A	B3	25467202	T	T	T	C	C	C	C	C	C	C	C	C	C	C	C	C	C	C	C	C	C	C	C	C	C	C	C	T	T	T	T	T	T	T	T	T	T	C	C	T	C	C	T	T	T	T
B3_25467217_G	#N/A	B3	25467217	G	G	G	G	G	G	K	T	T	T	G	T	G	G	G	G	T	T	T	G	G	G	T	K	G	K	T	G	G	G	G	G	G	G	G	G	G	T	T	G	T	T	G	G	G	G
B3_25467222_C	#N/A	B3	25467222	T	T	T	C	C	C	C	C	C	C	C	C	C	C	C	C	C	C	C	C	C	C	C	C	C	C	C	T	T	T	T	T	T	T	T	T	T	C	C	T	C	C	T	T	T	T
B3_25467229_G	#N/A	B3	25467229	G	G	G	T	T	T	K	G	G	G	T	G	T	T	T	T	G	G	G	T	T	T	G	K	T	K	G	G	G	G	G	G	G	G	G	G	G	G	G	G	G	G	G	G	G	G
B3_25467237_G	#N/A	B3	25467237	G	G	G	A	A	A	R	G	G	G	A	G	A	A	A	A	G	G	G	A	A	A	G	R	A	R	G	G	G	G	G	G	G	G	G	G	G	G	G	G	G	G	G	G	G	G
B3_25467249_G	#N/A	B3	25467249	G	G	G	A	A	A	R	G	G	G	A	G	A	A	A	A	G	G	G	A	A	A	G	R	A	R	G	G	G	G	G	G	G	G	G	G	G	G	G	G	G	G	G	G	G	G
B3_25527829_C	#N/A	B3	25527829	C	C	C	Y	C	C	C	C	C	C	T	C	C	C	C	C	C	C	C	C	C	C	C	C	C	C	C	C	C	C	C	C	C	C	C	C	C	C	C	C	C	C	C	C	C	C
B3_25527834_G	#N/A	B3	25527834	G	G	G	S	G	G	G	G	G	G	C	G	G	G	G	G	G	G	G	G	G	G	G	G	G	G	G	G	G	G	G	G	G	G	G	G	G	G	G	G	G	G	G	G	G	G
B3_25527894_A	#N/A	B3	25527894	A	A	A	A	A	A	A	W	T	T	A	T	A	A	A	T	T	T	T	T	T	T	T	T	A	W	W	A	A	A	A	A	A	A	A	A	A	T	T	A	T	T	A	A	A	A
B3_25531720_C	#N/A	B3	25531720	C	C	C	C	C	C	S	C	G	G	C	G	C	C	C	G	G	G	G	G	G	G	G	G	S	S	S	C	C	C	C	C	C	C	C	C	C	G	G	C	G	G	C	C	C	C
B3_25531795_T	#N/A	B3	25531795	A	A	A	A	A	A	W	A	T	T	A	T	A	A	A	T	T	T	T	T	T	T	T	T	W	W	W	A	A	A	A	A	A	A	A	A	A	T	T	A	T	T	A	A	A	A
B3_25760429_C	#N/A	B3	25760429	T	T	T	T	T	T	T	T	T	T	T	T	T	T	T	T	T	T	T	T	T	T	Y	T	T	T	T	T	T	T	T	T	T	T	T	T	T	T	T	T	T	T	T	T	T	T
B3_25887660_G	#N/A	B3	25887660	A	A	A	A	A	G	R	A	G	G	A	G	A	A	A	A	G	G	G	A	A	A	G	G	A	R	G	A	A	A	A	A	A	A	A	A	A	G	G	A	G	G	A	A	A	A
B3_25928453_G	#N/A	B3	25928453	C	C	C	C	C	G	C	S	G	G	C	G	C	C	C	C	G	G	G	C	C	C	C	G	C	C	G	C	C	C	C	C	C	C	C	C	C	G	G	C	S	G	C	C	C	C
B3_25928620_G	#N/A	B3	25928620	A	A	A	A	A	G	A	R	G	G	A	G	A	A	A	A	G	G	G	A	A	A	G	G	A	A	G	A	A	A	A	A	A	A	A	A	A	G	G	A	R	G	A	A	A	A
B3_25928622_A	#N/A	B3	25928622	G	G	G	G	G	A	G	R	A	A	G	A	G	G	G	G	A	A	A	G	G	G	A	A	G	G	A	G	G	G	G	G	G	G	G	G	G	A	A	G	R	A	G	G	G	G
B3_25928627_C	#N/A	B3	25928627	A	A	A	A	A	C	A	M	C	C	A	C	A	A	A	A	C	C	C	A	A	A	C	C	A	A	C	A	A	A	A	A	A	A	A	A	A	C	C	A	M	C	A	A	A	A
B3_25928633_T	#N/A	B3	25928633	T	T	T	T	T	C	T	Y	C	C	T	C	T	T	T	T	C	C	C	T	T	T	T	C	T	T	C	T	T	T	T	T	T	T	T	T	T	C	C	T	Y	C	T	T	T	T
B3_26061858_T	#N/A	B3	26061858	C	C	C	C	C	C	C	C	C	C	C	C	C	C	C	T	C	C	C	T	T	T	C	C	Y	C	C	C	C	C	C	C	C	C	C	C	C	C	C	C	C	C	C	C	C	C
B3_26061939_C	#N/A	B3	26061939	T	T	T	T	T	T	T	T	T	T	T	T	T	T	T	C	T	T	T	C	C	C	T	T	Y	T	T	T	T	T	T	T	T	T	T	T	T	T	T	T	T	T	T	T	T	T
B3_26061962_C	#N/A	B3	26061962	C	C	C	C	C	C	C	C	C	C	C	C	C	C	C	G	C	C	C	G	G	G	C	C	S	C	C	C	C	C	C	C	C	C	C	C	C	C	C	C	C	C	C	C	C	C
B3_26061964_C	#N/A	B3	26061964	C	C	C	C	C	C	C	C	C	C	C	C	C	C	C	A	C	C	C	A	A	A	C	C	M	C	C	C	C	C	C	C	C	C	C	C	C	C	C	C	C	C	C	C	C	C
B3_26097934_T	#N/A	B3	26097934	T	T	T	T	T	T	Y	T	T	T	T	T	T	T	T	C	T	T	T	C	C	C	T	T	Y	T	T	T	T	T	T	T	T	T	T	T	T	T	T	T	T	T	T	T	T	T
B3_26116223_G	#N/A	B3	26116223	G	G	G	G	G	G	K	G	G	G	G	G	G	G	G	T	G	G	G	T	T	T	G	G	K	G	G	G	G	G	G	G	G	G	G	G	G	G	G	G	G	G	G	G	G	G
B3_26116263_T	#N/A	B3	26116263	T	T	T	T	T	T	W	T	T	T	T	T	T	T	T	A	T	T	T	A	A	A	T	T	W	T	T	T	T	T	T	T	T	T	T	T	T	T	T	T	T	T	T	T	T	T
B3_26116265_T	#N/A	B3	26116265	T	T	T	T	T	T	W	T	T	T	T	T	T	T	T	A	T	T	T	A	A	A	T	T	W	T	T	T	T	T	T	T	T	T	T	T	T	T	T	T	T	T	T	T	T	T
B3_26116298_A	#N/A	B3	26116298	A	A	A	A	A	A	M	A	A	A	A	A	A	A	A	C	A	A	A	C	C	C	A	A	M	A	A	A	A	A	A	A	A	A	A	A	A	A	A	A	A	A	A	A	A	A
B3_26279223_C	#N/A	B3	26279223	T	T	T	T	T	T	T	T	C	T	T	T	T	T	T	T	T	T	Y	Y	T	T	T	T	T	T	T	Y	T	Y	T	T	T	T	T	T	T	T	T	T	T	T	T	T	T	T
B3_26457844_C	#N/A	B3	26457844	T	T	T	T	T	T	C	T	T	T	T	T	T	T	T	C	T	T	T	C	C	C	T	T	C	T	T	T	T	T	T	T	T	T	T	T	T	T	T	T	T	T	T	T	T	T
B3_26595314_C	#N/A	B3	26595314	C	C	C	C	T	C	C	C	C	C	C	T	T	T	C	C	T	C	Y	C	C	C	C	C	C	C	C	C	C	C	C	C	C	C	C	C	C	Y	C	C	C	T	C	C	C	C
B3_26595360_C	#N/A	B3	26595360	C	C	C	C	C	C	C	C	C	C	C	C	C	C	C	T	C	C	C	T	T	T	C	C	Y	C	C	C	C	C	C	C	C	C	C	C	C	C	C	C	C	C	C	C	C	C
B3_26596866_T	#N/A	B3	26596866	T	T	T	T	T	T	T	T	T	T	T	T	T	T	T	A	T	T	T	A	A	A	T	T	W	T	T	T	T	T	T	T	T	T	T	T	T	T	T	T	T	T	T	T	T	T
B3_26596868_C	#N/A	B3	26596868	C	C	C	C	C	C	C	C	C	C	C	C	C	C	C	T	C	C	C	T	T	T	C	C	Y	C	C	C	C	C	C	C	C	C	C	C	C	C	C	C	C	C	C	C	C	C
B3_26705806_T	#N/A	B3	26705806	T	T	T	T	T	T	W	T	T	T	T	T	T	T	T	A	T	T	T	A	A	A	T	T	W	T	T	T	T	T	T	T	T	T	T	T	T	T	T	T	T	T	T	T	T	T
B3_26706035_T	#N/A	B3	26706035	G	G	G	G	G	K	K	G	G	G	G	G	G	G	G	T	G	G	G	T	T	T	G	G	K	G	G	G	G	G	G	G	G	G	G	G	G	G	G	G	G	G	K	G	G	G
B3_26794805_A	#N/A	B3	26794805	A	A	A	A	A	A	A	A	A	A	A	A	A	A	A	A	A	A	A	A	A	A	W	A	A	A	A	A	A	A	A	A	A	A	A	A	A	A	T	A	A	A	A	A	A	A
B3_26797744_C	#N/A	B3	26797744	C	C	C	C	C	C	C	C	C	C	C	C	C	C	C	C	C	C	C	C	C	C	M	C	C	C	C	C	C	C	C	C	C	C	C	C	C	C	A	C	C	C	C	C	C	C
B3_26797747_G	#N/A	B3	26797747	C	C	C	C	C	G	G	G	G	G	C	G	C	S	C	G	G	G	G	G	G	G	S	S	C	G	G	C	C	C	C	C	C	C	C	C	C	G	C	C	C	G	C	C	C	C
B3_26797753_T	#N/A	B3	26797753	A	A	A	A	A	T	T	T	T	T	A	T	A	W	A	T	T	T	T	T	T	T	W	W	A	T	T	A	A	A	A	A	A	A	A	A	A	T	A	A	A	T	A	A	A	A
B3_26797757_C	#N/A	B3	26797757	C	C	C	C	C	G	G	G	G	G	C	G	C	S	C	G	G	G	G	G	G	G	S	S	C	G	G	C	C	C	C	C	C	C	C	C	C	G	C	C	C	G	C	C	C	C
B3_26797770_C	#N/A	B3	26797770	T	T	T	T	T	C	C	C	C	C	T	C	T	Y	T	C	C	C	C	C	C	C	Y	Y	T	C	C	T	T	T	T	T	T	T	T	T	T	C	T	T	T	C	T	T	T	T
B3_26904173_T	#N/A	B3	26904173	C	C	C	C	Y	C	Y	C	C	C	C	C	T	C	T	C	C	C	C	C	C	C	C	T	Y	C	C	C	C	C	C	C	C	C	C	C	C	C	C	C	C	C	C	C	C	C
B3_26904210_C	#N/A	B3	26904210	C	C	C	C	S	C	S	C	C	C	C	C	G	C	G	C	C	C	C	C	C	C	C	G	S	C	C	C	C	C	C	C	C	C	C	C	C	C	C	C	C	C	C	C	C	C
B3_27002472_T	#N/A	B3	27002472	T	T	T	T	T	A	T	W	A	A	T	A	T	T	T	A	A	W	A	A	A	A	A	W	T	W	A	T	T	T	T	T	T	T	T	T	T	A	A	T	T	A	T	T	T	T
B3_27041962_G	#N/A	B3	27041962	G	G	G	G	G	G	G	G	G	G	G	G	G	G	T	G	G	G	G	G	G	G	G	G	G	G	G	G	G	G	G	G	G	G	G	G	G	G	G	G	G	G	G	G	G	G
B3_27041993_A	#N/A	B3	27041993	A	A	A	A	A	A	A	A	A	A	A	A	A	A	C	A	A	M	A	A	A	A	A	A	A	A	A	A	A	A	A	A	A	A	A	A	A	A	A	A	A	A	A	A	A	A
B3_27042012_T	#N/A	B3	27042012	T	T	T	T	T	T	T	T	T	T	T	T	T	T	C	T	T	Y	T	T	T	T	T	T	T	T	T	T	T	T	T	T	T	T	T	T	T	T	T	T	T	T	T	T	T	T
B3_27042047_G	#N/A	B3	27042047	G	G	G	G	G	G	G	G	G	G	G	G	G	G	C	G	G	S	G	G	G	G	G	G	G	G	G	G	G	G	G	G	G	G	G	G	G	G	G	G	G	G	G	G	G	G
B3_27042051_G	#N/A	B3	27042051	G	G	G	G	G	G	G	G	G	G	G	G	G	G	A	G	G	R	G	G	G	G	G	G	G	G	G	G	G	G	G	G	G	G	G	G	G	G	G	G	G	G	G	G	G	G
B3_27042098_G	#N/A	B3	27042098	G	G	G	G	G	G	G	G	G	G	G	G	G	G	C	G	G	S	G	G	G	G	G	G	G	G	G	G	G	G	G	G	G	G	G	G	G	G	G	G	G	G	G	G	G	G
B3_27244575_T	#N/A	B3	27244575	T	T	T	T	T	T	T	T	T	T	T	T	T	T	C	T	T	T	T	T	T	T	T	T	T	T	T	T	T	T	T	T	T	T	T	T	T	T	T	T	T	T	T	T	T	T
B3_27295856_C	#N/A	B3	27295856	T	T	T	T	T	T	T	T	T	T	T	T	T	T	C	T	T	T	T	T	T	T	T	T	T	T	T	T	T	T	T	T	T	T	T	T	T	T	T	T	T	T	T	T	T	T
B3_27295873_C	#N/A	B3	27295873	A	A	A	A	A	A	A	A	A	A	A	A	A	A	C	A	A	A	A	A	A	A	A	A	A	A	A	A	A	A	A	A	A	A	A	A	A	A	A	A	A	A	A	A	A	A
B3_27345991_A	#N/A	B3	27345991	C	C	C	C	C	C	C	C	C	C	C	C	C	C	A	C	C	C	C	C	C	C	C	C	C	C	C	C	C	C	C	C	C	C	C	C	C	C	C	C	C	C	C	C	C	C
B3_27380725_T	#N/A	B3	27380725	T	T	T	T	T	T	T	T	T	T	T	T	T	T	C	T	T	T	T	T	T	T	T	T	T	T	T	T	T	T	T	T	T	T	T	T	T	T	T	T	T	T	T	T	T	T
B3_27380744_C	#N/A	B3	27380744	C	C	C	C	C	C	C	C	C	C	C	C	C	C	A	C	C	C	C	C	C	C	C	C	C	C	C	C	C	C	C	C	C	C	C	C	C	C	C	C	C	C	C	C	C	C
B3_27428548_T	#N/A	B3	27428548	T	T	T	T	T	T	T	T	T	T	T	T	T	T	C	T	T	T	T	T	T	T	T	T	T	T	T	T	T	T	T	T	T	T	T	T	T	T	T	T	T	T	T	T	T	T
B3_27556090_A	#N/A	B3	27556090	A	A	A	A	A	A	A	A	A	A	A	A	A	A	T	A	A	A	A	A	A	A	T	A	A	A	A	A	A	A	A	A	A	A	A	A	A	A	T	A	A	A	A	A	A	A
B3_27556264_A	#N/A	B3	27556264	A	A	A	A	A	A	A	A	A	A	A	A	A	A	C	A	A	A	A	A	A	A	C	A	A	A	A	A	A	A	A	A	A	A	A	A	A	A	C	A	A	A	A	A	A	A
B3_27563569_C	#N/A	B3	27563569	C	C	C	C	C	C	C	C	C	C	C	C	C	C	C	C	C	C	C	C	C	C	C	C	C	C	C	C	C	C	C	C	C	C	C	C	C	C	C	C	C	C	C	C	C	C
B3_27664347_T	#N/A	B3	27664347	T	T	T	A	A	A	A	A	A	A	A	A	A	A	T	A	A	A	A	A	A	A	W	A	A	A	A	T	T	T	T	T	T	T	T	T	T	A	T	A	W	A	T	T	T	T
B3_27664353_G	#N/A	B3	27664353	G	G	G	G	G	C	G	C	C	C	G	C	G	G	G	G	C	C	C	G	G	G	S	G	G	C	C	G	G	G	G	G	G	G	G	G	G	C	G	C	G	C	G	G	G	G
B3_27664354_A	#N/A	B3	27664354	C	C	C	A	A	A	A	A	A	A	A	A	A	A	C	A	A	A	A	A	A	A	M	A	A	A	A	C	C	C	C	C	C	C	C	C	C	A	C	A	M	A	C	C	C	C
B3_27664401_A	#N/A	B3	27664401	C	C	C	A	A	A	A	A	A	A	A	A	A	A	C	A	A	A	A	A	A	A	M	A	A	A	A	C	C	C	C	C	C	C	C	C	C	A	C	A	M	A	C	C	C	C
B3_27664462_T	#N/A	B3	27664462	T	T	T	C	C	T	C	T	T	T	C	T	C	C	T	C	T	T	T	C	C	C	T	C	C	T	T	T	T	T	T	T	T	T	T	T	T	T	T	T	T	T	T	T	T	T
B3_27664489_A	#N/A	B3	27664489	C	C	C	A	A	A	A	A	A	A	A	A	A	A	C	A	A	A	A	A	A	A	M	A	A	A	A	C	C	C	C	C	C	C	C	C	C	A	C	A	M	A	C	C	C	C
B3_27664504_G	#N/A	B3	27664504	G	G	G	A	A	G	A	G	G	G	A	G	A	A	G	A	G	G	G	A	A	A	G	A	A	G	G	G	G	G	G	G	G	G	G	G	G	G	G	G	G	G	G	G	G	G
B3_27664509_G	#N/A	B3	27664509	G	G	G	T	T	G	T	G	G	G	T	G	T	T	G	T	G	G	G	T	T	T	G	T	T	G	G	G	G	G	G	G	G	G	G	G	G	G	G	G	G	G	G	G	G	G
B3_27748150_G	#N/A	B3	27748150	G	G	G	G	G	G	G	G	T	G	G	G	G	G	G	T	G	K	G	T	T	T	K	G	G	G	G	G	G	G	G	G	G	G	G	G	G	G	G	G	G	G	G	G	G	G
B3_27748151_A	#N/A	B3	27748151	A	A	A	A	A	A	A	A	T	A	A	A	A	A	A	T	A	W	A	T	T	T	W	A	A	A	A	A	A	A	A	A	A	A	A	A	A	A	A	A	A	A	A	A	A	A
B3_27748154_C	#N/A	B3	27748154	C	C	C	C	C	C	C	C	A	C	C	C	C	C	C	A	C	M	C	A	A	A	M	C	C	C	C	C	C	C	C	C	C	C	C	C	C	C	C	C	C	C	C	C	C	C
B3_27748159_A	#N/A	B3	27748159	A	A	A	A	A	A	A	A	G	A	A	A	A	A	A	G	A	R	A	G	G	G	R	A	A	A	A	A	A	A	A	A	A	A	A	A	A	A	A	A	A	A	A	A	A	A
B3_27748161_A	#N/A	B3	27748161	A	A	A	A	A	A	A	A	G	A	A	A	A	A	A	G	A	R	A	G	G	G	R	A	A	A	A	A	A	A	A	A	A	A	A	A	A	A	A	A	A	A	A	A	A	A
B3_27748177_A	#N/A	B3	27748177	A	A	A	A	A	A	A	A	T	A	A	A	A	A	A	T	A	W	A	T	T	T	W	A	A	A	A	A	A	A	A	A	A	A	A	A	A	A	A	A	A	A	A	A	A	A
B3_27748188_A	#N/A	B3	27748188	A	A	A	A	A	A	A	A	T	A	A	A	A	A	A	T	A	W	A	T	T	T	W	A	A	A	A	A	A	A	A	A	A	A	A	A	A	A	A	A	A	A	A	A	A	A
B3_27748195_G	#N/A	B3	27748195	G	G	G	G	G	G	G	G	A	G	G	G	G	G	G	A	G	R	G	A	A	A	R	G	G	G	G	G	G	G	G	G	G	G	G	G	G	G	G	G	G	G	G	G	G	G
B3_27748196_G	#N/A	B3	27748196	G	G	G	T	T	G	T	G	T	G	T	G	T	T	G	T	G	K	G	T	T	T	K	K	K	K	G	G	G	G	G	G	G	G	G	G	G	G	G	G	G	G	G	G	G	G
B3_27748210_G	#N/A	B3	27748210	G	G	G	G	G	G	G	G	A	G	G	G	G	G	G	A	G	R	G	A	A	A	R	G	G	G	G	G	G	G	G	G	G	G	G	G	G	G	G	G	G	G	G	G	G	G
B3_27774550_G	#N/A	B3	27774550	T	T	T	G	G	T	G	T	T	T	G	T	G	G	T	T	T	T	T	T	T	T	T	G	T	K	T	T	T	T	T	T	T	T	T	T	T	T	T	T	T	T	T	T	T	T
B3_27774574_A	#N/A	B3	27774574	T	T	T	A	A	T	A	T	A	T	A	T	A	A	T	A	T	W	T	A	A	A	A	A	T	W	T	T	T	T	T	T	T	T	T	T	T	T	T	T	T	T	T	T	T	T
B3_27774575_G	#N/A	B3	27774575	T	T	T	G	G	T	G	T	G	T	G	T	G	G	T	G	T	K	T	G	G	G	G	G	T	K	T	T	T	T	T	T	T	T	T	T	T	T	T	T	T	T	T	T	T	T
B3_27774576_G	#N/A	B3	27774576	A	A	A	G	G	A	G	A	A	A	G	A	G	G	A	A	A	A	A	A	A	A	A	G	A	R	A	A	A	A	A	A	A	A	A	A	A	A	A	A	A	A	A	A	A	A
B3_27774583_A	#N/A	B3	27774583	A	A	A	C	C	A	C	A	A	A	C	A	C	C	A	A	A	A	A	A	A	A	A	C	A	M	A	A	A	A	A	A	A	A	A	A	A	A	A	A	A	A	A	A	A	A
B3_27774594_G	#N/A	B3	27774594	T	T	T	G	G	T	G	T	T	T	G	T	G	G	T	T	T	T	T	T	T	T	T	G	T	K	T	T	T	T	T	T	T	T	T	T	T	T	T	T	T	T	T	T	T	T
B3_27774596_C	#N/A	B3	27774596	T	T	T	C	C	T	C	T	T	T	C	T	C	C	T	T	T	T	T	T	T	T	T	C	T	Y	T	T	T	T	T	T	T	T	T	T	T	T	T	T	T	T	T	T	T	T
B3_27774609_T	#N/A	B3	27774609	T	T	T	T	T	T	T	T	A	T	T	T	T	T	T	A	T	W	T	A	A	A	A	T	T	T	T	T	T	T	T	T	T	T	T	T	T	T	T	T	T	T	T	T	T	T
B3_27774613_T	#N/A	B3	27774613	T	T	T	C	C	T	C	T	T	T	C	T	C	C	T	T	T	T	T	T	T	T	T	C	T	Y	T	T	T	T	T	T	T	T	T	T	T	T	T	T	T	T	T	T	T	T
B3_27774761_C	#N/A	B3	27774761	C	C	C	A	A	C	A	C	C	C	A	C	A	A	C	A	C	M	C	A	A	A	A	A	C	M	C	C	C	C	C	C	C	C	C	C	C	C	C	C	C	C	C	C	C	C
B3_27774779_T	#N/A	B3	27774779	T	T	T	G	G	T	G	T	T	T	G	T	G	G	T	G	T	K	T	G	G	G	G	G	T	K	T	T	T	T	T	T	T	T	T	T	T	T	T	T	T	T	T	T	T	T
B3_27786584_G	#N/A	B3	27786584	G	G	G	G	G	G	G	G	G	G	G	G	G	G	G	A	G	G	G	A	A	A	R	G	G	G	G	G	G	G	G	G	G	G	G	G	G	G	G	G	G	G	G	G	G	G
B3_27795069_C	#N/A	B3	27795069	C	C	C	G	S	C	S	C	C	C	G	C	C	S	C	G	C	S	C	G	G	G	C	C	C	C	C	C	C	C	C	C	C	C	C	C	C	C	C	C	C	C	C	C	C	C
B3_27795547_A	#N/A	B3	27795547	A	A	A	G	R	A	R	A	A	A	G	A	A	A	A	G	A	R	A	G	G	G	A	A	A	A	A	A	A	A	A	A	A	A	A	A	A	A	A	A	A	A	A	A	A	A
B3_27795548_G	#N/A	B3	27795548	G	G	G	T	K	G	K	G	G	G	T	G	G	G	G	T	G	K	G	T	T	T	G	G	G	G	G	G	G	G	G	G	G	G	G	G	G	G	G	G	G	G	G	G	G	G
B3_27869412_A	#N/A	B3	27869412	A	A	A	G	R	R	A	A	A	A	G	A	A	A	A	G	A	A	A	G	G	G	R	A	A	A	A	R	A	A	A	A	A	A	A	A	A	A	G	A	A	A	A	A	A	A
B3_27883423_G	#N/A	B3	27883423	A	A	A	G	A	A	A	A	A	A	G	A	A	A	A	G	A	A	A	G	G	G	R	A	A	A	A	A	A	A	A	A	A	A	A	A	A	A	G	A	A	A	A	A	A	A
B3_27883460_A	#N/A	B3	27883460	C	C	C	A	C	C	C	C	C	C	A	C	C	C	C	A	C	C	C	A	A	A	M	C	C	C	C	C	C	C	C	C	C	C	C	C	C	C	A	C	C	C	C	C	C	C
B3_27883489_G	#N/A	B3	27883489	A	A	A	G	A	A	A	A	A	A	G	A	A	A	A	G	A	A	A	G	G	G	R	A	A	A	A	A	A	A	A	A	A	A	A	A	A	A	G	A	A	A	A	A	A	A
B3_28060274_T	#N/A	B3	28060274	C	C	C	C	C	C	C	C	T	C	C	C	C	C	C	C	C	C	C	C	C	C	Y	C	C	C	C	C	C	C	C	C	C	C	C	C	C	C	C	C	C	C	C	C	C	C
B3_28084417_T	#N/A	B3	28084417	C	C	C	C	C	T	C	T	T	T	C	T	C	C	C	C	T	Y	T	C	C	C	C	Y	C	T	T	C	C	C	C	C	C	C	C	C	C	T	C	T	C	T	C	C	C	C
B3_28084657_T	#N/A	B3	28084657	A	A	A	A	A	T	A	T	T	T	A	T	A	A	A	T	T	W	T	T	T	T	W	W	A	W	T	A	A	A	A	A	A	A	A	A	A	T	A	T	A	T	A	A	A	A
B3_28084705_C	#N/A	B3	28084705	G	G	G	G	G	C	G	C	C	C	G	C	G	G	G	G	C	S	C	G	G	G	S	S	G	S	C	G	G	G	G	G	G	G	G	G	G	C	G	C	G	C	G	G	G	G
B3_28095003_T	#N/A	B3	28095003	G	G	G	G	G	T	G	T	T	T	G	T	G	G	G	G	T	K	T	G	G	G	T	K	G	T	T	G	G	G	G	G	G	G	G	G	G	T	T	T	G	T	G	G	G	G
B3_28095091_G	#N/A	B3	28095091	A	A	A	A	A	G	A	G	G	G	A	G	A	A	A	A	G	R	G	A	A	A	G	R	A	G	G	A	A	A	A	A	A	A	A	A	A	G	G	G	A	G	A	A	A	A
B3_28218847_A	#N/A	B3	28218847	A	A	A	A	A	T	A	T	T	T	A	T	A	A	A	A	T	T	T	A	A	A	T	T	A	W	T	A	A	A	A	A	A	A	A	A	A	T	T	T	A	T	A	A	A	A
B3_28218861_T	#N/A	B3	28218861	T	T	T	T	T	C	T	C	C	C	T	C	T	T	T	T	C	C	C	T	T	T	C	C	T	Y	C	T	T	T	T	T	T	T	T	T	T	C	C	C	T	C	T	T	T	T
B3_28396908_G	#N/A	B3	28396908	G	G	G	A	A	A	A	A	A	A	A	A	A	A	A	A	A	A	A	A	A	A	R	A	G	A	A	G	G	G	G	G	G	G	G	G	G	A	G	A	G	A	G	G	G	G
B3_28522916_T	#N/A	B3	28522916	A	A	A	T	T	T	T	T	T	T	T	T	T	T	T	T	T	T	T	T	T	T	A	T	A	T	T	A	A	A	A	A	A	A	A	A	A	W	A	T	A	T	A	A	A	A
B3_28522950_C	#N/A	B3	28522950	G	G	G	C	C	C	C	C	C	C	C	C	C	C	C	C	C	C	C	C	C	C	G	C	G	C	C	G	G	G	G	G	G	G	G	G	G	S	G	C	G	C	G	G	G	G
B3_29578734_G	#N/A	B3	29578734	T	T	T	T	G	T	T	G	T	T	T	T	G	T	T	T	T	T	T	T	T	T	T	G	T	G	T	T	T	T	T	T	T	T	T	T	T	T	T	T	T	T	T	T	T	T
B3_29933278_C	#N/A	B3	29933278	C	C	C	C	C	C	C	C	C	C	C	T	C	T	C	C	T	Y	T	C	C	C	Y	C	C	T	Y	C	C	C	C	C	C	C	C	C	C	T	C	C	T	T	C	C	C	C
B3_30602085_C	#N/A	B3	30602085	T	T	T	C	T	C	C	C	T	C	C	C	T	C	C	C	T	C	T	C	C	C	C	C	C	C	C	T	T	T	T	T	T	T	T	T	T	C	T	C	C	T	T	T	T	T
B3_30636951_A	#N/A	B3	30636951	A	A	A	A	G	A	A	A	G	A	A	A	G	A	A	A	A	A	A	A	A	A	A	A	A	A	A	A	A	A	A	A	A	A	A	A	A	A	A	A	A	A	A	A	A	A
B3_30636977_C	#N/A	B3	30636977	C	C	C	C	T	C	C	C	T	C	C	C	T	C	C	C	C	C	C	C	C	C	C	C	C	C	C	C	C	C	C	C	C	C	C	C	C	C	C	C	C	C	C	C	C	C
B3_30636986_A	#N/A	B3	30636986	A	A	A	A	G	A	A	A	G	A	A	A	G	A	A	A	A	A	A	A	A	A	A	A	A	A	A	A	A	A	A	A	A	A	A	A	A	A	A	A	A	A	A	A	A	A
B3_30637010_T	#N/A	B3	30637010	T	T	T	T	G	T	T	T	G	T	T	T	G	T	T	T	T	T	T	T	T	T	T	T	T	T	T	T	T	T	T	T	T	T	T	T	T	T	T	T	T	T	T	T	T	T
B3_30873236_T	#N/A	B3	30873236	T	T	T	T	C	T	T	T	C	T	T	T	C	T	C	T	T	T	T	T	T	T	T	T	T	T	T	T	T	T	T	T	T	T	T	T	T	T	T	T	T	T	T	T	T	T
B3_30903011_A	#N/A	B3	30903011	G	G	G	G	A	G	G	G	A	G	G	G	A	G	A	G	G	G	G	G	G	G	G	G	G	G	G	G	G	G	G	G	G	G	G	G	G	G	G	G	G	G	G	G	G	G
B3_30903084_G	#N/A	B3	30903084	G	G	G	G	C	G	G	G	C	G	G	G	C	G	C	G	G	G	G	G	G	G	G	G	G	G	G	G	G	G	G	G	G	G	G	G	G	G	G	G	G	G	G	G	G	G
B3_30926250_G	#N/A	B3	30926250	A	A	A	A	G	A	A	A	G	A	A	A	G	A	G	A	A	A	A	A	A	A	A	R	A	A	A	A	A	A	A	A	A	A	A	A	A	A	A	A	A	A	A	A	A	A
B3_30955899_T	#N/A	B3	30955899	C	C	C	C	T	C	C	C	T	C	C	C	T	C	C	C	C	C	C	C	C	C	C	T	C	C	C	C	C	C	C	C	C	C	C	C	C	C	C	C	C	C	C	C	C	C
B3_31014107_C	#N/A	B3	31014107	G	G	G	G	C	G	G	G	C	G	G	G	C	G	G	G	G	G	G	G	G	G	G	G	G	G	G	G	G	G	G	G	G	G	G	G	G	G	G	G	G	G	G	G	G	G
B3_31014108_C	#N/A	B3	31014108	T	T	T	T	C	T	T	T	C	T	T	T	C	T	T	T	T	T	T	T	T	T	T	T	T	T	T	T	T	T	T	T	T	T	T	T	T	T	T	T	T	T	T	T	T	T
B3_31681856_G	#N/A	B3	31681856	C	C	C	C	C	C	C	C	C	C	C	C	C	C	C	C	C	C	C	C	C	C	C	C	C	C	C	C	C	C	C	C	C	C	C	C	C	C	C	C	C	C	C	C	C	C
B3_31682201_T	#N/A	B3	31682201	G	G	G	G	G	G	G	G	G	G	G	G	G	G	G	K	G	G	G	G	G	G	G	G	G	G	G	G	G	G	G	G	G	G	G	G	G	K	G	G	G	G	G	G	G	G
B3_31682203_T	#N/A	B3	31682203	A	A	A	A	A	A	A	A	A	A	A	A	A	A	A	W	A	A	A	A	A	A	A	A	A	A	A	A	A	A	A	A	A	A	A	A	A	W	A	A	A	A	A	A	A	A
B3_32101020_T	#N/A	B3	32101020	G	G	G	G	G	G	G	G	G	G	G	G	G	G	G	G	G	G	G	G	G	G	G	G	G	G	G	G	G	G	G	G	G	G	G	G	G	G	G	G	G	G	G	G	G	G
B3_33469785_A	#N/A	B3	33469785	A	A	A	A	A	A	A	A	A	A	A	A	A	A	A	A	A	A	A	A	A	A	A	A	A	A	A	A	A	A	A	A	A	A	A	A	A	A	A	A	A	A	A	A	A	A
B3_33937716_C	#N/A	B3	33937716	C	C	C	C	C	C	C	C	C	C	C	C	C	C	C	C	C	C	C	C	C	C	C	C	C	C	C	C	C	C	C	C	C	C	C	C	C	C	C	C	C	C	C	C	C	C
B3_34627105_T	#N/A	B3	34627105	T	T	T	T	T	T	T	T	T	T	T	T	T	T	T	T	T	T	T	T	T	T	T	T	T	T	T	T	T	T	T	T	T	T	T	T	T	T	Y	T	T	T	T	T	T	T
B3_34669512_A	#N/A	B3	34669512	A	A	A	A	A	A	A	A	A	A	A	A	A	A	A	A	A	A	A	A	A	A	A	A	A	A	A	A	A	A	A	A	A	A	A	A	A	A	A	A	A	A	A	A	A	A
B3_36443945_C	#N/A	B3	36443945	C	C	C	C	A	C	C	C	A	C	C	A	A	A	C	C	C	C	C	C	C	C	A	A	C	C	M	C	C	C	C	C	C	C	C	C	C	A	C	C	A	C	C	C	C	C
B3_36455404_C	#N/A	B3	36455404	T	Y	T	T	T	T	Y	T	T	T	T	T	T	T	T	Y	T	T	T	Y	Y	Y	T	T	Y	T	T	T	T	T	T	T	T	T	T	T	T	T	T	T	T	T	T	T	T	T
B3_36455432_C	#N/A	B3	36455432	T	T	T	T	T	T	Y	T	T	T	T	T	T	T	T	Y	T	T	T	Y	Y	Y	T	T	Y	T	T	T	T	T	T	T	T	T	T	T	T	T	T	T	T	T	T	T	T	T
B3_36455434_C	#N/A	B3	36455434	T	T	T	T	T	T	Y	T	T	T	T	T	T	T	T	Y	T	T	T	Y	Y	Y	T	T	Y	T	T	T	T	T	T	T	T	T	T	T	T	T	T	T	T	T	T	T	T	T
B3_36455452_T	#N/A	B3	36455452	C	C	C	C	C	C	Y	C	C	C	C	C	C	C	C	Y	C	C	C	Y	Y	Y	C	C	Y	C	C	C	C	C	C	C	C	C	C	C	C	C	C	C	C	C	C	C	C	C
B3_37329576_C	#N/A	B3	37329576	G	G	G	G	G	G	G	G	G	G	G	G	G	G	G	G	G	S	G	G	G	G	G	G	G	G	G	G	G	G	G	G	G	G	G	G	G	G	G	G	G	G	G	G	G	G
B3_37329580_G	#N/A	B3	37329580	G	G	G	G	G	G	G	G	G	G	G	G	G	G	G	G	G	K	G	G	G	G	G	G	G	G	G	G	G	G	G	G	G	G	G	G	G	G	G	G	G	G	G	G	G	G
B3_37329586_C	#N/A	B3	37329586	C	C	C	C	C	C	C	C	C	C	C	C	C	C	C	C	C	Y	C	C	C	C	C	C	C	C	C	C	C	C	C	C	C	C	C	C	C	C	C	C	C	C	C	C	C	C
B3_37329587_G	#N/A	B3	37329587	A	A	A	A	A	A	A	A	A	A	A	A	A	A	A	A	A	A	A	A	A	A	A	A	A	A	A	A	A	A	A	A	A	A	A	A	A	A	A	A	A	A	A	A	A	A
B3_37329608_A	#N/A	B3	37329608	A	A	A	A	A	A	A	A	A	A	A	A	A	A	A	A	A	R	A	A	A	A	A	A	A	A	A	A	A	A	A	A	A	A	A	A	A	A	A	A	A	A	A	A	A	A
B3_37329621_A	#N/A	B3	37329621	G	G	G	G	G	G	G	G	G	G	G	G	G	G	G	G	G	R	G	G	G	G	G	G	G	G	G	G	G	G	G	G	G	G	G	G	G	G	G	G	G	G	G	G	G	G
B3_37329637_G	#N/A	B3	37329637	G	G	G	G	G	G	G	G	G	G	G	G	G	G	G	G	G	R	G	G	G	G	G	G	G	G	G	G	G	G	G	G	G	G	G	G	G	G	G	G	G	G	G	G	G	G
B3_37394233_A	#N/A	B3	37394233	A	A	A	A	G	A	A	R	G	A	A	G	G	G	A	A	A	A	A	A	A	A	A	G	G	A	R	A	A	A	A	A	A	A	A	A	A	G	A	A	G	A	A	A	A	A
B3_37825487_C	#N/A	B3	37825487	T	T	T	T	C	T	T	C	C	T	T	C	C	C	T	C	T	T	T	C	C	C	T	C	C	C	Y	T	T	T	T	T	T	T	T	T	T	C	T	T	C	T	T	T	T	T
B3_38208294_G	#N/A	B3	38208294	G	G	G	G	G	G	G	G	G	G	G	G	G	G	G	G	G	G	G	G	G	G	G	G	G	G	G	G	G	G	G	G	G	G	G	G	G	G	G	G	G	G	G	G	G	G
B3_38510272_T	#N/A	B3	38510272	T	T	T	T	T	T	T	T	T	T	T	T	T	T	T	T	T	T	T	T	T	T	T	T	T	T	T	T	T	T	T	T	T	T	T	T	T	T	T	T	T	T	T	T	T	T
B3_38804084_A	#N/A	B3	38804084	A	A	A	A	A	A	A	A	A	A	A	A	A	A	A	A	A	A	A	A	A	A	A	A	A	A	A	A	A	A	A	A	A	A	A	A	A	A	A	A	A	A	A	A	A	A
B3_38804229_A	#N/A	B3	38804229	A	A	A	A	A	A	A	A	A	A	A	A	A	A	A	A	A	A	A	A	A	A	A	A	A	A	A	A	A	A	A	A	A	A	A	A	A	A	A	A	A	A	A	A	A	A
B3_39876972_A	#N/A	B3	39876972	A	A	A	A	A	A	A	A	A	A	A	A	A	A	A	A	A	A	A	A	A	A	A	A	A	A	A	A	A	A	A	A	A	A	A	A	A	A	A	A	A	A	A	A	A	A
B3_39876980_G	#N/A	B3	39876980	G	G	G	G	G	G	G	G	G	G	G	G	G	G	G	G	G	G	G	G	G	G	G	G	G	G	G	G	G	G	G	G	G	G	G	G	G	G	G	G	G	G	G	G	G	G
B3_39877011_C	#N/A	B3	39877011	T	T	T	T	T	T	T	T	T	T	T	T	T	T	T	T	T	T	T	T	T	T	T	T	T	T	T	T	T	T	T	T	T	T	T	T	T	T	T	T	T	T	T	T	T	T
B3_39877023_G	#N/A	B3	39877023	A	A	A	A	A	A	A	A	A	A	A	A	A	A	A	A	A	A	A	A	A	A	A	A	A	A	A	A	A	A	A	A	A	A	A	A	A	A	A	A	A	A	A	A	A	A
B3_39887262_C	#N/A	B3	39887262	A	A	A	A	A	A	A	A	A	A	A	A	A	A	A	A	A	A	A	A	A	A	A	A	A	A	A	A	A	A	A	A	A	A	A	A	A	A	A	A	A	A	A	A	A	A
B3_39887264_A	#N/A	B3	39887264	T	T	T	T	T	T	T	T	T	T	T	T	T	T	T	T	T	T	T	T	T	T	T	T	T	T	T	T	T	T	T	T	T	T	T	T	T	T	T	T	T	T	T	T	T	T
B3_39932942_G	#N/A	B3	39932942	G	G	G	G	G	G	G	G	G	G	G	G	G	G	G	G	G	G	G	G	G	G	G	G	G	G	G	G	G	G	G	G	G	G	G	G	G	G	G	G	G	G	G	G	G	G
B3_39948098_G	#N/A	B3	39948098	T	T	T	T	T	T	T	T	T	T	T	T	T	T	T	T	T	T	T	T	T	T	T	T	T	T	T	T	T	T	T	T	T	T	T	T	T	T	T	T	T	T	T	T	T	T
B3_39948118_C	#N/A	B3	39948118	C	C	C	C	C	C	C	C	C	C	C	Y	C	C	C	C	C	C	C	C	C	C	C	C	C	C	C	C	C	C	C	C	C	C	C	C	C	C	C	C	C	C	C	C	C	C
B3_39952504_C	#N/A	B3	39952504	C	C	C	C	C	C	C	C	C	C	C	C	C	C	C	C	C	C	C	C	C	C	C	C	C	C	C	C	C	C	C	C	C	C	C	C	C	C	C	C	C	C	C	C	C	C
B3_39952517_T	#N/A	B3	39952517	T	T	T	T	T	T	T	T	T	T	T	T	T	T	T	T	T	T	T	T	T	T	T	T	T	T	T	T	T	T	T	T	T	T	T	T	T	T	T	T	T	T	T	T	T	T
B3_40151155_G	#N/A	B3	40151155	A	A	A	A	A	A	A	A	A	A	A	A	A	A	A	A	A	A	A	A	A	A	A	A	A	A	A	A	A	A	A	A	A	A	A	A	A	A	A	A	A	A	A	A	A	A
B3_40192979_G	#N/A	B3	40192979	T	T	T	T	G	G	K	G	G	T	T	G	G	G	G	G	T	T	T	G	G	G	G	G	G	G	G	T	T	T	T	T	T	T	T	T	T	G	G	T	G	T	T	T	T	T
B3_40248939_C	#N/A	B3	40248939	C	C	C	C	C	C	C	C	C	C	C	C	C	C	C	C	C	C	C	C	C	C	C	C	C	C	C	C	C	C	C	C	C	C	C	C	C	C	C	C	C	C	C	C	C	C
B3_40333294_T	#N/A	B3	40333294	A	A	A	A	A	A	A	A	A	A	A	A	A	A	A	A	A	A	A	A	A	A	A	A	A	A	A	A	A	A	A	A	A	A	A	A	A	A	A	A	A	A	A	A	A	A
B3_40333311_C	#N/A	B3	40333311	C	C	C	C	C	C	C	C	C	C	C	C	C	C	C	C	C	C	C	C	C	C	C	C	C	C	C	C	C	C	C	C	C	C	C	C	C	C	C	C	C	C	C	C	C	C
B3_40333313_G	#N/A	B3	40333313	A	A	A	A	A	A	A	A	A	A	A	A	A	A	A	A	A	A	A	A	A	A	A	A	A	A	A	A	A	A	A	A	A	A	A	A	A	A	A	A	A	A	A	A	A	A
B3_40333354_C	#N/A	B3	40333354	A	A	A	A	A	A	A	A	A	A	A	A	A	A	A	A	A	A	A	A	A	A	A	A	A	A	A	A	A	A	A	A	A	A	A	A	A	A	A	A	A	A	A	A	A	A
B3_40665111_T	#N/A	B3	40665111	C	C	C	C	C	C	C	C	C	C	C	C	C	C	C	C	C	C	C	C	C	C	C	C	C	C	C	C	C	C	C	C	C	C	C	C	C	C	C	C	C	C	C	C	C	C
B3_40709395_T	#N/A	B3	40709395	T	T	T	T	T	T	T	T	T	T	T	T	T	T	T	T	T	T	T	T	T	T	T	T	T	T	T	T	T	T	T	T	T	T	T	T	T	T	T	T	T	T	T	T	T	T
B3_40783819_C	#N/A	B3	40783819	T	T	T	T	T	T	T	T	T	T	T	T	T	T	T	T	T	T	T	T	T	T	T	T	T	T	T	T	T	T	T	T	T	T	T	T	T	T	T	T	T	T	T	T	T	T
B3_40783838_C	#N/A	B3	40783838	T	T	T	T	T	T	T	T	T	T	T	T	T	T	T	T	T	T	T	T	T	T	T	T	T	T	T	T	T	T	T	T	T	T	T	T	T	T	T	T	T	T	T	T	T	T
B3_41018096_G	#N/A	B3	41018096	A	A	A	A	A	A	A	A	A	A	A	A	A	A	A	A	A	A	A	A	A	A	A	A	A	A	A	A	A	A	A	A	A	A	A	A	A	A	A	A	A	A	A	A	A	A
B3_41352417_C	#N/A	B3	41352417	C	C	C	C	C	C	C	C	C	C	C	C	C	C	C	C	C	C	C	C	C	C	C	C	C	C	C	C	C	C	C	C	C	C	C	C	C	C	C	C	C	C	C	C	C	C
B3_41499947_T	#N/A	B3	41499947	T	T	T	T	T	T	T	T	T	T	T	T	T	T	T	T	T	T	T	T	T	T	T	T	T	T	T	T	T	T	T	T	T	T	T	T	T	T	T	T	T	T	T	T	T	T
B3_41637410_A	#N/A	B3	41637410	A	A	A	A	A	A	A	A	A	A	A	A	A	A	A	A	A	A	A	A	A	A	A	A	A	A	A	A	A	A	A	A	A	A	A	A	A	A	A	A	A	A	A	A	A	A
B3_41887020_C	#N/A	B3	41887020	C	C	C	C	C	C	C	C	C	C	C	C	C	C	C	C	C	C	C	C	C	C	C	C	C	C	C	C	C	C	C	C	C	C	C	C	C	C	C	C	C	C	C	C	C	C
B3_41887042_A	#N/A	B3	41887042	A	A	A	A	A	A	A	A	A	A	A	A	A	A	A	A	A	A	A	A	A	A	A	A	A	A	A	A	A	A	A	A	A	A	A	A	A	A	A	A	A	A	A	A	A	A
B3_42130932_G	#N/A	B3	42130932	A	A	A	A	G	G	R	G	G	A	A	G	G	G	G	G	A	R	A	G	G	G	G	G	G	G	G	A	A	A	A	A	A	A	A	A	A	G	G	A	G	A	A	A	A	A
B3_42144567_C	#N/A	B3	42144567	C	C	C	C	C	C	C	C	C	C	C	C	C	C	C	C	C	C	C	C	C	C	C	C	C	C	C	C	C	C	C	C	C	C	C	C	C	C	C	C	C	C	C	C	C	C
B3_42144853_G	#N/A	B3	42144853	A	A	A	A	A	A	A	A	A	A	A	A	A	A	A	A	A	A	A	A	A	A	A	A	A	A	A	A	A	A	A	A	A	A	A	A	A	A	A	A	A	A	A	A	A	A
B3_42479248_A	#N/A	B3	42479248	A	A	A	A	A	A	R	A	A	A	A	A	A	A	A	G	A	A	A	G	G	G	A	A	R	A	A	A	A	A	A	A	A	A	A	A	A	A	A	A	A	A	A	A	A	A
B3_42479292_T	#N/A	B3	42479292	T	T	T	T	T	T	T	T	T	T	T	T	T	T	T	T	T	T	T	T	T	T	T	T	T	T	T	T	T	T	T	T	T	T	T	T	T	T	T	T	T	T	T	T	T	T
B3_42479299_A	#N/A	B3	42479299	A	A	A	A	A	A	M	A	A	A	A	A	A	A	A	C	A	A	A	C	C	C	A	A	M	A	A	A	A	A	A	A	A	A	A	A	A	A	A	A	A	A	A	A	A	A
B3_42604186_A	#N/A	B3	42604186	A	A	A	A	A	A	M	A	A	A	A	A	A	A	A	C	A	A	A	C	C	C	A	A	M	A	A	A	A	A	A	A	A	A	A	A	A	A	A	A	A	A	A	A	A	A
B3_42604193_G	#N/A	B3	42604193	T	T	T	T	T	T	K	T	T	T	T	T	T	T	T	G	K	K	T	G	G	G	T	T	K	T	T	T	T	T	T	T	T	T	T	T	T	T	T	T	T	T	T	T	T	T
B3_42607326_G	#N/A	B3	42607326	A	A	A	A	A	A	R	A	A	A	A	A	A	A	A	G	A	A	A	G	G	G	A	A	R	A	A	A	A	A	A	A	A	A	A	A	A	A	A	A	A	A	A	A	A	A
B3_43113461_T	#N/A	B3	43113461	T	T	T	T	T	T	T	T	T	T	T	T	T	T	T	C	T	T	T	C	C	C	T	T	Y	T	T	T	T	T	T	T	T	T	T	T	T	T	T	T	T	T	T	T	T	T
B3_43247050_C	#N/A	B3	43247050	A	A	A	A	A	A	A	A	A	A	A	A	A	A	A	C	A	A	A	C	C	C	A	A	A	A	A	A	A	A	A	A	A	A	A	A	A	A	A	A	A	A	A	A	A	A
B3_43247074_C	#N/A	B3	43247074	T	T	T	T	T	T	T	T	T	T	T	T	T	T	T	C	T	T	T	C	C	C	T	T	T	T	T	T	T	T	T	T	T	T	T	T	T	T	T	T	T	T	T	T	T	T
B3_43247086_T	#N/A	B3	43247086	C	C	C	C	C	C	T	C	C	C	C	C	C	C	C	T	C	C	C	T	T	T	C	C	C	C	C	C	C	C	C	C	C	C	C	C	C	C	C	C	C	C	C	C	C	C
B3_43247142_G	#N/A	B3	43247142	A	A	A	A	A	A	G	A	A	A	A	A	A	A	A	G	A	A	A	G	G	G	A	A	A	A	A	A	A	A	A	A	A	A	A	A	A	A	A	A	A	A	A	A	A	A
B3_43354832_G	#N/A	B3	43354832	G	G	G	G	G	G	R	G	G	G	G	G	G	G	G	A	G	G	G	A	A	A	G	G	A	G	G	G	G	G	G	G	G	G	G	G	G	G	G	G	G	G	G	G	G	G
B3_43354837_C	#N/A	B3	43354837	C	C	C	C	C	C	Y	C	C	C	C	C	C	C	C	T	C	C	C	T	T	T	C	C	T	C	C	C	C	C	C	C	C	C	C	C	C	C	C	C	C	C	C	C	C	C
B3_43354851_T	#N/A	B3	43354851	T	T	T	T	T	T	Y	T	T	T	T	T	T	T	T	C	T	T	T	C	C	C	T	T	Y	T	T	T	T	T	T	T	T	T	T	T	T	T	T	T	T	T	T	T	T	T
B3_43354918_A	#N/A	B3	43354918	A	A	A	A	A	A	W	A	A	A	A	A	A	A	A	T	A	A	A	T	T	T	A	A	W	A	A	A	A	A	A	A	A	A	A	A	A	A	A	A	A	A	A	A	A	A
B3_43371959_C	#N/A	B3	43371959	T	T	T	T	T	T	T	T	T	T	T	T	T	T	T	C	T	T	T	C	C	C	T	T	C	T	T	T	T	T	T	T	T	T	T	T	T	T	T	T	T	T	T	T	T	T
B3_43371987_G	#N/A	B3	43371987	A	A	A	A	A	A	A	A	A	A	A	A	A	A	A	G	A	A	A	G	G	G	A	A	G	A	A	A	A	A	A	A	A	A	A	A	A	A	A	A	A	A	A	A	A	A
B3_44031170_G	#N/A	B3	44031170	G	G	G	G	G	G	G	G	G	G	G	G	G	G	G	A	G	G	G	A	A	A	G	G	R	G	G	G	G	G	G	G	G	G	G	G	G	G	G	G	G	G	G	G	G	G
B3_44283940_G	#N/A	B3	44283940	G	G	G	A	A	A	A	A	A	R	A	A	A	A	A	G	G	G	A	G	G	G	A	R	A	A	R	A	A	A	A	A	A	A	A	A	A	A	A	G	A	A	A	A	A	A
B3_44331468_A	#N/A	B3	44331468	G	G	G	G	A	A	A	A	A	A	G	A	A	A	A	A	R	A	G	A	A	A	G	A	A	A	A	G	G	G	G	G	G	G	G	G	G	A	A	A	A	G	G	G	G	G
B3_44540592_G	#N/A	B3	44540592	G	G	G	G	G	G	K	G	G	G	G	G	G	G	G	T	G	G	G	T	T	T	G	G	K	G	G	G	G	G	G	G	G	G	G	G	G	G	G	G	G	G	G	G	G	G
B3_44677254_T	#N/A	B3	44677254	C	C	C	C	C	C	Y	C	C	C	C	C	C	C	C	T	C	C	C	T	T	T	C	C	Y	C	C	C	C	C	C	C	C	C	C	C	C	C	C	C	C	C	C	C	C	C
B3_44677346_A	#N/A	B3	44677346	T	T	T	T	T	T	W	T	T	T	T	T	T	T	T	A	T	T	T	A	A	A	T	T	W	T	T	T	T	T	T	T	T	T	T	T	T	T	T	T	T	T	T	T	T	T
B3_44710903_G	#N/A	B3	44710903	A	A	A	A	A	A	A	A	A	A	A	A	A	A	A	G	A	A	A	G	G	G	A	A	R	A	A	A	A	A	A	A	A	A	A	A	A	A	A	A	A	A	A	A	A	A
B3_44710930_C	#N/A	B3	44710930	T	T	T	T	T	T	T	T	T	T	T	T	T	T	T	C	T	T	T	C	C	C	T	T	Y	T	T	T	T	T	T	T	T	T	T	T	T	T	T	T	T	T	T	T	T	T
B3_44818763_A	#N/A	B3	44818763	A	A	A	A	A	A	G	A	A	A	A	A	A	A	A	G	A	A	A	G	G	G	A	A	R	A	A	A	A	A	A	A	A	A	A	A	A	A	A	A	A	A	A	A	A	A
B3_44865616_T	#N/A	B3	44865616	T	T	T	T	T	C	T	T	C	T	T	T	T	T	C	T	T	T	T	T	T	T	T	T	T	T	T	T	T	T	C	T	T	T	T	T	T	T	T	T	T	T	T	T	T	T
B3_44924859_T	#N/A	B3	44924859	T	T	T	T	T	T	W	T	T	T	T	T	T	T	T	A	T	T	T	A	A	A	T	T	W	T	T	T	T	T	T	T	T	T	T	T	T	T	T	T	T	T	T	T	T	T
B3_44924902_A	#N/A	B3	44924902	A	A	A	A	A	A	M	A	A	A	A	A	A	A	A	C	A	A	A	C	C	C	A	A	M	A	A	A	A	A	A	A	A	A	A	A	A	A	A	A	A	A	A	A	A	A
B3_44924906_G	#N/A	B3	44924906	G	G	G	G	G	G	K	G	G	G	G	G	G	G	G	T	G	G	G	T	T	T	G	G	K	G	G	G	G	G	G	G	G	G	G	G	G	G	G	G	G	G	G	G	G	G
B3_45033678_C	#N/A	B3	45033678	A	A	A	A	A	A	A	A	A	A	A	A	A	A	A	A	A	A	A	A	A	A	A	A	A	A	A	A	A	A	A	A	A	A	A	A	A	A	A	A	A	A	A	A	A	A
B3_45034401_C	#N/A	B3	45034401	C	C	C	C	C	C	C	C	C	C	C	C	C	C	C	C	C	C	C	C	C	C	C	C	C	C	C	C	C	C	C	C	C	C	C	C	C	C	C	C	C	C	C	C	C	C
B3_45247687_A	#N/A	B3	45247687	G	G	G	G	G	G	G	G	G	G	G	G	G	G	G	G	G	G	G	G	G	G	G	G	G	G	G	G	G	G	G	G	G	G	G	G	G	G	G	G	G	G	G	G	G	G
B3_45408330_G	#N/A	B3	45408330	A	A	A	A	A	A	A	A	A	A	A	A	A	A	A	A	A	A	A	A	A	A	A	A	A	A	A	A	A	A	A	A	A	A	A	A	A	A	A	A	A	A	A	A	A	A
B3_45408546_G	#N/A	B3	45408546	G	G	G	G	G	G	G	G	G	G	G	G	G	G	G	G	G	G	G	G	G	G	G	G	G	G	G	G	G	G	G	G	G	G	G	G	G	G	G	G	G	G	G	G	G	G
B3_45408581_C	#N/A	B3	45408581	C	C	C	C	C	C	C	C	C	C	C	C	C	C	C	C	C	C	C	C	C	C	C	C	C	C	C	C	C	C	C	C	C	C	C	C	C	C	C	C	C	C	C	C	C	C
B3_45462102_T	#N/A	B3	45462102	T	T	T	T	T	T	T	T	T	T	T	T	T	T	T	T	T	T	T	T	T	T	T	T	T	T	T	T	T	T	T	T	T	T	T	T	T	T	T	T	T	T	T	T	T	T
B3_45462655_T	#N/A	B3	45462655	C	C	C	C	C	C	C	C	C	C	C	C	C	C	C	C	C	C	C	C	C	C	C	C	C	C	C	C	C	C	C	C	C	C	C	C	C	C	C	C	C	C	C	C	C	C
[truncated: 585 more columns]

## Sheet: S9
Table S9: A recent selective sweep region on B8 associated with SP2.
Subpopulation				SP2	SP2	SP2	SP2	SP2	SP2	SP2	SP2	SP2	SP2	SP2	SP2	SP2	SP2	SP2	SP2	SP2	SP2	SP2	SP2	SP2	SP2	SP2	SP2	SP2	SP2	SP2	SP2	SP2	SP2	SP2	SP2	SP2	SP2	SP2	SP2	SP2	SP2	SP2		SP2	SP2	AG	AG	AG	AG
SNP ID/Accession ID	alleles	chrom	pos	AGR592	AGR619	AGR624	AGR698	AGR699	AGR700	AGR706	AGR707	AGR714	AGR784	AGR785	AGR786	AGR789	AGR792	AGR793	AGR796	AGR797	AGR798	AGR802	AGR804	AGR806	AGR809	AGR831	AGR864	AGR881	AGR883	AGR542	AGR703	AGR705	AGR787	AGR788	AGR791	AGR794	AGR795	AGR801	AGR803	AGR805	AGR882	AGR907		AGR927	AGR941	11.084	11.086	AGR543	AGR550
B8_23873_G	A/G	8	23873	A	A	A	A	A	A	A	A	A	A	A	A	A	A	A	A	A	A	A	A	A	A	A	A	A	A	A	A	A	A	A	A	A	R	A	A	A	A	A		A	A	A	A	A	A
B8_27434_C	C/T	8	27434	C	C	C	C	C	C	C	C	C	C	C	C	C	C	C	C	C	C	C	C	C	C	C	C	C	C	C	C	C	C	C	C	C	C	C	C	C	C	C		C	C	C	C	C	C
B8_140622_A	G/A	8	140622	G	G	G	G	G	G	G	G	G	G	G	G	G	G	G	G	G	G	G	G	G	G	G	G	G	G	G	G	G	G	G	G	G	G	G	G	G	G	G		G	G	G	G	G	G
B8_140652_C	T/C	8	140652	T	T	T	T	T	T	T	T	T	T	T	T	T	T	T	T	T	T	T	T	T	T	T	T	T	T	T	T	T	T	T	T	T	T	T	T	T	T	T		T	T	T	T	T	T
B8_140706_T	T/C	8	140706	T	T	T	T	T	T	T	T	T	T	T	T	T	T	T	T	T	T	T	T	T	T	T	T	T	T	T	T	T	T	T	T	T	T	T	T	T	T	T		T	T	T	T	T	T
B8_177915_A	G/A	8	177915	G	G	G	G	G	G	G	G	G	G	G	G	G	G	G	G	G	G	G	G	G	G	G	G	G	G	G	G	G	G	G	G	G	G	G	G	G	G	G		G	G	G	G	G	G
B8_177993_A	C/A	8	177993	C	C	C	C	C	C	C	C	C	C	C	C	C	C	C	C	C	C	C	C	C	C	C	C	C	C	C	C	C	C	C	C	C	C	C	C	C	C	C		C	C	C	C	C	C
B8_177994_A	T/A	8	177994	T	T	T	T	T	T	T	T	T	T	T	T	T	T	T	T	T	T	T	T	T	T	T	T	T	T	T	T	T	T	T	T	T	T	T	T	T	T	T		T	T	T	T	T	T
B8_178043_T	C/T	8	178043	C	C	C	C	C	C	C	C	C	C	C	C	C	C	C	C	C	C	C	C	C	C	C	C	C	C	C	C	C	C	C	C	C	C	C	C	C	C	C		C	C	C	C	C	C
B8_178082_T	T/G	8	178082	T	T	T	T	T	T	T	T	T	T	T	T	T	T	T	T	T	T	T	T	T	T	T	T	T	T	T	T	T	T	T	T	T	T	T	T	T	T	T		T	T	T	T	T	T
B8_178089_C	G/C	8	178089	G	G	G	G	G	G	G	G	G	G	G	G	G	G	G	G	G	G	G	G	G	G	G	G	G	G	G	G	G	G	G	G	G	G	G	G	G	G	G		G	G	G	G	G	G
B8_178098_A	C/A	8	178098	C	C	C	C	C	C	C	C	C	C	C	C	C	C	C	C	C	C	C	C	C	C	C	C	C	C	C	C	C	C	C	C	C	C	C	C	C	C	C		C	C	C	C	C	C
B8_178112_G	A/G	8	178112	A	A	A	A	A	A	A	A	A	A	A	A	A	A	A	A	A	A	A	A	A	A	A	A	A	A	A	A	A	A	A	A	A	A	A	A	A	A	A		A	A	A	A	A	A
B8_235580_G	G/A	8	235580	G	G	G	G	G	G	G	G	G	G	G	G	G	G	G	G	G	G	G	G	G	G	G	G	G	G	G	G	G	G	G	G	G	G	G	G	G	G	G		G	G	G	G	G	G
B8_235629_T	T/C	8	235629	T	T	T	T	T	T	T	T	T	T	T	T	T	T	T	T	T	T	T	T	T	T	T	T	T	T	T	T	T	T	T	T	T	T	T	T	T	T	T		T	T	T	T	T	T
B8_235661_G	G/A	8	235661	G	G	G	G	G	G	G	G	G	G	G	G	G	G	G	G	G	G	G	G	G	G	G	G	G	G	G	G	G	G	G	G	G	G	G	G	G	G	G		G	G	G	G	G	G
B8_268846_A	G/A	8	268846	G	G	G	G	G	G	G	G	G	G	G	G	G	G	G	G	G	G	G	G	G	G	G	G	G	G	G	G	G	G	G	G	G	G	G	G	G	G	G		G	G	G	G	G	G
B8_268864_G	G/T	8	268864	G	G	G	G	G	G	G	G	G	G	G	G	G	G	G	G	G	G	G	G	G	G	G	G	G	G	G	G	G	G	G	G	G	G	G	G	G	G	G		G	G	G	G	G	G
B8_320752_A	C/A	8	320752	C	C	C	C	C	C	C	C	C	C	C	C	C	C	C	C	C	C	C	C	C	C	C	C	C	C	C	C	C	C	C	C	C	C	C	C	C	C	C		C	C	C	C	C	C
B8_506683_A	G/A	8	506683	G	G	G	G	G	G	G	G	G	G	G	G	G	G	G	G	G	R	G	G	G	G	G	G	G	G	G	G	G	G	G	G	G	G	G	G	G	G	G		G	G	G	G	G	G
B8_509557_C	T/C	8	509557	T	T	T	T	T	T	T	T	T	T	T	T	T	T	T	T	T	T	T	T	T	T	T	T	T	T	T	T	T	T	T	T	T	T	T	T	T	T	T		T	T	T	T	T	T
B8_509589_T	C/T	8	509589	C	C	C	C	C	C	C	C	C	C	C	C	C	C	C	C	C	C	C	C	C	C	C	C	C	C	C	C	C	C	C	C	C	C	C	C	C	C	C		C	C	C	C	C	C
B8_606509_T	T/A	8	606509	T	T	T	T	T	T	T	T	T	T	T	T	T	T	T	T	T	T	T	T	T	T	T	T	T	T	T	T	T	T	T	T	T	T	T	T	T	T	T		T	T	T	T	T	T
B8_664147_A	A/T	8	664147	A	A	A	A	A	A	A	A	A	A	A	A	A	A	A	A	A	A	A	A	A	A	A	A	A	A	A	A	A	A	A	A	A	A	A	A	A	A	A		A	A	A	A	A	A
B8_664171_T	A/T	8	664171	A	A	A	A	A	A	A	A	A	A	A	A	A	A	A	A	A	A	A	A	A	A	A	A	A	A	A	A	A	A	A	A	A	A	A	A	A	A	A		A	A	A	A	A	A
B8_664249_A	A/T	8	664249	A	A	A	A	A	A	A	A	A	A	A	A	A	A	A	A	A	A	A	A	A	A	A	A	A	A	A	A	A	A	A	A	A	A	A	A	A	A	A		A	A	A	A	A	A
B8_664324_C	C/A	8	664324	C	C	C	C	C	C	C	C	C	C	C	C	C	C	C	C	C	C	C	C	C	C	C	C	C	C	C	C	C	C	C	C	C	C	C	C	C	C	C		C	C	C	C	C	C
B8_670233_C	C/T	8	670233	C	C	C	C	C	C	C	C	C	C	C	C	C	C	C	C	C	C	C	C	C	C	C	C	C	C	C	C	C	C	C	C	C	C	C	C	C	C	C		C	C	C	C	C	C
B8_697770_G	T/G	8	697770	T	T	T	T	T	T	T	T	T	T	T	T	T	T	T	T	T	T	T	T	T	T	T	T	T	T	T	T	T	T	T	T	T	T	T	T	T	T	T		T	T	T	T	T	T
B8_697899_C	T/C	8	697899	T	T	T	T	T	T	T	T	T	T	T	T	T	T	T	T	T	T	T	T	T	T	T	T	T	T	T	T	T	T	T	T	T	T	T	T	T	T	T		T	T	T	T	T	T
B8_697905_C	C/T	8	697905	C	C	C	C	C	C	C	C	C	C	C	C	C	C	C	C	C	C	C	C	C	C	C	C	C	C	C	C	C	C	C	C	C	C	C	C	C	C	C		C	C	C	C	C	C
B8_697913_T	T/A	8	697913	T	T	T	T	T	T	T	T	T	T	T	T	T	T	T	T	T	T	T	T	T	T	T	T	T	T	T	T	T	T	T	T	T	T	T	T	T	T	T		T	T	T	T	T	T
B8_697930_A	A/C	8	697930	A	A	A	A	A	A	A	A	A	A	A	A	A	A	A	A	A	A	A	A	A	A	A	A	A	A	A	A	A	A	A	A	A	A	A	A	A	A	A		A	A	A	A	A	A
B8_697937_C	A/C	8	697937	A	A	A	A	A	A	A	A	A	A	A	A	A	A	A	A	A	A	A	A	A	A	A	A	A	A	A	A	A	A	A	A	A	A	A	A	A	A	A		A	A	A	A	A	A
B8_697948_T	C/T	8	697948	C	C	C	C	C	C	C	C	C	C	C	C	C	C	C	C	C	C	C	C	C	C	C	C	C	C	C	C	C	C	C	C	C	C	C	C	C	C	C		C	C	C	C	C	C
B8_697950_T	C/T	8	697950	C	C	C	C	C	C	C	C	C	C	C	C	C	C	C	C	C	C	C	C	C	C	C	C	C	C	C	C	C	C	C	C	C	C	C	C	C	C	C		C	C	C	C	C	C
B8_697952_C	T/C	8	697952	T	T	T	T	T	T	T	T	T	T	T	T	T	T	T	T	T	T	T	T	T	T	T	T	T	T	T	T	T	T	T	T	T	T	T	T	T	T	T		T	T	T	T	T	T
B8_697968_A	A/G	8	697968	A	A	A	A	A	A	A	A	A	A	A	A	A	A	A	A	A	A	A	A	A	A	A	A	A	A	A	A	A	A	A	A	A	A	A	A	A	A	A		A	A	A	A	A	A
B8_697970_A	A/T	8	697970	A	A	A	A	A	A	A	A	A	A	A	A	A	A	A	A	A	A	A	A	A	A	A	A	A	A	A	A	A	A	A	A	A	A	A	A	A	A	A		A	A	A	A	A	A
B8_907241_G	C/G	8	907241	C	C	C	C	C	C	C	C	C	C	C	C	C	C	C	C	C	C	C	C	C	C	C	C	C	C	C	C	C	C	C	C	C	C	C	C	C	C	C		C	C	C	C	C	C
B8_1006420_C	A/C	8	1006420	C	C	C	C	C	C	C	C	C	A	C	A	A	C	C	C	C	C	C	C	C	C	C	C	C	C	C	C	C	C	C	C	C	A	C	C	C	A	A		A	C	A	A	A	A
B8_1006432_A	G/A	8	1006432	A	A	A	A	A	A	A	A	A	G	A	G	G	A	A	A	A	A	A	A	A	A	A	A	A	A	A	A	A	A	A	A	A	G	A	A	A	G	G		G	A	G	G	G	G
B8_1006439_C	T/C	8	1006439	C	C	C	C	C	C	C	C	C	T	C	T	T	C	C	C	C	C	C	C	C	C	C	C	C	C	C	C	C	C	C	C	C	T	C	C	C	T	T		T	C	T	T	T	T
B8_1006573_T	T/C	8	1006573	C	C	C	C	C	C	C	C	C	T	C	T	T	C	C	C	C	C	C	C	C	C	C	C	C	C	C	C	C	C	C	C	C	T	C	C	C	T	T		T	C	T	T	T	T
B8_1006582_C	C/T	8	1006582	T	T	T	T	T	T	T	T	T	C	T	C	C	T	T	T	T	T	T	T	T	T	T	T	T	T	T	T	T	T	T	T	T	C	T	T	T	C	C		C	T	C	C	C	C
B8_1006614_T	G/T	8	1006614	G	G	G	G	G	G	G	G	G	G	G	G	G	G	G	G	G	G	G	G	G	G	G	G	G	G	G	G	G	G	G	G	G	G	G	G	G	G	G		G	G	G	G	G	G
B8_1006711_A	T/A	8	1006711	T	W	T	W	T	T	A	T	W	T	T	T	T	T	W	W	T	W	W	W	T	T	T	T	W	W	W	W	T	W	T	T	A	T	T	T	T	T	T		T	T	T	T	T	T
B8_1042835_A	A/G	8	1042835	A	A	A	A	A	A	A	A	A	A	A	A	A	A	A	A	A	A	A	A	A	A	A	A	A	A	A	A	A	A	A	A	A	A	A	A	A	A	A		A	A	A	A	A	A
B8_1432235_C	G/C	8	1432235	G	G	G	G	G	G	G	G	G	G	G	G	G	G	G	G	G	G	G	G	G	G	G	G	G	G	G	G	G	G	G	G	G	G	G	G	G	G	G		G	G	G	G	G	G
B8_1444578_G	A/G	8	1444578	A	A	A	A	A	A	A	A	A	A	A	A	A	A	A	A	A	A	A	A	A	A	A	A	A	A	R	A	A	A	A	A	A	A	A	A	A	A	A		A	A	R	A	A	A
B8_1447009_G	G/A	8	1447009	G	A	A	A	A	A	A	A	A	G	A	G	G	A	A	A	A	A	A	A	A	A	A	A	R	A	A	A	A	A	A	A	A	G	A	A	A	G	G		G	A	G	G	G	G
B8_1447031_T	T/C	8	1447031	T	T	T	T	T	T	T	T	T	T	T	T	T	T	T	T	T	T	T	T	T	T	T	T	T	T	T	T	T	T	T	T	T	T	T	T	T	C	T		T	T	C	C	T	T
B8_1447036_T	C/T	8	1447036	C	T	T	T	T	T	T	T	T	C	T	C	C	T	T	T	T	T	T	T	T	T	T	Y	T	T	T	T	T	T	T	T	T	C	T	T	T	C	C		C	T	C	C	C	C
B8_1559844_C	C/T	8	1559844	C	C	C	C	C	C	C	C	C	C	C	C	C	C	C	C	C	C	C	C	C	C	C	C	C	C	C	C	C	C	C	C	C	C	C	C	C	C	Y		C	C	Y	C	C	C
B8_1559872_A	C/A	8	1559872	C	C	C	C	C	C	C	C	C	C	C	C	C	C	C	C	C	C	C	C	C	C	C	C	C	C	C	C	C	C	C	C	C	C	C	C	C	C	M		C	C	M	C	C	C
B8_1559885_A	G/A	8	1559885	G	G	G	G	G	G	G	G	G	G	G	G	G	G	G	G	G	G	G	G	G	G	G	G	G	G	G	G	G	G	G	G	G	G	G	G	G	G	R		G	G	R	G	G	G
B8_1559938_C	C/T	8	1559938	C	C	C	C	C	C	C	C	C	C	C	C	C	C	C	C	C	C	C	C	C	C	C	C	C	C	C	C	C	C	C	C	C	C	C	C	C	C	C		C	C	C	C	C	C
B8_1635862_G	G/A	8	1635862	A	G	G	G	G	G	G	G	G	G	G	G	G	G	G	G	G	G	G	G	G	G	G	G	G	G	G	G	G	G	G	G	G	G	G	G	G	G	G		G	G	G	G	G	G
B8_1635874_G	A/G	8	1635874	G	A	A	A	A	A	A	A	A	A	A	A	A	A	A	A	A	A	A	A	A	A	A	A	A	A	A	A	A	A	A	A	A	A	A	A	A	A	A		A	A	A	A	A	A
B8_1641528_G	T/G	8	1641528	G	G	G	G	G	G	G	G	G	T	G	T	T	G	G	G	G	G	G	G	G	G	G	G	G	G	G	G	G	G	G	G	G	T	G	G	G	T	T		T	G	K	T	T	T
B8_1711895_G	G/T	8	1711895	G	T	T	T	T	T	T	T	T	G	T	G	G	T	T	T	T	T	T	T	T	T	T	T	T	T	T	T	T	T	T	T	T	G	T	T	T	G	G		G	T	G	G	G	G
B8_1728363_G	G/C	8	1728363	G	G	G	G	G	G	G	G	G	G	G	G	G	G	G	G	G	G	G	G	G	G	G	G	G	G	G	G	G	G	G	G	G	G	G	G	G	G	G		G	G	G	G	G	G
B8_1728369_C	G/C	8	1728369	G	G	G	G	G	G	G	G	G	G	G	G	G	G	G	G	G	G	G	G	G	G	G	G	G	G	G	G	G	G	G	G	G	G	G	G	G	G	G		G	G	G	G	G	G
B8_1743787_A	G/A	8	1743787	G	G	G	G	G	G	G	G	G	G	G	G	G	G	G	G	G	G	G	G	G	G	G	G	G	G	G	G	G	G	G	G	G	G	G	G	G	G	G		G	G	G	G	G	G
B8_1766321_A	T/A	8	1766321	T	T	T	T	T	T	T	T	T	T	T	T	T	T	T	T	T	T	T	T	T	T	T	T	T	T	T	T	T	T	T	T	T	T	T	T	T	T	T		T	T	T	T	T	T
B8_1795554_C	C/T	8	1795554	C	C	C	C	C	C	C	C	C	T	C	T	T	C	C	C	C	C	C	C	C	C	C	C	C	C	C	C	C	C	C	C	C	T	C	C	C	C	T		T	C	C	T	T	T
B8_1795560_C	T/C	8	1795560	T	T	T	T	T	T	T	T	T	C	T	C	C	T	T	T	T	T	T	T	T	T	T	T	T	T	T	T	T	T	T	T	T	C	T	T	T	T	C		C	T	T	C	C	C
B8_1795629_T	T/C	8	1795629	T	T	T	T	T	T	T	T	T	C	T	C	C	T	T	T	T	T	T	T	T	T	T	T	T	T	T	T	T	T	T	T	T	C	T	T	T	T	C		C	T	T	C	C	C
B8_1795752_A	A/G	8	1795752	A	A	A	A	A	A	A	A	A	G	A	G	G	A	A	A	A	A	A	A	A	A	A	A	A	A	A	A	A	A	A	A	A	G	A	A	A	A	G		G	A	A	G	G	G
B8_1892605_T	T/C	8	1892605	T	T	T	T	T	T	T	T	T	T	T	T	T	T	T	T	T	T	T	T	T	T	T	T	T	T	T	T	T	T	T	T	Y	T	T	T	T	C	T		T	T	T	T	T	T
B8_1904952_C	C/T	8	1904952	C	C	C	C	C	C	C	C	C	C	C	C	C	C	C	C	C	C	C	C	C	C	C	C	C	C	C	C	C	C	C	C	C	C	C	C	C	T	C		C	C	C	C	C	C
B8_1905003_C	C/G	8	1905003	C	C	C	C	C	C	C	C	C	C	C	C	C	C	C	C	C	C	C	C	C	C	C	C	C	C	C	C	C	C	C	C	C	C	C	C	C	G	C		C	C	C	C	C	C
B8_1905005_G	G/T	8	1905005	G	G	G	G	G	G	G	G	G	G	G	G	G	G	G	G	G	G	G	G	G	G	G	G	G	G	G	G	G	G	G	G	G	G	G	G	G	T	G		G	G	G	G	G	G
B8_1905025_T	T/A	8	1905025	T	T	T	T	T	T	T	T	T	T	T	T	T	T	T	T	T	T	T	T	T	T	T	T	T	T	T	T	T	T	T	T	T	T	T	T	T	A	T		T	T	T	T	T	T
B8_1905038_T	T/C	8	1905038	T	T	T	T	T	T	T	T	T	T	T	T	T	T	T	T	T	T	T	T	T	T	T	T	T	T	T	T	T	T	T	T	T	T	T	T	T	C	T		T	T	T	T	T	T
B8_1905045_A	A/G	8	1905045	A	A	A	A	A	A	A	A	A	A	A	A	A	A	A	A	A	A	A	A	A	A	A	A	A	A	A	A	A	A	A	A	A	A	A	A	A	G	A		A	A	A	A	A	A
B8_1905098_A	A/C	8	1905098	A	A	A	A	A	A	A	A	A	A	A	A	A	A	A	A	A	A	A	A	A	A	A	A	A	A	A	A	A	A	A	A	A	A	A	A	A	C	A		A	A	A	A	A	A
B8_1905101_G	G/T	8	1905101	G	G	G	G	G	G	G	G	G	G	G	G	G	G	G	G	G	G	G	G	G	G	G	G	G	G	G	G	G	G	G	G	G	G	G	G	G	T	G		G	G	G	G	G	G
B8_1905102_C	C/G	8	1905102	C	C	C	C	C	C	C	C	C	C	C	C	C	C	C	C	C	C	C	C	C	C	C	C	C	C	C	C	C	C	C	C	C	C	C	C	C	G	C		C	C	C	C	C	C
B8_1922582_C	C/G	8	1922582	G	C	C	C	C	C	C	C	C	C	C	C	C	C	C	C	C	C	C	C	C	C	C	C	C	C	C	C	C	C	C	C	C	C	C	C	C	G	C		C	C	C	C	C	C
B8_1922583_C	C/T	8	1922583	T	C	C	C	C	C	C	C	C	C	C	C	C	C	C	C	C	C	C	C	C	C	C	C	C	C	C	C	C	C	C	C	C	C	C	C	C	T	C		C	C	C	C	C	C
B8_2078257_C	T/C	8	2078257	T	T	T	T	T	T	T	T	T	T	T	T	T	T	T	T	T	T	T	T	T	T	T	T	T	T	T	T	T	T	T	T	T	T	T	T	Y	T	T		T	T	T	T	T	Y
B8_2129877_T	G/T	8	2129877	T	G	G	G	G	G	G	G	G	G	G	G	G	G	G	G	G	G	G	G	G	G	G	G	G	G	G	G	G	G	G	G	G	G	G	G	G	G	G		G	G	G	G	G	G
B8_2130017_C	C/G	8	2130017	G	C	C	C	C	C	C	C	C	C	C	C	C	C	C	C	C	C	C	C	C	C	C	C	C	C	C	C	C	C	C	C	C	C	C	C	C	C	C		C	C	C	C	C	C
B8_2130035_C	T/C	8	2130035	C	T	T	T	T	T	T	T	T	T	T	T	T	T	T	T	T	T	T	T	T	T	T	T	T	T	T	T	T	T	T	T	T	T	T	T	T	T	T		T	T	T	T	T	T
B8_2130039_C	T/C	8	2130039	C	T	T	T	T	T	T	T	T	T	T	T	T	T	T	T	T	T	T	T	T	T	T	T	T	T	T	T	T	T	T	T	T	T	T	T	T	T	T		T	T	T	T	T	T
B8_2130044_A	A/T	8	2130044	T	A	A	A	A	A	A	A	A	A	A	A	A	A	A	A	A	A	A	A	A	A	A	A	A	A	A	A	A	A	A	A	A	A	A	A	A	A	A		A	A	A	A	A	A
B8_2130059_C	C/T	8	2130059	T	C	C	C	C	C	C	C	C	C	C	C	C	C	C	C	C	C	C	C	C	C	C	C	C	C	C	C	C	C	C	C	C	C	C	C	C	C	C		C	C	C	C	C	C
B8_2130091_C	A/C	8	2130091	C	A	A	A	A	A	A	A	A	A	A	A	A	A	A	A	A	A	A	A	A	A	A	A	A	A	A	A	A	A	A	A	A	A	A	A	A	A	A		A	A	A	A	A	A
B8_2166585_C	C/T	8	2166585	C	C	C	C	C	C	C	C	C	C	C	C	C	C	C	C	C	C	C	C	C	C	C	C	C	C	C	C	C	C	C	C	C	C	C	C	C	T	C		C	C	C	C	C	C
B8_2166610_T	T/C	8	2166610	T	T	T	T	T	T	T	T	T	T	T	T	T	T	T	T	T	T	T	T	T	T	T	T	T	T	T	T	T	T	T	T	T	T	T	T	T	C	T		T	T	T	T	T	T
B8_2166614_G	G/A	8	2166614	G	G	G	G	G	G	G	G	G	G	G	G	G	G	G	G	G	G	G	G	G	G	G	G	G	G	G	G	G	G	G	G	G	G	G	G	G	A	G		G	G	G	G	G	G
B8_2167626_G	G/A	8	2167626	G	G	G	G	G	G	G	G	G	G	G	G	G	G	G	G	G	G	G	G	G	G	G	G	G	G	G	G	G	G	G	G	G	G	G	G	G	A	G		G	G	G	G	G	G
B8_2167637_C	A/C	8	2167637	A	A	A	A	A	A	A	A	A	A	A	A	A	A	A	A	A	A	A	A	A	A	A	A	A	A	A	A	A	A	A	A	A	A	A	A	A	C	A		A	A	A	A	A	A
B8_2167638_G	A/G	8	2167638	A	A	A	A	A	A	A	A	A	A	A	A	A	A	A	A	A	A	A	A	A	A	A	A	A	A	A	A	A	A	A	A	A	A	A	A	A	G	A		A	A	A	A	A	A
B8_2167684_G	A/G	8	2167684	A	A	A	A	A	A	A	A	A	A	A	A	A	A	A	A	A	A	A	A	A	A	A	A	A	A	A	A	A	A	A	A	A	A	A	A	A	G	A		A	A	A	A	A	A
B8_2167704_T	C/T	8	2167704	C	C	C	C	C	C	C	C	C	C	C	C	C	C	C	C	C	C	C	C	C	C	C	C	C	C	C	C	C	C	C	C	C	C	C	C	C	T	C		C	C	C	C	C	C
B8_2167706_C	A/C	8	2167706	A	A	A	A	A	A	A	A	A	A	A	A	A	A	A	A	A	A	A	A	A	A	A	A	A	A	A	A	A	A	A	A	A	A	A	A	A	C	A		A	A	A	A	A	A
B8_2167707_G	A/G	8	2167707	A	A	A	A	A	A	A	A	A	A	A	A	A	A	A	A	A	A	A	A	A	A	A	A	A	A	A	A	A	A	A	A	A	A	A	A	A	G	A		A	A	A	A	A	A
B8_2167747_T	T/C	8	2167747	T	T	T	T	T	T	T	T	T	T	T	T	T	T	T	T	T	T	T	T	T	T	T	T	T	T	T	T	T	T	T	T	T	T	T	T	T	C	T		T	T	T	T	T	T
B8_2242471_C	G/C	8	2242471	G	G	G	G	G	G	G	G	G	G	G	G	G	G	G	G	G	G	G	G	G	G	G	G	G	G	G	G	G	G	G	G	G	G	G	G	G	G	G		G	G	G	G	G	G
B8_2242507_A	A/G	8	2242507	A	A	A	A	A	A	A	A	A	A	A	A	A	A	A	A	A	A	A	A	A	A	A	A	A	A	A	A	A	A	A	A	A	A	A	A	A	A	A		A	A	A	A	A	A
B8_2242534_A	A/G	8	2242534	A	A	A	A	A	A	A	A	A	A	A	A	A	A	A	A	A	A	A	A	A	A	A	A	A	A	A	A	A	A	A	A	A	A	A	A	A	A	A		A	A	A	A	A	A
B8_2242557_A	G/A	8	2242557	G	G	G	G	G	G	G	G	G	G	G	A	G	G	G	G	G	G	G	G	G	G	G	G	G	G	G	G	G	G	G	G	G	G	G	G	G	G	G		G	G	G	G	G	G
B8_2242585_A	C/A	8	2242585	C	C	C	C	C	C	C	C	C	C	C	C	C	C	C	C	C	C	C	C	C	C	C	C	C	C	C	C	C	C	C	C	C	C	C	C	C	C	C		C	C	C	C	C	C
B8_2242594_T	T/A	8	2242594	T	T	T	T	T	T	T	T	T	T	T	T	T	T	T	T	T	T	T	T	T	T	T	T	T	T	T	T	T	T	T	T	T	T	T	T	T	T	T		T	T	T	T	T	T
B8_2242615_T	C/T	8	2242615	C	C	C	C	C	C	C	C	C	C	C	C	C	C	C	C	C	C	C	C	C	C	C	C	C	C	C	C	C	C	C	C	C	C	C	C	C	C	C		C	C	C	C	Y	C
B8_2293791_T	A/T	8	2293791	A	A	A	A	A	A	A	A	A	A	A	A	A	A	A	A	A	A	A	A	A	A	A	A	A	A	A	A	A	A	A	A	A	A	A	A	A	A	A		A	A	A	A	A	A
B8_2341051_G	C/G	8	2341051	C	C	C	C	C	C	C	C	C	C	C	C	C	C	C	C	C	C	C	C	C	C	C	C	C	C	C	C	C	C	C	C	C	C	C	C	C	C	C		C	C	C	C	C	C
B8_2341113_G	A/G	8	2341113	A	A	A	A	A	A	A	A	A	A	A	A	A	A	A	A	A	A	A	A	A	A	A	A	A	A	A	A	A	A	A	A	A	A	A	A	A	A	A		A	A	A	A	A	A
B8_2341151_G	A/G	8	2341151	A	A	A	A	A	A	A	A	A	A	A	A	A	A	A	A	A	A	A	A	A	A	A	R	A	A	A	A	A	A	A	A	A	A	A	A	A	A	A		A	A	A	A	A	A
B8_2343972_G	T/G	8	2343972	T	T	T	T	T	T	T	T	T	T	T	T	T	T	T	T	T	T	T	T	T	T	T	T	T	T	T	T	T	T	T	T	T	T	T	T	T	T	T		T	T	T	T	T	T
B8_2412245_A	A/C	8	2412245	A	A	A	A	A	A	A	A	A	A	A	A	A	A	A	A	A	A	A	A	A	A	A	A	A	A	A	A	A	A	A	A	A	A	A	A	A	A	A		A	A	A	A	A	A
B8_2412308_A	A/T	8	2412308	A	A	A	A	A	A	A	A	A	A	A	A	A	A	A	A	A	A	A	A	A	A	A	A	A	A	A	A	A	A	A	A	A	A	A	A	A	A	A		A	A	A	A	A	A
B8_2412384_T	T/C	8	2412384	T	T	T	T	T	T	T	T	T	T	T	T	T	T	T	T	T	T	T	T	T	T	T	T	T	T	T	T	T	T	T	T	T	T	T	T	T	T	T		T	T	T	T	T	T
B8_2500675_A	G/A	8	2500675	G	G	G	G	G	G	G	G	G	G	G	G	G	G	G	G	G	G	G	G	G	G	G	G	G	G	G	G	G	G	G	G	G	G	G	G	G	G	G		G	G	G	G	G	G
B8_2517334_A	A/C	8	2517334	A	A	A	A	A	A	A	A	A	A	A	A	A	A	A	A	A	A	A	A	A	A	A	A	A	A	A	A	A	A	A	A	A	A	A	A	A	A	A		A	A	A	A	A	A
B8_2530585_A	T/A	8	2530585	T	T	T	T	T	T	T	T	T	T	T	T	T	T	T	T	T	T	T	T	T	T	T	T	T	T	T	T	T	T	T	T	T	T	T	T	T	T	T		T	T	T	T	T	T
B8_2557186_A	C/A	8	2557186	C	C	C	C	C	C	C	C	C	C	C	C	C	C	C	C	C	C	C	C	C	C	C	C	C	C	C	C	C	C	C	C	C	C	C	C	C	C	C		C	C	C	C	C	C
B8_2557289_G	G/T	8	2557289	G	G	G	G	G	G	G	G	G	G	G	G	G	G	G	G	G	G	G	G	G	G	G	G	G	G	G	G	G	G	G	G	G	G	G	G	G	G	G		G	G	G	G	G	G
B8_2580780_C	C/G	8	2580780	C	C	C	C	C	C	C	C	C	C	C	C	C	C	C	C	C	C	C	C	C	C	C	C	C	C	C	C	C	C	C	C	C	C	C	C	C	C	C		C	C	C	C	C	C
B8_2580801_T	C/T	8	2580801	C	C	C	C	C	C	C	C	C	C	C	C	C	C	C	C	C	C	C	C	C	C	C	C	C	C	C	C	C	C	C	C	C	C	C	C	C	C	C		C	C	C	C	C	C
B8_2605537_A	G/A	8	2605537	G	G	G	G	G	G	G	G	G	G	G	G	G	G	G	G	G	G	G	G	G	G	G	G	G	G	G	G	G	G	G	G	G	G	G	G	G	A	G		G	G	G	G	G	G
B8_2605566_G	A/G	8	2605566	A	A	A	A	A	A	A	A	A	A	A	A	A	A	A	A	A	A	A	A	A	A	A	A	A	A	A	A	A	A	A	A	A	A	A	A	A	G	A		A	A	A	A	A	A
B8_2605576_T	C/T	8	2605576	C	C	C	C	C	C	C	C	C	C	C	C	C	C	C	C	C	C	C	C	C	C	C	C	C	C	C	C	C	C	C	C	C	C	C	C	C	T	C		C	C	C	C	C	C
B8_2605595_A	G/A	8	2605595	G	G	G	G	G	G	G	G	G	G	G	G	G	G	G	G	G	G	G	G	G	G	G	G	G	G	G	G	G	G	G	G	G	G	G	G	G	A	G		G	G	G	G	G	G
B8_2635037_T	C/T	8	2635037	C	C	C	C	C	C	C	C	C	C	C	C	C	C	C	C	C	C	C	C	C	C	C	C	C	C	C	C	C	C	C	C	C	C	C	C	C	T	C		C	C	T	C	C	C
B8_2635058_T	T/A	8	2635058	T	T	T	T	T	T	T	T	T	T	T	T	T	T	T	T	T	T	T	T	T	T	T	T	T	T	T	T	T	T	T	T	T	T	T	T	T	T	T		T	T	T	T	T	T
B8_2635077_G	C/G	8	2635077	C	C	C	C	C	C	C	C	C	C	C	C	C	C	C	C	C	C	C	C	C	C	C	C	C	C	C	C	C	C	C	C	C	C	C	C	C	G	C		C	C	G	C	C	C
B8_2635093_G	T/G	8	2635093	T	T	T	T	T	T	T	T	T	T	T	T	T	T	T	T	T	T	T	T	T	T	T	T	T	T	T	T	T	T	T	T	T	T	T	T	T	G	T		T	T	G	T	T	T
B8_2635154_G	T/G	8	2635154	T	T	T	T	T	T	T	T	T	T	T	T	T	T	T	T	T	T	T	T	T	T	T	T	T	T	T	T	T	T	T	T	T	T	T	T	T	G	T		T	T	G	T	T	T
B8_2635167_G	T/G	8	2635167	T	T	T	T	T	T	T	T	T	T	T	T	T	T	T	T	T	T	T	T	T	T	T	T	T	T	T	T	T	T	T	T	T	T	T	T	T	G	T		T	T	G	T	T	T
B8_2699375_A	A/G	8	2699375	A	A	A	A	A	A	A	A	A	A	A	A	A	A	A	A	A	A	A	A	A	A	A	A	A	A	A	A	A	A	A	A	A	A	A	A	A	A	A		A	A	A	A	A	A
B8_2699381_G	G/A	8	2699381	G	G	G	G	G	G	G	G	G	G	G	G	G	G	G	G	G	G	G	G	G	G	G	G	G	G	G	G	G	G	G	G	G	G	G	G	G	G	G		G	G	G	G	G	G
B8_2699393_C	G/C	8	2699393	G	G	G	G	G	G	G	G	G	G	G	G	G	G	G	G	G	G	G	G	G	G	G	G	G	G	G	G	G	G	G	G	G	G	G	G	G	G	G		G	G	G	G	G	G
B8_2769878_C	C/T	8	2769878	C	C	C	C	C	C	C	C	C	C	C	C	C	C	C	C	C	C	C	C	C	C	C	C	C	C	C	C	C	C	C	C	C	C	C	C	C	C	C		C	C	C	C	C	C
B8_2769920_C	C/A	8	2769920	C	C	C	C	C	C	C	C	C	C	C	C	C	C	C	C	C	C	C	C	C	C	C	C	C	C	C	C	C	C	C	C	C	C	C	C	C	C	C		C	C	C	C	C	C
B8_2769937_C	C/A	8	2769937	C	C	C	C	C	C	C	C	C	C	C	C	C	C	C	C	C	C	C	C	C	C	C	C	C	C	C	C	C	C	C	C	C	C	C	C	C	C	C		C	C	C	C	C	C
B8_2769939_G	G/A	8	2769939	G	G	G	G	G	G	G	G	G	G	G	G	G	G	G	G	G	G	G	G	G	G	G	G	G	G	G	G	G	G	G	G	G	G	G	G	G	G	G		G	G	G	G	G	G
B8_2769943_G	T/G	8	2769943	T	T	T	T	T	T	T	T	T	T	T	T	T	T	T	T	T	T	T	T	T	T	T	T	T	T	T	T	T	T	T	T	T	T	T	T	T	T	T		T	T	T	T	T	T
B8_2769944_G	G/T	8	2769944	G	G	G	G	G	G	G	G	G	G	G	G	G	G	G	G	G	G	G	G	G	G	G	G	G	G	G	G	G	G	G	G	G	G	G	G	G	G	G		G	G	G	G	G	G
B8_2770035_G	G/A	8	2770035	G	G	G	G	G	G	G	G	G	G	G	G	G	G	G	G	G	G	G	G	G	G	G	G	G	G	G	G	G	G	G	G	G	G	G	G	G	G	G		G	G	G	G	G	G
B8_2770040_A	C/A	8	2770040	C	C	C	C	C	C	C	C	C	C	C	C	C	C	C	C	C	C	C	C	C	C	C	C	C	C	C	C	C	C	C	C	C	C	C	C	C	C	C		C	C	M	C	C	C
B8_2770047_G	G/A	8	2770047	G	G	G	G	G	G	G	G	G	G	G	G	G	G	G	G	G	G	G	G	G	G	G	G	G	G	G	G	G	G	G	G	G	G	G	G	G	G	G		G	G	G	G	G	G
B8_2770055_T	C/T	8	2770055	C	C	C	C	C	C	C	C	C	C	C	C	C	C	C	C	C	C	C	C	C	C	C	C	C	C	C	C	C	C	C	C	C	C	C	C	C	C	C		C	C	C	C	C	C
B8_2770076_G	G/A	8	2770076	G	G	G	G	G	G	G	G	G	G	G	G	G	G	G	G	G	G	G	G	G	G	G	G	G	G	G	G	G	G	G	G	G	G	G	G	G	G	G		G	G	G	G	G	G
B8_2770090_A	T/A	8	2770090	T	T	T	T	T	T	T	T	T	T	T	T	T	T	T	T	T	T	T	T	T	T	T	T	T	T	T	T	T	T	T	T	T	T	T	T	T	T	T		T	T	W	T	T	T
B8_2770092_C	C/T	8	2770092	C	C	C	C	C	C	C	C	C	C	C	C	C	C	C	C	C	C	C	C	C	C	C	C	C	C	C	C	C	C	C	C	C	C	C	C	C	C	C		C	C	C	C	C	C
B8_2842440_G	A/G	8	2842440	A	A	A	A	A	A	A	A	A	A	A	A	A	A	A	A	A	A	A	A	A	A	A	A	A	A	A	A	A	A	A	A	A	A	A	A	A	A	A		A	A	A	A	A	A
B8_2842551_C	C/G	8	2842551	C	C	C	C	C	C	C	C	C	C	C	C	C	C	C	C	C	C	C	C	C	C	C	C	C	C	C	C	C	C	C	C	C	C	C	C	C	C	C		C	C	S	C	C	C
B8_2906345_T	G/T	8	2906345	G	G	G	G	G	G	G	G	G	G	G	G	G	G	G	G	G	G	G	G	G	G	G	G	G	G	G	G	G	G	G	G	G	G	G	G	G	G	G		G	G	G	G	G	G
B8_2906350_T	A/T	8	2906350	A	A	A	A	A	A	A	A	A	A	A	A	A	A	A	A	A	A	A	A	A	A	A	A	A	A	A	A	A	A	A	A	A	A	A	A	A	A	A		A	A	A	A	A	A
B8_2906378_G	G/A	8	2906378	G	G	G	G	G	G	G	G	G	G	G	G	G	G	G	G	G	G	G	G	G	G	G	G	G	G	G	G	G	G	G	G	G	G	G	G	G	G	G		G	G	G	G	G	G
B8_2906420_C	C/T	8	2906420	C	C	C	C	Y	C	C	C	C	C	C	C	C	C	C	C	Y	C	C	C	C	C	C	C	C	C	C	C	Y	C	C	C	C	C	C	C	C	C	C		C	C	C	C	C	C
B8_2906422_T	T/C	8	2906422	T	T	T	T	T	T	T	T	T	T	T	T	T	T	T	T	Y	T	T	T	T	T	T	T	T	T	T	T	T	T	T	T	T	T	T	T	T	T	T		T	T	T	T	T	T
B8_2906527_A	C/A	8	2906527	C	C	C	C	C	C	C	C	C	C	C	C	C	C	C	C	C	C	C	C	C	C	C	C	C	C	C	C	C	C	C	C	C	C	C	C	C	C	C		C	C	C	C	C	C
B8_2922205_A	A/T	8	2922205	A	A	A	A	A	A	A	A	A	A	A	A	A	A	A	A	A	A	A	A	A	A	A	A	A	W	A	A	A	A	A	A	A	A	A	A	A	A	A		A	A	A	A	A	A
B8_2983161_A	A/T	8	2983161	A	A	A	A	A	A	A	A	A	T	A	T	A	A	A	A	A	A	A	A	A	A	A	A	A	A	A	A	A	A	A	A	A	T	A	A	A	A	T		T	A	A	T	T	T
B8_2992586_G	C/G	8	2992586	G	G	G	G	G	G	G	G	G	G	G	G	G	G	G	G	G	G	G	G	G	G	G	G	G	G	G	G	G	G	G	G	G	G	G	G	G	G	G		G	G	G	G	G	G
B8_2992591_A	C/A	8	2992591	A	A	A	A	A	A	A	A	A	A	A	A	A	A	A	A	A	A	A	A	A	A	A	A	A	A	A	A	A	A	A	A	A	A	A	A	A	A	A		A	A	A	A	A	A
B8_2992637_T	A/T	8	2992637	T	T	T	T	T	T	T	T	T	T	T	T	T	T	T	T	T	T	T	T	T	T	T	T	T	T	T	T	T	T	T	T	T	T	T	T	T	T	T		T	T	T	T	T	T
B8_2992638_T	A/T	8	2992638	T	T	T	T	T	T	T	T	T	T	T	T	T	T	T	T	T	T	T	T	T	T	T	T	T	T	T	T	T	T	T	T	T	T	T	T	T	T	T		T	T	T	T	T	T
B8_2992647_C	C/A	8	2992647	A	A	A	A	A	A	A	A	A	A	A	A	A	A	A	A	A	A	A	A	A	A	A	A	A	A	A	A	A	A	A	A	A	A	A	A	A	A	A		A	A	A	A	A	A
B8_2992682_G	T/G	8	2992682	G	G	G	G	G	G	G	G	G	G	G	G	G	G	G	G	G	G	G	G	G	G	G	G	G	G	G	G	G	G	G	G	G	G	G	G	G	G	G		G	G	G	G	G	G
B8_3012250_A	A/G	8	3012250	G	G	G	G	G	G	G	G	G	A	G	A	G	G	G	G	R	G	G	G	G	G	G	G	G	G	G	G	G	G	G	G	G	A	G	G	G	A	A		A	G	A	A	A	A
B8_3039590_C	T/C	8	3039590	T	T	T	T	T	T	T	T	T	T	T	T	T	T	T	T	T	T	T	T	T	T	T	T	T	T	T	T	T	T	T	T	T	T	T	T	T	C	T		T	T	T	T	T	T
B8_3039638_G	A/G	8	3039638	A	A	A	A	A	A	A	A	A	A	A	A	A	A	A	A	A	A	A	A	A	A	A	A	A	A	A	A	A	A	A	A	A	A	A	A	A	G	A		A	A	A	A	A	A
B8_3054731_G	T/G	8	3054731	T	T	T	T	T	T	T	T	T	T	T	T	T	T	T	T	T	T	T	T	T	T	T	T	T	T	K	T	T	T	T	T	T	T	T	T	T	G	T		T	T	T	T	T	T
B8_3054782_A	G/A	8	3054782	G	G	G	G	G	G	G	G	G	G	G	G	G	G	G	G	G	G	G	G	G	G	G	G	G	G	R	G	G	G	G	G	G	G	G	G	G	G	G		G	G	G	G	G	G
B8_3054801_A	T/A	8	3054801	T	T	T	T	T	T	T	T	T	T	T	T	T	T	T	T	T	T	T	T	T	T	T	T	T	T	W	T	T	T	T	T	T	T	T	T	T	T	T		T	T	T	T	T	T
B8_3110122_T	A/T	8	3110122	A	A	A	A	A	A	A	A	A	A	A	A	A	A	A	A	A	A	A	A	A	A	A	A	A	A	A	A	A	A	A	A	A	A	A	A	A	T	A		A	A	A	A	A	A
B8_3110158_C	G/C	8	3110158	G	G	G	G	G	G	G	G	G	G	G	G	G	S	G	G	G	G	G	G	G	G	G	G	G	G	G	G	G	G	G	G	G	G	G	G	G	C	G		G	G	G	G	G	G
B8_3138547_A	A/G	8	3138547	A	A	A	A	A	A	A	A	A	G	A	G	A	A	A	A	A	A	A	A	A	A	A	A	G	R	G	A	A	A	A	A	A	G	A	A	A	A	G		G	A	G	G	G	G
B8_3186949_C	A/C	8	3186949	A	A	A	A	A	A	A	A	A	A	A	A	A	A	A	A	A	A	A	A	A	A	A	A	A	A	A	A	A	A	A	A	A	A	A	A	A	C	A		A	A	A	A	A	A
B8_3191268_A	G/A	8	3191268	G	G	G	G	G	G	G	G	G	G	G	G	G	G	G	G	G	G	G	G	G	G	G	G	G	G	G	G	G	G	G	G	G	G	G	G	G	A	G		G	G	G	G	G	G
B8_3191352_A	G/A	8	3191352	G	G	G	G	G	G	G	G	G	G	G	G	G	G	G	G	G	G	G	G	G	G	G	G	G	G	G	G	G	G	G	G	G	G	G	G	G	A	G		G	G	G	G	G	G
B8_3191405_T	C/T	8	3191405	C	C	C	C	C	C	C	C	C	C	C	C	C	C	C	C	C	C	C	C	C	C	C	C	C	C	C	C	C	C	C	C	C	C	C	C	C	T	C		C	C	C	C	C	C
B8_3193201_A	A/C	8	3193201	A	A	A	A	A	A	A	A	A	A	A	A	A	A	A	A	A	A	A	A	A	A	A	A	A	A	A	A	A	A	A	A	A	A	A	A	A	C	A		A	A	A	A	A	A
B8_3193215_A	A/G	8	3193215	A	A	A	A	A	A	A	A	A	A	A	A	A	A	A	A	A	A	A	A	A	A	A	A	A	A	A	A	A	A	A	A	A	A	A	A	A	G	A		A	A	A	A	A	A
B8_3193332_G	G/A	8	3193332	G	G	G	G	G	G	G	G	G	G	G	G	G	G	G	G	G	G	G	G	G	G	G	G	G	G	G	G	G	G	G	G	G	G	G	G	G	G	G		G	G	G	G	G	G
B8_3193351_G	G/C	8	3193351	G	G	G	G	G	G	G	G	G	G	G	G	G	G	G	G	G	G	G	G	G	G	G	G	G	G	G	G	G	G	G	G	G	G	G	G	G	C	G		G	G	G	G	G	G
B8_3193365_C	C/T	8	3193365	C	C	C	C	C	C	C	C	C	C	C	C	C	C	C	C	C	C	C	C	C	C	C	C	C	C	C	C	C	C	C	C	C	C	C	C	C	T	C		C	C	C	C	C	C
B8_3220570_C	A/C	8	3220570	A	A	A	A	A	A	A	A	A	A	A	A	A	A	A	A	A	A	A	A	A	A	A	A	A	A	A	A	A	A	A	A	A	A	A	A	A	C	A		A	A	A	A	A	A
B8_3220579_T	C/T	8	3220579	C	C	C	C	C	C	C	C	C	C	C	C	C	C	C	C	C	C	C	C	C	C	C	C	C	C	C	C	C	C	C	C	C	C	C	C	C	T	C		C	C	C	C	C	C
B8_3228901_G	G/A	8	3228901	G	G	G	G	G	G	G	G	G	G	G	G	G	G	G	G	G	G	G	G	G	G	G	G	G	G	G	G	G	G	G	G	G	G	G	G	G	A	G		R	G	G	G	G	G
B8_3228916_C	T/C	8	3228916	T	T	T	T	T	T	T	T	T	T	T	T	T	T	T	T	T	T	T	T	T	T	T	T	T	T	T	T	T	T	T	T	T	T	T	T	T	C	T		T	T	T	T	T	T
B8_3228923_T	C/T	8	3228923	C	C	C	C	C	C	C	C	C	C	C	C	C	C	C	C	C	C	C	C	C	C	C	C	C	C	C	C	C	C	C	C	C	C	C	C	C	T	C		C	C	C	C	C	C
B8_3228964_C	G/C	8	3228964	G	G	G	G	G	G	G	G	G	G	G	G	G	G	G	G	G	G	G	G	G	G	G	G	G	G	G	G	G	G	G	G	G	G	G	G	G	C	G		G	G	G	G	G	G
B8_3228966_A	G/A	8	3228966	G	G	G	G	G	G	G	G	G	G	G	G	G	G	G	G	G	G	G	G	G	G	G	G	G	G	G	G	G	G	G	G	G	G	G	G	G	A	G		G	G	G	G	G	G
B8_3261610_G	G/T	8	3261610	G	G	G	G	G	G	G	G	G	G	G	G	G	G	G	G	G	G	G	G	T	G	G	G	G	G	G	G	G	T	G	G	G	G	G	T	G	T	G		G	G	G	G	G	G
B8_3261617_G	G/C	8	3261617	G	G	G	G	G	G	G	G	G	G	G	G	G	G	G	G	G	G	G	G	G	G	G	G	G	G	G	G	G	G	G	G	G	G	G	G	G	C	G		G	G	G	G	G	G
B8_3261626_A	A/C	8	3261626	A	A	A	A	A	A	A	A	A	A	A	A	A	A	A	A	A	A	A	A	A	A	A	A	A	A	A	A	A	A	A	A	A	A	A	A	A	C	A		A	A	A	A	A	A
B8_3261637_A	G/A	8	3261637	G	G	G	G	G	G	G	G	G	G	G	G	G	G	G	G	G	G	G	G	G	G	G	G	G	G	G	G	G	G	G	G	G	G	G	G	G	A	G		G	G	G	G	G	G
B8_3261658_A	A/T	8	3261658	A	A	A	A	A	A	A	A	A	A	A	A	A	A	A	A	A	A	A	A	A	A	A	A	A	A	A	A	A	A	A	A	A	A	A	A	A	T	A		A	A	A	A	A	A
B8_3261713_G	G/A	8	3261713	G	G	G	G	G	G	G	G	G	G	G	G	G	G	G	G	G	G	G	G	G	G	G	G	G	G	G	G	G	G	G	G	G	G	G	G	G	A	G		G	G	G	G	G	G
B8_3261735_T	T/G	8	3261735	T	T	T	T	T	T	T	T	T	T	T	T	T	T	T	T	T	T	T	T	T	T	T	T	T	T	T	T	T	T	T	T	T	T	T	T	T	G	T		T	T	T	T	T	T
B8_3261740_A	A/G	8	3261740	A	A	A	A	A	A	A	A	A	A	A	A	A	A	A	A	A	A	A	A	A	A	A	A	A	A	A	A	A	A	A	A	A	A	A	A	A	G	A		A	A	A	A	A	A
B8_3261742_A	G/A	8	3261742	G	G	G	G	G	G	G	G	G	G	G	G	G	G	G	G	G	G	G	G	G	G	G	G	G	G	G	G	G	G	G	G	G	G	G	G	G	A	G		G	G	G	G	G	G
B8_3261744_C	C/A	8	3261744	C	C	C	C	C	C	C	C	C	C	C	C	C	C	C	C	C	C	C	C	C	C	C	C	C	C	C	C	C	C	C	C	C	C	C	C	C	A	C		C	C	C	C	C	C
B8_3261781_A	G/A	8	3261781	G	G	G	G	G	G	G	G	G	G	G	G	G	G	G	G	G	G	G	G	G	G	G	G	G	G	G	G	G	G	G	G	G	G	G	G	G	A	G		G	G	G	G	G	G
B8_3261787_C	C/T	8	3261787	C	C	C	C	C	C	C	C	C	C	C	C	C	C	C	C	C	C	C	C	C	C	C	C	C	C	C	C	C	C	C	C	C	C	C	C	C	T	C		C	C	C	C	C	C
B8_3443811_G	G/A	8	3443811	G	G	G	G	G	G	G	G	G	G	G	G	G	G	G	G	G	G	G	G	G	G	G	G	G	G	G	G	G	G	G	G	G	G	G	G	G	G	G		G	G	R	G	G	G
B8_3443813_A	C/A	8	3443813	C	C	C	C	C	C	C	C	C	C	C	C	C	C	C	C	C	C	C	C	C	C	C	C	C	C	C	C	C	C	C	C	C	C	C	C	C	C	C		C	C	M	C	C	C
B8_3846998_C	A/C	8	3846998	A	A	A	A	A	A	A	A	A	A	A	A	A	A	A	A	A	A	A	A	A	A	A	A	A	A	A	A	A	A	A	A	A	A	A	A	A	A	A		A	A	A	A	A	A
B8_3952272_C	A/C	8	3952272	A	A	A	A	A	A	A	A	A	C	A	C	A	A	A	A	A	A	A	A	C	A	A	A	C	A	A	A	A	C	A	A	A	A	A	C	A	C	C		C	A	C	C	C	C
B8_3952277_C	C/T	8	3952277	C	C	C	C	C	C	C	C	C	C	C	C	C	C	C	C	C	C	C	C	C	C	C	C	C	C	C	C	C	C	C	C	C	C	C	C	C	T	C		C	C	C	C	C	C
B8_3952295_T	T/C	8	3952295	T	T	T	T	T	T	T	T	T	T	T	T	T	T	T	T	T	T	T	T	T	T	T	T	T	T	T	T	T	T	T	T	T	T	T	T	T	C	T		T	T	T	T	T	T
B8_3952297_G	A/G	8	3952297	A	A	A	A	A	A	A	A	A	G	A	G	A	A	A	A	A	A	A	A	G	A	A	A	G	A	A	A	A	G	A	A	A	A	A	G	A	A	G		G	A	G	G	G	G
B8_3952334_T	T/G	8	3952334	T	T	T	T	T	T	T	T	T	T	T	T	T	T	T	T	T	T	T	T	T	T	T	T	T	T	T	T	T	T	T	T	T	T	T	T	T	G	T		T	T	T	T	T	T
B8_3988608_G	G/A	8	3988608	G	G	G	G	G	G	G	G	G	A	G	A	G	G	G	G	G	G	G	G	A	G	G	G	A	G	G	G	G	A	G	G	G	G	G	A	G	G	A		A	G	G	A	A	A
B8_3988617_T	C/T	8	3988617	C	C	C	C	C	C	C	C	C	T	C	T	C	C	C	C	C	C	C	C	T	C	C	C	T	C	C	C	C	T	C	C	C	C	C	T	C	C	T		T	C	C	T	T	T
B8_3988638_C	T/C	8	3988638	T	T	T	T	T	T	T	T	T	C	T	C	T	T	T	T	T	T	T	T	C	T	T	T	C	T	T	T	T	C	T	T	T	T	T	C	T	T	C		C	T	T	C	C	C
B8_3988833_C	T/C	8	3988833	T	T	T	T	T	T	T	T	T	C	T	C	T	T	T	T	T	T	T	T	C	T	T	T	C	T	T	T	T	C	T	T	T	T	T	C	T	T	C		C	T	T	C	C	C
B8_4176427_G	A/G	8	4176427	A	A	A	A	A	A	A	A	A	A	A	A	A	A	A	A	A	A	A	A	A	A	A	A	A	A	A	A	A	A	A	A	A	A	A	A	A	A	A		A	A	A	A	A	A
B8_4176439_G	G/A	8	4176439	G	G	G	G	G	G	G	G	G	G	G	G	G	G	G	G	G	G	G	G	G	G	G	G	G	G	G	G	G	G	G	G	G	G	G	G	G	G	G		G	G	G	G	G	G
B8_4176442_C	T/C	8	4176442	T	T	T	T	T	T	T	T	T	T	T	T	T	T	T	T	T	T	T	T	T	T	T	T	T	T	T	T	T	T	T	T	T	T	T	T	T	T	T		T	T	T	T	T	T
B8_4176470_T	T/A	8	4176470	T	T	T	T	T	T	T	T	T	T	T	T	T	T	T	T	T	T	T	T	T	T	T	T	T	T	T	T	T	T	T	T	T	T	T	T	T	T	T		T	T	T	T	T	T
B8_4176471_C	C/G	8	4176471	C	C	C	C	C	C	C	C	C	C	C	C	C	C	C	C	C	C	C	C	C	C	C	C	C	C	C	C	C	C	C	C	C	C	C	C	C	C	C		C	C	C	C	C	C
B8_4176485_A	C/A	8	4176485	C	C	C	C	C	C	C	C	C	C	C	C	C	C	C	C	C	C	C	C	C	C	C	C	C	C	C	C	C	C	C	C	C	C	C	C	C	C	C		C	C	C	C	C	C
B8_4242596_A	G/A	8	4242596	G	G	G	G	G	G	G	G	G	G	G	G	G	G	G	G	G	G	G	G	G	G	G	G	G	G	G	G	G	G	G	G	G	G	G	G	G	G	G		G	G	G	G	G	G
B8_4242633_G	A/G	8	4242633	A	A	A	A	A	A	A	R	A	A	A	A	A	A	A	A	A	A	A	A	A	A	A	A	R	A	A	A	A	A	A	A	A	A	A	A	A	A	A		A	A	A	A	A	A
B8_4242642_A	G/A	8	4242642	G	G	G	G	G	G	G	G	G	R	G	R	G	G	G	G	G	G	G	G	A	G	G	G	R	G	G	G	G	R	G	G	G	G	G	A	G	G	R		R	G	R	R	A	R
B8_4242643_G	A/G	8	4242643	A	A	A	A	A	A	A	A	A	R	A	G	A	A	A	A	A	A	A	A	R	A	A	A	R	A	A	A	A	R	A	A	A	A	A	R	A	A	R		R	A	R	R	R	A
B8_4242660_G	A/G	8	4242660	A	A	A	A	A	A	A	A	A	R	A	R	A	A	A	A	A	A	A	A	R	A	A	A	R	A	A	A	A	A	A	A	A	A	A	R	A	A	R		R	A	R	R	R	R
B8_4242661_T	C/T	8	4242661	C	C	C	C	C	C	C	C	C	Y	C	C	C	C	C	C	C	C	C	C	Y	C	C	C	Y	C	C	C	C	Y	C	C	C	C	C	Y	C	C	T		Y	C	Y	Y	Y	Y
B8_4242662_T	T/A	8	4242662	T	T	T	T	T	T	T	T	T	T	T	T	T	T	T	T	T	T	T	T	T	T	T	T	T	T	T	T	T	T	T	T	T	T	T	T	T	T	T		T	T	T	T	T	T
B8_4348116_A	T/A	8	4348116	T	T	T	T	T	T	T	T	T	T	T	T	T	T	T	T	T	T	T	T	T	T	T	T	T	T	T	T	T	T	T	T	T	T	T	T	T	A	T		T	T	T	T	T	T
B8_4938202_C	G/C	8	4938202	G	G	G	G	G	G	G	G	G	G	G	G	G	G	G	G	G	G	G	G	G	G	G	G	G	G	G	G	G	G	G	G	G	G	G	G	G	G	G		G	G	G	G	G	G
B8_4941194_T	T/A	8	4941194	T	T	T	T	T	T	T	T	T	T	T	T	T	T	T	T	T	T	T	T	T	T	T	T	T	T	T	T	T	T	T	T	T	T	T	T	T	T	T		T	T	T	T	T	T
B8_4942416_G	G/A	8	4942416	G	G	G	G	G	G	G	G	G	G	G	G	G	G	G	G	G	G	G	G	G	G	G	G	G	G	G	G	G	G	G	G	G	G	G	G	G	G	G		G	G	G	G	G	G
B8_4942443_T	T/C	8	4942443	T	T	T	T	T	T	T	T	T	T	T	T	T	T	T	T	T	T	T	T	T	T	T	T	T	T	T	T	T	T	T	T	T	T	T	T	T	T	T		T	T	T	T	T	T
B8_4942450_C	T/C	8	4942450	C	C	C	C	C	C	C	C	C	T	C	T	T	C	C	T	T	T	T	T	T	C	C	C	T	C	C	C	C	T	C	C	C	C	C	T	C	C	T		T	C	T	T	T	T
B8_4942451_T	T/C	8	4942451	C	C	C	C	C	C	C	C	C	T	C	T	T	C	C	T	T	T	T	T	T	C	C	C	T	C	C	C	C	T	C	C	C	C	C	T	C	C	T		T	C	T	T	T	T
B8_4942519_A	A/G	8	4942519	G	G	G	G	G	G	G	G	G	A	G	A	A	G	G	A	A	A	A	A	A	G	G	G	A	G	G	G	G	A	G	G	G	G	G	A	G	G	A		A	G	A	A	A	A
B8_4942624_G	G/A	8	4942624	G	G	G	G	G	G	G	G	G	A	G	A	A	G	G	A	A	A	A	A	A	G	G	G	A	G	G	G	G	A	G	G	G	G	G	A	G	G	A		A	G	A	A	A	A
B8_4942625_T	T/C	8	4942625	T	T	T	T	T	T	T	T	T	C	T	C	C	T	T	C	C	C	C	C	C	T	T	T	C	T	T	T	T	C	T	T	T	T	T	C	T	T	C		C	T	C	C	C	C
B8_4948345_G	A/G	8	4948345	G	G	G	G	G	G	G	G	G	A	G	A	A	G	G	A	A	A	A	A	A	G	G	G	A	G	G	G	G	A	G	G	G	G	G	A	G	G	A		A	G	A	A	A	A
B8_4948393_T	T/A	8	4948393	A	A	A	A	A	A	A	A	A	T	A	T	T	A	A	T	T	T	T	T	T	A	A	A	T	A	A	A	A	T	A	A	A	A	A	T	A	T	T		T	A	T	T	T	T
B8_4948918_A	A/G	8	4948918	G	R	G	G	G	R	R	R	R	A	R	A	A	R	R	A	A	A	A	A	A	G	G	R	A	R	R	G	R	A	R	R	R	R	R	A	G	G	A		A	R	A	A	A	A
B8_4948947_G	C/G	8	4948947	S	G	G	S	G	S	G	G	S	C	S	C	C	G	S	C	C	C	C	C	C	S	S	S	C	S	G	G	G	C	G	G	G	G	G	C	G	G	C		C	G	C	C	C	C
B8_5002603_C	C/T	8	5002603	C	C	C	C	C	C	C	C	C	C	C	C	C	C	C	C	C	C	C	C	C	C	C	C	C	C	C	C	C	C	C	C	C	C	C	C	C	C	C		C	C	C	C	C	C
B8_5135593_A	A/G	8	5135593	A	A	A	A	A	A	A	A	A	A	A	A	A	A	A	A	A	A	A	A	A	A	A	A	A	A	R	A	A	A	A	A	A	A	A	A	A	A	A		A	A	A	A	A	A
B8_5425139_G	T/G	8	5425139	T	T	T	T	T	T	T	T	T	T	T	T	T	T	T	T	T	T	T	T	T	T	T	T	T	T	T	T	T	T	T	T	T	T	T	T	T	T	T		T	T	T	T	T	T
B8_5425163_A	A/G	8	5425163	A	A	A	A	A	A	A	A	A	A	A	A	A	A	A	A	A	A	A	A	A	A	A	A	A	A	A	A	A	A	A	A	A	A	A	A	A	G	A		A	A	A	A	A	A
B8_5425178_C	C/T	8	5425178	C	C	C	C	C	C	C	C	C	C	C	C	C	C	C	C	C	C	C	C	C	C	C	C	C	C	C	C	C	C	C	C	C	C	C	C	C	T	C		C	C	C	C	C	C
B8_5425228_T	C/T	8	5425228	C	C	C	C	C	C	C	C	C	C	C	C	C	C	C	C	C	C	C	C	C	C	C	C	C	C	C	C	C	C	C	C	C	C	C	C	C	T	C		C	C	C	C	C	C
B8_5573357_C	C/A	8	5573357	C	A	A	A	A	A	A	A	A	A	A	A	A	A	A	A	A	A	A	A	A	A	A	A	A	A	C	A	A	A	A	A	A	A	A	A	A	M	A		A	A	A	A	A	A
B8_5573388_G	G/C	8	5573388	C	G	G	G	G	G	G	G	G	G	G	G	G	G	G	G	G	G	G	G	G	G	G	G	G	G	S	G	G	G	G	G	G	G	G	G	G	G	G		G	G	G	G	G	G
B8_5573393_A	A/C	8	5573393	C	A	A	A	A	A	A	A	A	A	A	A	A	A	A	A	A	A	A	A	A	A	A	A	A	A	M	A	A	A	A	A	A	A	A	A	A	A	A		A	A	A	A	A	A
B8_5573421_T	T/C	8	5573421	C	T	T	T	T	T	T	T	T	T	T	T	T	T	T	T	T	T	T	T	T	T	T	T	T	T	Y	T	T	T	T	T	T	T	T	T	T	T	T		T	T	T	T	T	T
B8_5580308_G	A/G	8	5580308	G	G	G	A	A	A	G	G	G	G	A	G	G	G	G	G	G	G	G	G	G	A	A	A	G	A	G	G	G	G	A	G	G	A	A	G	A	A	G		G	A	R	G	A	A
B8_5580326_C	C/G	8	5580326	G	C	C	C	C	C	C	C	C	C	C	C	C	C	C	C	C	C	C	C	C	C	C	C	C	C	S	C	C	C	C	C	C	C	C	C	C	C	C		C	C	C	C	C	C
B8_5609199_T	T/C	8	5609199	T	T	T	T	T	T	T	T	T	T	T	T	T	T	T	T	T	T	T	T	T	T	T	T	T	T	T	T	T	T	T	T	T	T	T	T	T	T	T		T	T	T	T	T	T
B8_5724091_C	C/T	8	5724091	C	C	C	C	C	C	C	C	C	C	C	C	C	C	C	C	C	C	C	C	C	C	C	C	C	C	C	C	C	C	C	C	C	C	C	C	C	C	C		C	C	C	C	T	T
B8_5724103_G	A/G	8	5724103	A	A	A	A	A	A	A	A	A	A	A	A	A	A	A	A	A	A	A	A	A	A	A	A	A	A	A	A	A	A	A	A	A	A	A	A	A	A	A		A	A	A	A	G	G
B8_5724112_C	C/T	8	5724112	T	T	T	C	C	C	T	T	T	T	C	T	T	T	T	T	T	T	T	Y	T	C	C	C	T	C	T	T	T	T	C	T	T	C	C	T	C	T	T		T	C	Y	T	C	C
B8_5724136_A	A/T	8	5724136	A	A	A	A	A	A	A	A	A	A	A	A	A	A	A	A	A	A	A	A	A	A	A	A	A	A	A	A	A	A	A	A	A	A	A	A	A	A	A		A	A	A	A	T	T
B8_5724141_A	A/T	8	5724141	A	A	A	A	A	A	A	A	A	A	A	A	A	A	A	A	A	A	A	A	A	A	A	A	A	A	A	A	A	A	A	A	A	A	A	A	A	A	A		A	A	A	A	T	T
B8_5761848_G	G/A	8	5761848	G	G	G	G	G	G	G	G	G	G	G	G	G	G	G	G	G	G	G	G	G	G	G	G	G	G	G	G	G	G	G	G	G	G	G	G	G	A	G		G	G	R	G	G	G
B8_5761886_T	T/C	8	5761886	T	T	T	T	T	T	T	T	T	T	T	T	T	T	T	T	T	T	T	T	T	T	T	T	T	T	T	T	T	T	T	T	T	T	T	T	T	C	T		T	T	Y	T	T	T
B8_5761900_G	G/A	8	5761900	G	G	G	A	A	A	G	G	G	G	A	G	G	G	G	G	G	G	G	G	G	A	A	A	G	A	G	G	G	G	A	G	G	A	A	G	A	A	G		G	A	R	G	G	G
B8_5810889_C	C/T	8	5810889	C	C	C	C	C	C	C	C	C	C	C	C	C	C	C	C	C	C	C	C	C	C	C	C	C	C	C	C	C	C	C	C	C	C	C	C	C	C	C		C	C	C	C	T	T
B8_5810913_T	T/G	8	5810913	T	T	T	T	T	T	T	T	T	T	T	T	T	T	T	T	T	T	T	T	T	T	T	T	T	T	T	T	T	T	T	T	T	T	T	T	T	T	T		T	T	T	T	T	T
B8_5810936_T	G/T	8	5810936	G	G	G	G	G	G	G	G	G	G	G	G	G	G	G	G	G	G	G	G	G	G	G	G	G	G	G	G	G	G	G	G	G	G	G	G	G	G	G		G	G	G	G	G	G
B8_5842591_T	G/T	8	5842591	G	T	T	G	G	G	T	T	T	T	G	T	T	T	T	T	T	T	T	K	T	G	G	G	T	G	K	T	T	T	G	T	T	G	G	T	G	T	T		T	G	K	T	G	G
B8_5842599_A	T/A	8	5842599	T	A	A	T	T	T	A	A	A	A	T	A	A	A	A	A	A	A	A	W	A	T	T	T	A	T	W	A	A	A	T	A	A	T	T	A	T	A	A		A	T	W	A	T	T
B8_5867595_C	T/C	8	5867595	T	T	T	T	T	T	T	T	T	T	T	T	T	T	T	T	T	T	T	T	T	T	T	T	T	T	T	T	T	T	T	T	T	T	T	T	T	T	T		T	T	T	T	T	T
B8_5980979_A	A/T	8	5980979	A	A	A	T	T	T	A	A	A	A	T	A	A	A	A	A	A	A	A	W	A	T	T	T	A	T	A	A	A	A	T	A	A	A	T	A	T	A	A		A	T	A	A	A	A
B8_6065277_A	A/C	8	6065277	A	C	C	A	A	A	C	C	C	C	A	C	C	C	C	C	C	C	C	M	C	A	A	A	C	A	M	C	C	C	A	C	C	C	A	C	A	A	C		C	A	M	C	A	A
B8_6065313_A	A/G	8	6065313	A	A	A	A	A	A	A	A	A	A	A	A	A	A	A	A	A	A	A	A	A	A	A	A	A	A	A	A	A	A	A	A	A	A	A	A	A	A	A		A	A	A	A	A	A
B8_6065326_T	T/G	8	6065326	T	T	T	T	T	T	T	T	T	T	T	T	T	T	T	T	T	T	T	T	T	T	T	T	T	T	T	T	T	T	T	T	T	T	T	T	T	T	T		T	T	T	T	T	T
B8_6194972_T	T/A	8	6194972	T	T	T	T	T	T	T	T	T	T	T	T	T	T	T	T	T	T	T	T	T	T	T	T	T	T	T	T	T	T	T	T	T	T	T	T	T	T	T		T	T	T	T	A	A
B8_6195001_C	T/C	8	6195001	T	T	T	T	T	T	T	T	T	T	T	T	T	T	T	Y	T	T	T	T	T	T	T	T	T	T	T	T	T	T	T	T	T	T	T	T	T	T	T		T	T	T	T	C	C
B8_6195003_T	C/T	8	6195003	C	C	C	C	Y	C	C	C	C	C	C	C	Y	C	C	Y	C	C	C	C	C	C	C	C	C	C	C	C	C	Y	C	C	C	C	C	C	C	C	C		C	C	C	C	T	T
B8_6195018_A	A/G	8	6195018	A	A	A	A	A	A	A	A	A	A	A	A	A	A	A	A	A	A	A	A	A	A	A	A	A	A	A	A	A	A	A	A	A	A	A	A	A	A	A		A	A	A	A	G	G
B8_6195019_T	T/G	8	6195019	T	T	T	T	T	T	T	T	T	T	T	T	T	T	T	T	T	T	T	T	T	T	T	T	T	T	T	T	T	T	T	T	T	T	T	T	T	T	T		T	T	T	T	G	G
B8_6195035_T	T/C	8	6195035	T	T	T	T	T	T	T	T	T	T	T	T	T	T	T	T	T	T	T	T	T	T	T	T	T	T	T	T	T	T	T	T	T	T	T	T	T	T	T		T	T	T	T	C	C
B8_6195240_G	T/G	8	6195240	T	T	T	T	T	T	T	T	T	T	T	T	T	T	T	T	T	T	T	T	T	T	T	T	T	T	T	T	T	T	T	T	T	T	T	T	T	T	T		T	T	T	T	G	G
B8_6195264_T	T/G	8	6195264	T	T	T	T	T	T	T	T	T	T	T	T	T	T	T	T	T	T	T	T	T	T	T	T	T	T	T	T	T	T	T	T	T	T	T	T	T	T	T		T	T	T	T	G	G
B8_6195280_G	G/C	8	6195280	G	G	G	G	G	G	G	G	G	G	G	G	G	G	G	G	G	G	G	G	G	G	G	G	G	G	G	G	G	G	G	G	G	G	G	G	G	G	G		G	G	G	G	C	C
B8_6195288_A	A/T	8	6195288	A	A	A	A	A	A	A	A	A	A	A	A	A	A	A	A	A	A	A	A	A	A	A	A	A	A	A	A	A	A	A	A	A	A	A	A	A	A	A		A	A	A	A	T	T
B8_6218153_C	G/C	8	6218153	C	G	G	G	G	G	G	G	G	G	G	G	G	G	G	G	G	G	G	G	G	G	G	G	G	G	G	G	G	G	G	G	G	G	G	G	G	G	G		G	G	G	G	G	G
B8_6218162_A	G/A	8	6218162	A	G	G	G	G	G	G	G	G	G	G	G	G	G	G	G	G	G	G	G	G	G	G	G	G	G	G	G	G	G	G	G	G	G	G	G	G	G	G		G	G	G	G	G	G
B8_6218178_G	G/A	8	6218178	A	G	G	G	G	G	G	G	G	G	G	G	G	G	G	G	G	G	G	G	G	G	G	G	G	G	G	G	G	G	G	G	G	G	G	G	G	G	G		G	G	G	G	G	G
B8_6218192_T	C/T	8	6218192	T	C	C	C	C	C	C	C	C	C	C	C	C	C	C	C	C	C	C	C	C	C	C	C	C	C	C	C	C	C	C	C	C	C	C	C	C	C	C		C	C	C	C	C	C
B8_6218216_A	G/A	8	6218216	A	G	G	G	G	G	G	G	G	G	G	G	G	G	G	G	G	G	G	G	G	G	G	G	G	G	G	G	G	G	G	G	G	G	G	G	G	G	G		G	G	G	G	G	G
B8_6218231_A	C/A	8	6218231	A	C	C	C	C	C	C	C	C	C	C	C	C	C	C	C	C	C	C	C	C	C	C	C	C	C	C	C	C	C	C	C	C	C	C	C	C	C	C		C	C	C	C	C	C
B8_6218367_G	T/G	8	6218367	G	T	T	T	T	T	T	T	T	T	T	T	T	T	T	T	T	T	T	T	T	T	T	T	T	K	K	T	T	T	T	T	T	T	T	T	T	T	T		T	T	T	T	T	T
B8_6271172_C	C/T	8	6271172	T	C	C	C	C	C	C	C	C	C	C	C	C	C	C	C	C	C	C	C	C	C	C	C	C	C	Y	C	C	C	C	C	C	C	C	C	C	C	C		C	C	C	C	C	C
B8_6316828_T	T/C	8	6316828	T	T	T	T	T	T	T	T	T	T	T	T	T	T	T	T	T	T	T	T	T	T	T	T	T	T	T	T	T	T	T	T	T	T	T	T	T	T	T		T	T	T	T	T	T
B8_6333009_T	C/T	8	6333009	C	T	T	C	C	C	T	T	T	T	C	T	T	T	T	T	T	T	T	T	T	C	C	C	T	C	T	T	T	T	C	T	T	T	C	Y	C	Y	T		T	C	T	T	C	C
B8_6333122_A	C/A	8	6333122	C	A	A	C	C	C	A	A	A	A	C	A	A	A	A	A	A	A	A	A	A	C	C	C	A	C	A	A	A	A	C	A	A	A	C	A	C	C	A		A	C	A	A	C	C
B8_6362212_G	T/G	8	6362212	T	G	G	T	T	T	G	G	G	G	T	G	G	G	G	G	G	G	G	G	G	T	T	T	G	T	K	G	G	G	T	G	G	G	T	G	T	T	G		G	T	K	G	T	T
B8_6362249_T	T/C	8	6362249	T	T	T	C	C	C	T	T	T	T	C	T	T	T	T	T	T	T	T	T	T	C	C	C	T	C	T	T	T	T	C	T	T	T	C	T	C	T	T		T	C	T	T	T	T
B8_6362337_A	C/A	8	6362337	C	A	A	C	C	C	A	A	A	A	C	A	A	A	A	A	A	A	A	A	A	C	C	C	A	C	M	A	A	A	C	A	A	A	C	A	C	C	A		A	C	M	A	C	C
B8_6362359_T	C/T	8	6362359	C	T	T	C	C	C	T	T	T	T	C	T	T	T	T	T	T	T	T	T	T	C	C	C	T	C	Y	T	T	T	C	T	T	T	C	T	C	C	T		T	C	Y	T	C	C
B8_7529866_G	A/G	8	7529866	A	G	G	G	G	G	G	G	G	G	A	G	G	G	G	G	G	G	G	G	G	A	G	G	G	G	G	G	G	A	G	G	G	G	G	G	A	G	G		G	A	A	G	G	G
B8_7529890_T	A/T	8	7529890	A	T	T	T	T	T	T	T	T	T	A	T	T	T	T	T	T	T	T	T	T	A	T	T	T	T	T	T	T	A	T	T	T	T	T	T	A	T	T		T	A	A	T	T	T
B8_7529924_C	T/C	8	7529924	T	C	C	C	C	C	C	C	C	C	T	C	C	C	C	C	C	C	C	C	C	T	C	C	C	C	C	C	C	T	C	C	C	C	C	C	T	C	C		C	T	T	C	C	C
B8_7530033_A	G/A	8	7530033	G	A	A	A	A	A	A	A	A	A	G	A	A	A	A	A	A	A	A	A	A	G	A	A	A	A	A	A	A	G	A	A	A	A	A	A	G	A	A		A	G	G	A	A	A
B8_7530039_T	G/T	8	7530039	G	T	T	T	T	T	T	T	T	T	G	T	T	T	T	T	T	T	T	T	T	G	T	T	T	T	T	T	T	G	T	T	T	T	T	T	G	T	T		T	G	G	T	T	T
B8_7530068_C	C/T	8	7530068	C	T	T	T	T	T	T	T	T	T	C	T	T	T	T	T	T	T	T	T	T	C	T	T	T	T	T	T	T	C	T	T	T	T	T	T	C	T	T		T	C	C	T	T	T
B8_7705209_G	G/A	8	7705209	A	A	A	A	A	A	A	A	A	A	G	A	A	A	A	A	A	A	A	A	A	G	A	A	A	A	A	A	A	G	A	A	A	A	A	A	G	A	A		A	G	R	A	G	G
B8_7705274_G	G/A	8	7705274	A	A	A	A	A	A	A	A	A	A	G	A	A	A	A	A	A	A	A	A	A	G	A	A	A	A	A	A	A	G	A	A	A	A	A	A	G	A	A		A	G	R	A	G	G
B8_7705306_A	A/G	8	7705306	G	G	G	G	G	G	G	G	G	G	A	G	G	G	G	G	G	G	G	G	G	A	G	G	G	G	G	G	G	A	G	G	G	G	G	G	A	G	G		G	A	R	R	A	A
B8_7818988_A	G/A	8	7818988	G	G	G	G	G	G	G	G	G	G	G	G	G	G	G	G	G	G	G	G	G	G	G	G	G	G	G	G	G	G	G	G	G	G	G	G	G	G	G		G	G	G	G	G	G
B8_7842599_G	A/G	8	7842599	A	A	A	A	A	A	A	A	A	A	A	A	A	A	A	A	A	A	A	A	A	A	A	A	A	A	A	A	A	A	A	A	A	A	A	A	A	A	A		A	A	A	A	A	A
B8_7842675_C	T/C	8	7842675	T	T	T	T	T	T	T	T	T	T	T	T	T	T	T	T	T	T	T	T	T	T	T	T	T	T	T	T	T	T	T	T	T	T	T	T	T	T	T		T	T	T	T	T	T
B8_8391973_A	A/C	8	8391973	C	A	A	A	A	A	A	A	A	A	A	A	A	A	A	A	A	A	A	A	A	A	A	A	A	A	A	A	A	A	A	A	A	A	A	A	A	C	A		A	A	A	A	C	C
B8_8392009_T	T/C	8	8392009	C	T	T	T	T	T	T	T	T	T	T	T	T	T	T	T	T	T	T	T	T	T	T	T	T	T	T	T	T	T	T	T	T	T	T	T	T	C	T		T	T	T	T	C	C
B8_8392012_A	A/C	8	8392012	C	A	A	A	A	A	A	A	A	A	A	A	A	A	A	A	A	A	A	A	A	A	A	A	A	A	A	A	A	A	A	A	A	A	A	A	A	C	A		A	A	A	A	C	C
B8_8392018_A	A/G	8	8392018	G	A	A	A	A	A	A	A	A	A	A	A	A	A	A	A	A	A	A	A	A	A	A	A	A	A	A	A	A	A	A	A	A	A	A	A	A	G	A		A	A	A	A	G	G
B8_8392071_T	T/C	8	8392071	T	C	C	C	C	C	C	C	C	C	C	C	C	C	C	C	C	C	C	C	C	C	C	C	C	C	C	C	C	C	C	C	C	C	C	C	C	T	C		C	C	C	C	T	T
B8_8494304_A	A/G	8	8494304	A	G	G	G	G	G	G	G	G	G	A	G	G	G	G	G	G	G	G	G	G	A	G	G	G	G	G	G	G	A	G	G	G	G	G	G	A	A	G		G	A	G	G	A	A
B8_8503894_G	G/A	8	8503894	G	A	A	A	A	A	A	A	A	A	G	A	A	A	A	A	A	A	A	A	A	G	A	A	A	A	A	A	A	G	A	A	A	A	A	A	G	G	A		A	G	A	A	G	G
B8_8503985_A	G/A	8	8503985	G	A	A	A	A	A	A	A	A	A	G	A	A	A	A	A	A	A	A	A	A	G	A	A	A	A	A	A	A	G	A	A	A	A	A	A	G	G	A		A	G	A	A	G	G
B8_8647902_G	T/G	8	8647902	T	T	T	T	T	T	T	T	T	T	T	T	T	T	T	T	T	T	T	T	T	T	T	T	T	T	T	T	T	T	T	T	T	T	T	T	T	T	T		T	T	T	T	T	T
B8_8761654_G	A/G	8	8761654	A	G	G	G	G	G	G	G	G	G	A	G	G	G	G	G	G	G	G	G	G	A	G	G	G	G	G	G	G	A	G	G	G	G	G	G	A	A	G		G	A	G	G	A	A
B8_8761686_A	G/A	8	8761686	G	A	A	A	A	A	A	A	A	A	G	A	A	A	A	A	A	A	A	A	A	G	A	A	A	A	A	A	A	G	A	A	A	A	A	A	G	G	A		A	G	A	A	G	G
B8_8761688_A	G/A	8	8761688	G	A	A	A	A	A	A	A	A	A	G	A	A	A	A	A	A	A	A	A	A	G	A	A	A	A	A	A	A	G	A	A	A	A	A	A	G	G	A		A	G	A	A	G	G
B8_8775974_A	A/T	8	8775974	A	A	A	A	A	A	A	A	A	A	A	A	A	A	A	A	A	A	A	A	A	A	A	A	A	A	A	A	A	A	A	A	A	A	A	A	A	A	A		A	A	A	A	A	A
B8_8814968_T	T/C	8	8814968	T	T	T	T	T	T	T	T	T	T	T	T	T	T	T	T	T	T	T	T	T	T	T	T	T	T	T	T	T	T	T	T	T	T	T	T	T	T	T		T	T	T	T	C	C
B8_8815157_A	A/C	8	8815157	A	A	A	A	A	A	A	A	A	A	A	A	A	A	A	A	A	A	A	A	A	A	A	A	A	A	A	A	A	A	A	A	A	A	A	A	A	A	A		A	A	A	A	C	C
B8_8853447_C	C/T	8	8853447	C	T	T	T	T	T	T	T	T	T	T	T	T	T	T	T	T	T	T	T	T	T	T	T	T	T	C	T	T	T	T	T	T	T	T	T	T	T	T		T	T	Y	T	C	C
B8_8853479_A	A/G	8	8853479	A	G	G	G	G	G	G	G	G	G	G	G	G	G	G	G	G	R	G	G	G	G	G	G	G	G	A	G	G	G	G	G	G	G	G	G	G	G	G		G	G	R	G	A	A
B8_8853527_A	A/G	8	8853527	A	G	G	G	G	G	G	G	G	G	G	G	G	G	G	G	G	G	G	G	G	G	G	G	G	G	A	G	G	G	G	G	G	G	G	G	G	G	G		G	G	R	G	A	A
B8_8853529_A	A/G	8	8853529	A	G	G	G	G	G	G	G	G	G	G	G	G	G	G	G	G	G	G	G	G	G	G	G	G	G	A	G	G	G	G	G	G	G	G	G	G	G	G		G	G	R	G	A	A
B8_8853530_G	G/A	8	8853530	G	A	A	A	A	A	A	A	A	A	A	A	A	A	A	A	A	A	A	A	A	A	A	A	A	A	G	A	A	A	A	A	A	A	A	A	A	A	A		A	A	R	A	G	G
B8_8853582_C	C/T	8	8853582	T	C	C	C	C	C	C	C	C	C	C	C	C	C	C	C	C	C	C	C	C	C	C	C	C	C	T	C	C	C	C	C	C	C	C	C	C	C	C		C	C	C	C	C	C
B8_8853751_T	T/C	8	8853751	C	T	T	T	T	T	T	T	T	T	T	T	T	T	T	T	T	T	T	T	T	T	T	T	T	T	C	T	T	T	T	T	T	T	T	T	T	T	T		T	T	T	T	T	T
B8_8853757_C	C/G	8	8853757	G	C	C	C	C	C	C	C	C	C	C	C	C	C	C	C	C	C	C	C	C	C	C	C	C	C	G	C	C	C	C	C	C	C	C	C	C	C	C		C	C	C	C	C	C
B8_8853773_G	G/A	8	8853773	G	A	A	A	A	A	A	A	A	A	A	A	A	A	A	A	A	A	A	A	A	A	A	A	A	A	G	A	A	A	A	A	A	A	A	A	A	A	A		A	A	G	A	G	G
B8_8907849_A	T/A	8	8907849	A	T	T	T	T	T	T	T	T	T	T	T	T	T	T	T	T	T	T	T	T	T	T	T	T	T	A	T	T	T	T	T	T	T	T	T	T	T	T		T	T	T	T	A	A
B8_8907859_C	C/T	8	8907859	T	C	C	C	C	C	C	C	C	C	C	C	C	C	C	C	C	C	C	C	C	C	C	C	C	C	T	C	C	C	C	C	C	C	C	C	C	C	C		C	C	C	C	T	T
B8_8911947_A	T/A	8	8911947	T	A	A	A	A	A	A	A	A	A	A	A	A	A	A	A	A	A	A	A	A	A	A	A	A	A	T	A	A	A	A	A	A	A	A	A	A	A	A		A	A	A	A	T	T
B8_8911951_A	G/A	8	8911951	G	A	A	A	A	A	A	A	A	A	A	A	A	A	A	A	A	A	A	A	A	A	A	A	A	A	G	A	A	A	A	A	A	A	A	A	A	A	A		A	A	A	A	G	G
B8_8911960_A	G/A	8	8911960	G	A	A	A	A	A	A	A	A	A	A	A	A	A	A	A	A	A	A	A	A	A	A	A	A	A	G	A	A	A	A	A	A	A	A	A	A	A	A		A	A	A	A	G	G
B8_9060396_A	A/G	8	9060396	A	A	A	A	A	A	A	A	A	A	A	A	A	A	A	A	A	A	A	A	A	A	A	A	A	A	A	A	A	A	A	A	A	A	A	A	A	A	A		A	A	A	A	A	A
B8_9060458_T	T/C	8	9060458	T	T	T	T	T	T	T	T	T	T	T	T	T	T	T	T	T	T	T	T	T	T	T	T	T	T	T	T	T	T	T	T	T	T	T	T	T	T	T		T	T	T	T	T	T
B8_9191029_G	T/G	8	9191029	G	G	G	G	G	G	G	G	G	G	G	G	G	G	G	G	G	G	G	G	G	G	G	G	G	G	G	G	G	G	G	G	G	G	G	G	G	G	G		G	G	T	G	T	T
B8_9423708_A	A/C	8	9423708	A	A	A	C	C	C	A	A	A	A	C	A	A	A	A	A	A	A	A	C	A	C	C	C	A	C	A	A	A	C	A	A	A	A	A	A	C	A	A		A	C	A	A	A	A
B8_9423770_T	G/T	8	9423770	G	G	G	T	T	T	G	G	G	G	T	G	G	G	G	G	G	G	G	T	G	T	T	T	G	T	G	G	G	T	G	G	G	G	G	G	T	G	G		G	T	G	G	G	G
B8_9423816_A	A/G	8	9423816	A	A	A	G	G	G	A	A	A	A	G	A	A	A	A	A	A	A	A	G	A	G	G	G	A	G	A	A	A	G	A	A	A	A	A	A	G	A	A		A	G	A	A	A	R
B8_9601543_G	G/C	8	9601543	C	C	C	G	G	G	C	C	C	C	G	C	C	C	C	C	C	C	C	G	C	G	G	G	C	G	C	C	C	G	C	C	C	C	C	C	G	C	C		C	G	S	C	G	G
B8_9601567_G	G/A	8	9601567	A	A	A	G	G	G	A	A	A	A	G	A	A	A	A	A	A	A	A	G	A	G	G	G	A	G	A	A	A	G	A	A	A	A	A	A	G	A	A		A	G	R	A	G	G
B8_9645917_T	C/T	8	9645917	T	C	C	C	C	C	C	C	C	C	C	C	C	C	C	C	C	C	C	C	C	C	C	C	C	C	T	C	C	C	C	C	C	C	C	C	C	T	C		C	C	C	C	C	C
B8_9694539_C	C/T	8	9694539	T	C	C	C	C	C	C	C	C	C	C	C	C	C	C	C	C	C	C	C	C	C	C	C	C	C	T	C	C	C	C	C	C	C	C	C	C	T	C		C	C	C	C	C	C
B8_9714561_A	A/T	8	9714561	T	A	A	A	A	A	A	A	A	A	A	A	A	A	A	A	A	A	A	A	A	A	A	A	A	A	T	A	A	A	A	A	A	A	A	A	A	T	A		A	A	W	A	A	A
B8_9714613_A	T/A	8	9714613	A	T	T	T	T	T	T	T	T	T	T	T	T	T	T	T	T	T	T	T	T	T	T	T	T	T	A	T	T	T	T	T	T	T	T	T	T	A	T		T	T	W	T	T	T
B8_9782858_C	C/G	8	9782858	C	C	C	C	C	C	C	C	C	C	C	C	C	C	C	C	C	C	C	C	C	C	C	C	C	C	C	C	C	C	C	C	C	C	C	C	C	C	C		C	C	C	C	C	C
B8_9929007_G	G/A	8	9929007	G	A	A	G	G	G	A	A	A	A	G	A	G	A	A	A	A	A	A	G	A	G	G	G	G	G	G	A	A	G	A	A	A	A	A	A	G	A	A		A	G	A	A	G	G
B8_9929018_C	G/C	8	9929018	G	C	C	G	G	G	C	C	C	C	G	C	G	C	C	C	C	C	C	G	C	G	G	G	G	G	G	C	C	G	C	C	C	C	C	C	G	C	C		C	G	C	C	G	G
B8_9929019_A	A/G	8	9929019	A	G	G	A	A	A	G	G	G	G	A	G	A	G	G	G	G	G	G	A	G	A	A	A	A	A	A	G	G	A	G	G	G	G	G	G	A	G	G		G	A	G	G	A	A
B8_9929029_G	A/G	8	9929029	A	G	G	A	A	A	G	G	G	G	A	G	A	G	G	G	G	G	G	A	G	A	A	A	A	A	A	G	G	A	G	G	G	G	G	G	A	G	G		G	A	G	G	A	A
[truncated: 637 more rows]
[truncated: 575 more columns]
