# Supplementary material for: Narrow genetic base shapes population structure and linkage disequilibrium in an industrial oilseed crop, Brassica carinata A. Braun
Source: Sci Rep. 2020 Jul 28;10:12629. doi: 10.1038/s41598-020-69255-w (PMC7387349; doi:10.1038/s41598-020-69255-w)
Supplement: Supplementary file 3 — Supplementary Information 3. [file 41598_2020_69255_MOESM3_ESM.xlsx]

## Sheet: Title-Authors
Title: Narrow genetic base shapes population structure and linkage disequilibrium in an industrial oilseed crop, Brassica carinata A. Braun
Authors: Yogendra Khedikar, Wayne E. Clarke, Lifeng Chen, Erin E. Higgins, Sateesh Kagale, Chu Shin Koh, Rick Bennett, Isobel A. P. Parkin*

## Sheet: Summary
Table S7: The annotations of major haplotype blocks (>100kb) in B. carinata
Sr No.	chr	Block ID	Size	start	end	#Genes
1	B1	BLOCK65	135.165	15721507	15856672	2
2		BLOCK71	284.769	28883252	29168021	14
3		BLOCK73	212.106	29729017	29941123	14
4		BLOCK74	151.617	29966606	30118223	13
5		BLOCK87	276.095	33806343	34082438	39
6	B3	BLOCK59	117.477	6323480	6440957	17
7		BLOCK66	115.908	6879307	6995215	13
8		BLOCK68	144.175	7169757	7313932	24
9		BLOCK72	112.303	7588076	7700379	16
10		BLOCK76	129.065	7821938	7951003	25
11		BLOCK78	147.527	8048913	8196440	35
12		BLOCK85	139.523	9105078	9244601	23
13		BLOCK88	147.005	9493478	9640483	14
14		BLOCK102	117.528	10634309	10751837	25
15		BLOCK194	110.675	26765953	26876628	3
16		BLOCK210	140.871	31043829	31184700	16
17		BLOCK221	128.078	41708418	41836496	2
18		BLOCK222	133.625	42342631	42476256	2
19		BLOCK225	141.509	43906424	44047933	9
20	B4	BLOCK116	155.052	42990323	43145375	6
21	B5	BLOCK117	174.764	15324751	15499515	19
22		BLOCK124	133.732	21298178	21431910	8
23		BLOCK135	202.541	35861217	36063758	3
24		BLOCK141	100.301	38966937	39067238	2
25	B6	BLOCK65	163.221	17640144	17803365	2
26		BLOCK68	163.392	20283854	20447246	10
27		BLOCK69	190.345	20524156	20714501	10
28		BLOCK94	167.16	24769443	24602283	13
29		BLOCK100	164.06	22978786	22814726	13
30	B7	BLOCK2	293.301	191956	485257	3
31		BLOCK3	514.065	674117	1188182	16
32		BLOCK11	624.186	5981658	6605844	37
33		BLOCK17	155.361	8174912	8330273	2
34		BLOCK20	635.994	9340978	9976972	19
35		BLOCK21	330.654	10004088	10334742	7
36		BLOCK22	670.53	10627560	11298090	10
37		BLOCK23	527.653	11298099	11825752	14
38		BLOCK25	715.048	12493996	13209044	16
39		BLOCK26	123.983	13253583	13377566	1
40		BLOCK27	697.429	13377659	14075088	23
41		BLOCK29	139.358	14254280	14393638	8
42		BLOCK30	102.687	14520339	14623026	3
43		BLOCK32	185.084	15129441	15314525	9
44		BLOCK35	432.418	15425389	15857807	19
45		BLOCK36	509.738	16001028	16510766	27
46	B7	BLOCK40	127.23	17275842	17148612	1
47		BLOCK41	362.346	17435479	17797825	17
48		BLOCK44	151.973	18992583	19144556	9
49		BLOCK46	149.378	19822259	19971637	9
50		BLOCK56	169.893	21186990	21356883	12
51		BLOCK62	187.557	22714792	22902349	9
52	B8	BLOCK92	118.519	12553358	12671877	17
53		BLOCK108	143.011	16131753	16274764	7
54		BLOCK111	317.506	17995592	18313098	15
55		BLOCK112	194.94	19411782	19606722	9
56		BLOCK114	267.081	20140484	20407565	18
57		BLOCK115	449.832	21193695	21643527	24
58		BLOCK116	223.043	29408802	29631845	11
59	B8	BLOCK120	146.263	28862291	28716028	11
60		BLOCK134	440.075	23527988	23087913	34
61		BLOCK136	160.753	22849270	22688517	15
62		BLOCK139	506.45	22282657	21776207	25
63		BLOCK142	164.542	41029227	41193769	8
64		BLOCK144	115.348	41386975	41502323	7
65		BLOCK145	359.622	41861753	42221375	28
66		BLOCK146	238.58	42478151	42716731	13
67		BLOCK153	101.295	43794562	43895857	6
68	C2	BLOCK25	109.345	14789379	14898724	6
69		BLOCK35	188.85	27932697	28121547	17
70		BLOCK37	106.86	28472114	28578974	1
71		BLOCK49	152.352	50987753	51140105	17
72	C3	BLOCK25	197.437	15602216	15799653	24
73	C4	BLOCK22	571.139	17289319	17860458	13
74		BLOCK23	617.979	18017625	18635604	20
75		BLOCK24	614.533	18908416	19522949	17
76		BLOCK25	564.64	19699506	20264146	20
77		BLOCK27	268.805	31921689	32190494	15
78	C6	BLOCK31	188.766	13963330	14152096	14
79		BLOCK32	110.514	14773745	14884259	10
80		BLOCK38	160.214	18882816	19043030	10
81		BLOCK50	168.851	26840602	27009453	7
82		BLOCK53	170.037	29555286	29725323	13
83	C7	BLOCK3	346.275	4943135	5289410	10
84		BLOCK4	323.191	6486311	6809502	17
85		BLOCK8	343.133	12681691	13024824	22
86		BLOCK16	457.46	22856048	23313508	28
87		BLOCK19	173.5	25813008	25986508	8
88		BLOCK43	360.899	40747697	41108596	50
89	C9	BLOCK31	139.886	19918948	20058834	2
90		BLOCK33	111.327	20305202	20416529	6
Total		90				1258

## Sheet: B1
Chr	Block	Size (Kb)	B. nigra	A. thaliana	Score	E-value	Gene Symbols (TAIR10)	Role
B1	BLOCK65	135.165	Bni1g032180.1	AT5G40630.1	596.7	1.5e-16	ubiquitin family protein | chr5:16271140-16272470 REVERSE	protein.degradation.ubiquitin.ubiquitin
			Bni1g032200.1	AT2G07190.1	77.8	4e-13	LOCATED IN: cellular_component unknown; EXPRESSED IN: 18 plant structures; EXPRESSED DURING: 9 growth stages; CONTAINS InterPro DOMAIN/s: Region of unknown function DUF1985 (InterPro:IPR015410); BEST Arabidopsis thaliana protein match is: Ulp1 protease family protein (TAIR:AT5G45570.1); Has 131 Blast hits to 131 proteins in 25 species: Archae - 0; Bacteria - 6; Metazoa - 6; Fungi - 1; Plants - 94…	not assigned.unknown
B1	BLOCK71	284.769	Bni1g076100.1	AT3G22040.1	103	2e-21	receptor-like protein kinase-related | chr3:7761807-7762675 FORWARD	signalling.receptor kinases.misc
			Bni1g076110.1	AT1G27490.1	89.7	5e-17	FUNCTIONS IN: molecular_function unknown; INVOLVED IN: biological_process unknown; LOCATED IN: cellular_component unknown; CONTAINS InterPro DOMAIN/s: F-box associated (InterPro:IPR006527); BEST Arabidopsis thaliana protein match is: F-box family protein (TAIR:AT3G23260.1); Has 41 Blast hits to 37 proteins in 1 species: Archae - 0; Bacteria - 0; Metazoa - 0; Fungi - 0; Plants - 41; Viruses - 0; O…	RNA.regulation of transcription.MYB domain transcription factor family
			Bni1g076120.1	AT3G23090.1	858.9	1.333e-11	FUNCTIONS IN: molecular_function unknown; INVOLVED IN: biological_process unknown; LOCATED IN: cellular_component unknown; EXPRESSED IN: inflorescence meristem, leaf apex, hypocotyl, flower, root; EXPRESSED DURING: petal differentiation and expansion stage; CONTAINS InterPro DOMAIN/s: Targeting for Xklp2 (InterPro:IPR009675); BEST Arabidopsis thaliana protein match is: WDL1 (TAIR:AT3G04630.3); Ha…	not assigned.unknown
			Bni1g076130.1	AT3G23080.1	956	1e-28	FUNCTIONS IN: molecular_function unknown; INVOLVED IN: biological_process unknown; EXPRESSED IN: 23 plant structures; EXPRESSED DURING: 13 growth stages; CONTAINS InterPro DOMAIN/s: Lipid-binding START (InterPro:IPR002913); BEST Arabidopsis thaliana protein match is: unknown protein (TAIR:AT4G14500.1); Has 247 Blast hits to 246 proteins in 61 species: Archae - 0; Bacteria - 0; Metazoa - 162; Fung…	not assigned.no ontology
			Bni1g076140.1	AT3G23070.1	2234.8	5e-13	RNA binding | chr3:8203469-8207419 FORWARD	not assigned.unknown
			Bni1g076150.1	AT3G23050.1	753	2e-41	Symbols: IAA7, AXR2 | IAA7 (INDOLE-3-ACETIC ACID 7); transcription factor | chr3:8194679-8197153 FORWARD	RNA.regulation of transcription.Aux/IAA family
			Bni1g076160.1	AT2G38880.1	268	1.5e-27	Symbols: NF-YB1 | NF-YB1 (NUCLEAR FACTOR Y, SUBUNIT B1); transcription factor | chr2:16238492-16240476 FORWARD	RNA.regulation of transcription.CCAAT box binding factor family, HAP3
			Bni1g076170.1	AT3G23030.1	531	5e-25	Symbols: IAA2 | IAA2 (INDOLE-3-ACETIC ACID INDUCIBLE 2); transcription factor | chr3:8180768-8181800 REVERSE	RNA.regulation of transcription.Aux/IAA family
			Bni1g076180.1	AT5G07470.1	406	1e-21	Symbols: PMSR3, ATMSRA3 | PMSR3 (PEPTIDEMETHIONINE SULFOXIDE REDUCTASE 3); oxidoreductase, acting on sulfur group of donors, disulfide as acceptor / peptide-methionine-(S)-S-oxide reductase | chr5:2362570-2364374 REVERSE	protein.postranslational modification
			Bni1g076200.1	AT5G07470.1	317	1.5e-23	Symbols: PMSR3, ATMSRA3 | PMSR3 (PEPTIDEMETHIONINE SULFOXIDE REDUCTASE 3); oxidoreductase, acting on sulfur group of donors, disulfide as acceptor / peptide-methionine-(S)-S-oxide reductase | chr5:2362570-2364374 REVERSE	protein.postranslational modification
			Bni1g076210.1	AT3G23020.1	2250.6	2e-19	pentatricopeptide (PPR) repeat-containing protein | chr3:8177215-8179743 REVERSE	not assigned.no ontology.pentatricopeptide (PPR) repeat-containing protein
			Bni1g076220.1	AT3G23000.1	531	3e-29	Symbols: CIPK7, SnRK3.10, PKS7, ATSRPK1, ATSR2 | CIPK7 (CBL-INTERACTING PROTEIN KINASE 7); ATP binding / kinase/ protein kinase/ protein serine/threonine kinase | chr3:8172597-8174131 FORWARD	protein.postranslational modification
			Bni1g076230.1	AT3G22990.1	1568	0	Symbols: LFR | LFR (LEAF AND FLOWER RELATED); binding | chr3:8163950-8166345 FORWARD	not assigned.unknown
			Bni1g076240.1	AT3G22980.1	3257	0	elongation factor Tu family protein | chr3:8160156-8163316 REVERSE	protein.synthesis.ribosome biogenesis
B1	BLOCK73	212.106	Bni1g078530.1	AT3G22590.1	1039	6.667e-39	RNA pol II accessory factor Cdc73 family protein | chr3:8003934-8005579 FORWARD	RNA.transcription
			Bni1g078540.1	AT3G22560.1	127	1e-28	GCN5-related N-acetyltransferase (GNAT) family protein | chr3:7998857-7999533 REVERSE	misc.GCN5-related N-acetyltransferase
			Bni1g078550.1	AT3G22550.1	716.6	1e-20	senescence-associated protein-related | chr3:7991646-7993454 REVERSE	development.unspecified
			Bni1g078570.1	AT3G22540.1	331	2e-90	unknown protein | chr3:7984076-7984627 REVERSE	not assigned.unknown
			Bni1g078580.1	AT3G22530.1	283	8e-76	unknown protein | chr3:7977604-7978635 REVERSE	stress.abiotic.heat
			Bni1g078590.1	AT3G22520.1	1225	3.333e-62	unknown protein | chr3:7974762-7977590 FORWARD	not assigned.unknown
			Bni1g078600.1	AT5G41020.1	274	1e-23	myb family transcription factor | chr5:16425883-16427797 REVERSE	RNA.regulation of transcription.MYB domain transcription factor family
			Bni1g078610.1	AT3G22510.1	315	4e-85	unknown protein | chr3:7973429-7974292 FORWARD	not assigned.unknown
			Bni1g078620.1	AT3G22490.1	603	9e-172	late embryogenesis abundant protein, putative / LEA protein, putative | chr3:7969681-7970843 REVERSE	development.late embryogenesis abundant
			Bni1g078630.1	AT3G22480.1	367	5e-101	Symbols: PDF2 | prefoldin-related KE2 family protein | chr3:7968177-7969629 FORWARD	protein.folding
			Bni1g078650.1	AT3G59150.1	272	2.5e-23	F-box family protein | chr3:21872706-21874735 FORWARD	protein.degradation.ubiquitin.E3.SCF.FBOX
			Bni1g078660.1	AT3G22430.1	688	0	unknown protein | chr3:7953260-7954483 FORWARD	not assigned.unknown
			Bni1g078670.1	AT3G22425.2	904.9	1.5e-11	Symbols: IGPD | IGPD; imidazoleglycerol-phosphate dehydratase | chr3:7951055-7953223 FORWARD	amino acid metabolism.synthesis.histidine.imidazoleglycerol-phosphate dehydratase
			Bni1g078680.1	AT3G22420.2	1427	1.016e-21	Symbols: WNK2, ZIK3 | WNK2 (WITH NO K 2); kinase/ protein kinase | chr3:7946526-7949074 FORWARD	protein.postranslational modification
B1	BLOCK74	151.617	Bni1g078720.1	AT3G22380.1	3176.7	5.714e-18	Symbols: TIC | TIC (TIME FOR COFFEE) | chr3:7912905-7919510 FORWARD	signalling.light
			Bni1g078730.1	AT4G36360.1	1043	1e-133	Symbols: BGAL3 | BGAL3 (beta-galactosidase 3); beta-galactosidase/ catalytic/ cation binding / sugar binding | chr4:17176342-17181261 REVERSE	misc.gluco-, galacto- and mannosidases.beta-galactosidase
			Bni1g078740.1	AT3G22370.1	918	0	Symbols: AOX1A, ATAOX1A | AOX1A (ALTERNATIVE OXIDASE 1A); alternative oxidase | chr3:7906791-7908740 FORWARD	mitochondrial electron transport / ATP synthesis.alternative oxidase
			Bni1g078750.1	AT3G22320.1	601	1.5e-63	Symbols: ATRPABC24.3, RPB5A, NRPB5, NRPD5 | NRPB5; DNA binding / DNA-directed RNA polymerase | chr3:7890864-7892347 REVERSE	RNA.transcription
			Bni1g078760.1	AT3G22310.1	1378	5e-25	Symbols: PMH1, ATRH9 | PMH1 (PUTATIVE MITOCHONDRIAL RNA HELICASE 1); ATP-dependent helicase/ DNA binding / RNA binding | chr3:7887286-7890019 FORWARD	RNA.processing.RNA helicase
			Bni1g078770.1	AT3G22300.1	242	3e-63	Symbols: RPS10 | RPS10 (RIBOSOMAL PROTEIN S10); structural constituent of ribosome | chr3:7885668-7886820 FORWARD	protein.synthesis.ribosomal protein.prokaryotic.mitochondrion.30S subunit.S10
			Bni1g078780.1	AT3G22290.1	1312	1.5e-144	unknown protein | chr3:7881561-7885579 FORWARD	not assigned.unknown
			Bni1g078790.1	AT3G22275.1	149	2e-35	unknown protein | chr3:7878982-7879808 REVERSE	not assigned.no ontology
			Bni1g078800.1	AT3G22270.1	2383	0	unknown protein | chr3:7874145-7878468 FORWARD	not assigned.unknown
			Bni1g078810.1	AT3G22260.1	783	5e-85	OTU-like cysteine protease family protein | chr3:7870892-7873566 FORWARD	protein.degradation.cysteine protease
			Bni1g078820.1	AT3G22250.1	1108	1.5e-117	UDP-glucoronosyl/UDP-glucosyl transferase family protein | chr3:7867753-7870229 FORWARD	misc.UDP glucosyl and glucoronyl transferases
			Bni1g078850.1	AT4G15000.1	200.7	1e-16	60S ribosomal protein L27 (RPL27C) | chr4:8571833-8572489 FORWARD	protein.synthesis.ribosomal protein.eukaryotic.60S subunit.L27
			Bni1g078860.1	AT3G05660.1	382.1	1.525e-14	Symbols: AtRLP33 | AtRLP33 (Receptor Like Protein 33); kinase/ protein binding | chr3:1648843-1652001 REVERSE	stress.biotic.kinases
B1	BLOCK87	276.095	Bni1g087080.1	AT3G18880.1	331	2e-90	ribosomal protein S17 family protein | chr3:6509540-6510625 FORWARD	protein.synthesis.ribosomal protein.eukaryotic.40S subunit.S17
			Bni1g087090.1	AT3G18860.1	2692	0	transducin family protein / WD-40 repeat family protein | chr3:6501668-6508553 FORWARD	lipid metabolism.lipid degradation.lysophospholipases
			Bni1g087100.1	AT3G18870.1	460	9e-129	mitochondrial transcription termination factor-related / mTERF-related | chr3:6508385-6509343 REVERSE	RNA.regulation of transcription.unclassified
			Bni1g087110.1	AT3G18850.1	1193	0	Symbols: LPAT5 | LPAT5; acyltransferase | chr3:6499415-6501359 REVERSE	lipid metabolism.Phospholipid synthesis.1-acylglycerol-3-phosphate O-acyltransferase
			Bni1g087120.1	AT3G18840.2	1160	0	pentatricopeptide (PPR) repeat-containing protein | chr3:6496198-6498940 FORWARD	not assigned.no ontology.pentatricopeptide (PPR) repeat-containing protein
			Bni1g087150.1	AT3G18150.1	188.8	1.5e-13	FUNCTIONS IN: molecular_function unknown; INVOLVED IN: biological_process unknown; LOCATED IN: cellular_component unknown; CONTAINS InterPro DOMAIN/s: Cyclin-like F-box (InterPro:IPR001810), Leucine-rich repeat 2 (InterPro:IPR013101); BEST Arabidopsis thaliana protein match is: F-box family protein (TAIR:AT5G02910.1). | chr3:6217929-6219500 FORWARD	not assigned.unknown
			Bni1g087160.1	AT3G18820.1	866	0	Symbols: ATRABG3F, ATRAB7B, RAB71, RABG3F, RAB7B | ATRAB7B (ARABIDOPSIS RAB GTPASE HOMOLOG G3F); GTP binding | chr3:6484068-6486247 FORWARD	signalling.G-proteins
			Bni1g087170.1	AT3G18810.1	1403	0	protein kinase family protein | chr3:6480701-6483593 REVERSE	signalling.receptor kinases.proline extensin like
			Bni1g087180.1	AT3G18800.1	710	3e-55	unknown protein | chr3:6479688-6480378 FORWARD	not assigned.unknown
			Bni1g087190.1	AT3G18790.1	390	2.5e-44	FUNCTIONS IN: molecular_function unknown; INVOLVED IN: biological_process unknown; LOCATED IN: chloroplast; EXPRESSED IN: 22 plant structures; EXPRESSED DURING: 13 growth stages; CONTAINS InterPro DOMAIN/s: Isy1-like splicing (InterPro:IPR009360); Has 1075 Blast hits to 879 proteins in 176 species: Archae - 8; Bacteria - 11; Metazoa - 379; Fungi - 177; Plants - 27; Viruses - 9; Other Eukaryotes -…	not assigned.unknown
			Bni1g087200.1	AT3G18780.2	1635.7	2.5e-17	Symbols: ACT2, DER1, LSR2, ENL2 | ACT2 (ACTIN 2); structural constituent of cytoskeleton | chr3:6474842-6477204 FORWARD	cell.organisation
			Bni1g087210.1	AT1G49230.1	147	8e-35	zinc finger (C3HC4-type RING finger) family protein | chr1:18209261-18210128 FORWARD	protein.degradation.ubiquitin.E3.RING
			Bni1g087220.1	AT3G18773.1	357	2e-25	zinc finger (C3HC4-type RING finger) family protein | chr3:6465825-6467175 FORWARD	protein.degradation.ubiquitin.E3.RING
			Bni1g087230.1	AT3G18770.1	1146	5e-37	LOCATED IN: chloroplast; EXPRESSED IN: 6 plant structures; EXPRESSED DURING: 4 anthesis, petal differentiation and expansion stage; CONTAINS InterPro DOMAIN/s: Autophagy-related protein 13 (InterPro:IPR018731); BEST Arabidopsis thaliana protein match is: unknown protein (TAIR:AT3G49590.2); Has 376 Blast hits to 291 proteins in 100 species: Archae - 0; Bacteria - 15; Metazoa - 70; Fungi - 108; Pla…	not assigned.unknown
			Bni1g087240.1	AT3G18760.1	391	3e-108	ribosomal protein S6 family protein | chr3:6457690-6459627 REVERSE	protein.synthesis.ribosomal protein.prokaryotic.unknown organellar.30S subunit.S6
			Bni1g087250.1	AT3G18740.1	418	1e-116	60S ribosomal protein L30 (RPL30C) | chr3:6453368-6454018 FORWARD	protein.synthesis.ribosomal protein.eukaryotic.60S subunit.L30
			Bni1g087260.1	AT3G18730.1	3671	3e-112	Symbols: TSK, MGO3, BRU1 | TSK (TONSOKU); protein binding | chr3:6445852-6453159 REVERSE	cell.cycle
			Bni1g087270.1	AT3G18715.1	153	9e-37	Symbols: IDL4 | IDL4 (INFLORESCENCE DEFICIENT IN ABSCISSION (IDA)-LIKE 4) | chr3:6441067-6441348 FORWARD	development.unspecified
			Bni1g087280.1	AT3G18710.1	652.7	2.5e-18	Symbols: PUB29, ATPUB29 | PUB29 (PLANT U-BOX 29); ubiquitin-protein ligase | chr3:6434083-6435561 REVERSE	RNA.regulation of transcription.PHOR1
			Bni1g087290.1	AT3G18690.1	347	4e-33	Symbols: MKS1 | MKS1 (MAP kinase substrate 1); protein binding | chr3:6429534-6430514 REVERSE	stress.biotic.signalling
			Bni1g087300.1	AT3G18680.1	1039	1e-25	aspartate/glutamate/uridylate kinase family protein | chr3:6427403-6429692 FORWARD	nucleotide metabolism.phosphotransfer and pyrophosphatases.uridylate kinase
			Bni1g087310.1	AT3G18670.1	1556	1.667e-55	ankyrin repeat family protein | chr3:6424135-6426471 REVERSE	cell.organisation
			Bni1g087320.1	AT3G18660.1	121	2e-27	Symbols: PGSIP1 | PGSIP1 (PLANT GLYCOGENIN-LIKE STARCH INITIATION PROTEIN 1); transferase, transferring glycosyl groups | chr3:6419031-6421982 REVERSE	cell wall.hemicellulose synthesis.glucuronoxylan
			Bni1g087330.1	AT3G18660.1	1095	2.25e-40	Symbols: PGSIP1 | PGSIP1 (PLANT GLYCOGENIN-LIKE STARCH INITIATION PROTEIN 1); transferase, transferring glycosyl groups | chr3:6419031-6421982 REVERSE	cell wall.hemicellulose synthesis.glucuronoxylan
			Bni1g087340.1	AT3G18650.1	190	2e-47	Symbols: agl103 | agl103 (AGAMOUS-LIKE 103); transcription factor | chr3:6417344-6418504 REVERSE	RNA.regulation of transcription.MADS box transcription factor family
			Bni1g087350.1	AT3G18630.1	942	0	uracil DNA glycosylase family protein | chr3:6410958-6413068 REVERSE	DNA.synthesis/chromatin structure
			Bni1g087360.1	AT3G18620.1	908	2e-82	zinc finger (DHHC type) family protein | chr3:6408318-6411064 FORWARD	RNA.regulation of transcription.unclassified
			Bni1g087370.1	AT3G18610.1	95.6	6e-19	Symbols: ATRANGAP1, PARLL1 | ATRANGAP1 (RAN GTPASE-ACTIVATING PROTEIN 1); nucleic acid binding / nucleotide binding | chr3:6404083-6407822 REVERSE	protein.synthesis.ribosome biogenesis.Pre-rRNA processing and modifications.snoRNPs
			Bni1g087380.1	AT3G18610.1	117	2e-25	Symbols: ATRANGAP1, PARLL1 | ATRANGAP1 (RAN GTPASE-ACTIVATING PROTEIN 1); nucleic acid binding / nucleotide binding | chr3:6404083-6407822 REVERSE	protein.synthesis.ribosome biogenesis.Pre-rRNA processing and modifications.snoRNPs
			Bni1g087390.1	AT3G18600.1	1429	3.5e-122	DEAD/DEAH box helicase, putative | chr3:6399571-6403348 REVERSE	DNA.synthesis/chromatin structure
			Bni1g087400.1	AT4G05320.2	2248	6e-70	Symbols: UBQ10 | UBQ10 (POLYUBIQUITIN 10); protein binding | chr4:2718170-2720308 FORWARD	protein.degradation.ubiquitin.ubiquitin
			Bni1g087410.1	AT3G18590.1	442.8	2e-13	plastocyanin-like domain-containing protein | chr3:6398670-6399337 FORWARD	misc.plastocyanin-like
			Bni1g087420.1	AT3G18580.1	706.7	3.5e-18	single-strand-binding family protein | chr3:6396931-6398190 REVERSE	RNA.regulation of transcription.unclassified
			Bni1g087430.1	AT3G18570.1	377	6e-104	glycine-rich protein / oleosin | chr3:6395860-6396606 REVERSE	lipid metabolism.TAG synthesis
			Bni1g087440.1	AT3G18560.1	214.6	1.5e-19	unknown protein | chr3:6393910-6394785 FORWARD	not assigned.unknown
			Bni1g087450.1	AT3G46840.1	242.8	4e-14	subtilase family protein | chr3:17251011-17254113 FORWARD	protein.degradation.subtilases
			Bni1g087470.1	AT3G18550.1	723.7	2.5e-17	Symbols: BRC1, TCP18, ATTCP18 | BRC1 (BRANCHED 1); transcription factor | chr3:6383769-6385604 FORWARD	RNA.regulation of transcription.TCP transcription factor family
			Bni1g087480.1	AT3G18520.1	1553	3.714e-21	Symbols: HDA15, ATHDA15 | HDA15; histone deacetylase | chr3:6361176-6365615 FORWARD	RNA.regulation of transcription.HDA
			Bni1g087500.1	AT3G18510.1	238	1e-62	unknown protein | chr3:6355664-6356153 FORWARD	not assigned.unknown

## Sheet: B3
Chr	Block	Size (Kb)	B. nigra	A. thaliana	Score	E-value	Gene Symbols (TAIR10)	Role
B3	BLOCK59	117.477	Bni3g015400.1	AT4G39910.1	1453	2e-178	Symbols: ATUBP3, UBP3 | ATUBP3 (ARABIDOPSIS THALIANA UBIQUITIN-SPECIFIC PROTEASE 3); ubiquitin-specific protease | chr4:18511575-18514338 REVERSE	protein.degradation.ubiquitin.ubiquitin protease
			Bni3g015410.1	AT4G39900.1	592	1e-77	unknown protein | chr4:18508370-18510553 REVERSE	not assigned.unknown
			Bni3g015430.1	AT5G54320.1	176	3e-43	unknown protein | chr5:22062805-22063914 FORWARD	not assigned.unknown
			Bni3g015440.1	AT4G39850.1	5533.7	1.5e-15	Symbols: PXA1, PED3, CTS | PXA1 (PEROXISOMAL ABC TRANSPORTER 1); ATPase, coupled to transmembrane movement of substances | chr4:18488519-18497136 FORWARD	transport.ABC transporters and multidrug resistance systems
			Bni3g015460.1	AT4G39840.1	944	5e-31	unknown protein | chr4:18484901-18486814 FORWARD	not assigned.unknown
			Bni3g015470.1	AT4G39820.1	844.7	7.5e-19	binding | chr4:18476007-18477943 REVERSE	not assigned.unknown
			Bni3g015480.1	AT4G39810.1	819	0	exonuclease/ nucleic acid binding | chr4:18474608-18475735 REVERSE	DNA.unspecified
			Bni3g015490.1	AT4G39780.1	664	1e-28	AP2 domain-containing transcription factor, putative | chr4:18457957-18459180 REVERSE	RNA.regulation of transcription.AP2/EREBP, APETALA2/Ethylene-responsive element binding protein family
			Bni3g015500.1	AT4G39770.1	1158	1e-155	trehalose-6-phosphate phosphatase, putative | chr4:18448980-18451293 REVERSE	minor CHO metabolism.trehalose.TPP
			Bni3g015510.1	AT4G39756.1	415.7	3.333e-16	kelch repeat-containing F-box family protein | chr4:18441756-18442880 FORWARD	protein.degradation.ubiquitin.E3.SCF.FBOX
			Bni3g015520.1	AT4G39753.1	391	1.333e-21	kelch repeat-containing F-box family protein | chr4:18440112-18441445 FORWARD	protein.degradation.ubiquitin.E3.SCF.FBOX
			Bni3g015530.1	AT4G39740.1	565	2e-160	electron transport SCO1/SenC family protein | chr4:18435293-18437136 REVERSE	mitochondrial electron transport / ATP synthesis.cytochrome c oxidase
			Bni3g015550.1	AT4G39730.1	460	6e-129	lipid-associated family protein | chr4:18432899-18433695 FORWARD	not assigned.no ontology
			Bni3g015560.1	AT4G39720.1	838	1.5e-45	VQ motif-containing protein | chr4:18429892-18430950 REVERSE	not assigned.no ontology
			Bni3g015570.1	AT4G39690.1	1361.1	2.052e-16	unknown protein | chr4:18417656-18421971 FORWARD	not assigned.unknown
			Bni3g015580.1	AT4G39680.1	1318	5e-37	SAP domain-containing protein | chr4:18414306-18417530 REVERSE	RNA.regulation of transcription.putative transcription regulator
			Bni3g015600.1	AT4G39670.1	474	5e-133	glycolipid binding / glycolipid transporter | chr4:18410172-18411000 FORWARD	not assigned.unknown
B3	BLOCK66	115.908	Bni3g016520.1	AT1G30380.1	557	2e-158	Symbols: PSAK | PSAK (photosystem I subunit K) | chr1:10722197-10723247 FORWARD	PS.lightreaction.photosystem I.PSI polypeptide subunits
			Bni3g016530.1	AT1G30360.1	1699	1.333e-56	Symbols: ERD4 | ERD4 (early-responsive to dehydration 4) | chr1:10715665-10718997 FORWARD	stress.abiotic.drought/salt
			Bni3g016540.1	AT1G30320.1	1194	2.5e-25	remorin family protein | chr1:10680246-10682954 FORWARD	RNA.regulation of transcription.unclassified
			Bni3g016550.1	AT1G30300.1	1166	0	unknown protein | chr1:10672998-10675368 FORWARD	not assigned.no ontology
			Bni3g016560.1	AT1G30280.1	929.3	1.802e-16	heat shock protein binding | chr1:10662663-10664668 REVERSE	not assigned.no ontology
			Bni3g016570.1	AT1G30270.1	1437	0	Symbols: CIPK23, SnRK3.23, ATCIPK23, LKS1 | CIPK23 (CBL-INTERACTING PROTEIN KINASE 23); kinase/ protein binding / protein serine/threonine kinase | chr1:10654857-10658897 FORWARD	protein.postranslational modification
			Bni3g016590.1	AT1G30240.2	2049.9	5e-12	unknown protein | chr1:10641099-10645935 REVERSE	not assigned.no ontology
			Bni3g016600.1	AT1G30230.1	900	0	elongation factor 1-beta / EF-1-beta | chr1:10638914-10640782 FORWARD	protein.synthesis.elongation
			Bni3g016610.1	AT1G30220.1	2000	0	Symbols: ATINT2, INT2 | INT2 (INOSITOL TRANSPORTER 2); carbohydrate transmembrane transporter/ sugar:hydrogen symporter | chr1:10632821-10635471 REVERSE	transport.sugars
			Bni3g016620.1	AT1G30210.1	354	1.3e-43	Symbols: TCP24, ATTCP24 | TCP24 (TEOSINTE BRANCHED1, CYCLOIDEA, AND PCF FAMILY 24); transcription factor | chr1:10627185-10630538 REVERSE	RNA.regulation of transcription.TCP transcription factor family
			Bni3g016630.1	AT1G30135.1	250	7e-66	Symbols: JAZ8, TIFY5A | JAZ8 (JASMONATE-ZIM-DOMAIN PROTEIN 8) | chr1:10596492-10597239 FORWARD	not assigned.unknown
			Bni3g016640.1	AT1G30130.1	870.7	2e-17	unknown protein | chr1:10587602-10589760 FORWARD	not assigned.unknown
			Bni3g016650.1	AT1G30120.1	1400	0	Symbols: PDH-E1 BETA | PDH-E1 BETA (PYRUVATE DEHYDROGENASE E1 BETA); pyruvate dehydrogenase (acetyl-transferring) | chr1:10584160-10586635 REVERSE	TCA / org transformation.TCA.pyruvate DH.E1
B3	BLOCK68	144.175	Bni3g016880.1	AT1G29640.1	313.8	5e-16	unknown protein | chr1:10355703-10356482 REVERSE	not assigned.unknown
			Bni3g016890.1	AT1G29530.1	306.4	3.333e-14	unknown protein | chr1:10324745-10326735 REVERSE	not assigned.unknown
			Bni3g016900.1	AT1G29520.1	559	7e-159	AWPM-19-like membrane family protein | chr1:10323655-10324743 FORWARD	transport.misc
			Bni3g016910.1	AT1G29450.1	633	1e-37	auxin-responsive protein, putative | chr1:10305951-10306499 REVERSE	hormone metabolism.auxin.induced-regulated-responsive-activated
			Bni3g016920.1	AT5G32440.1	567	6.667e-38	LOCATED IN: chloroplast; EXPRESSED IN: 24 plant structures; EXPRESSED DURING: 15 growth stages; CONTAINS InterPro DOMAIN/s: Ubiquitin system component Cue (InterPro:IPR003892); BEST Arabidopsis thaliana protein match is: unknown protein (TAIR:AT1G80040.1); Has 303 Blast hits to 289 proteins in 67 species: Archae - 0; Bacteria - 2; Metazoa - 74; Fungi - 21; Plants - 93; Viruses - 0; Other Eukaryot…	DNA.synthesis/chromatin structure
			Bni3g016930.1	AT1G29470.1	2647.6	3.333e-20	dehydration-responsive protein-related | chr1:10310245-10314048 REVERSE	stress.abiotic.drought/salt
			Bni3g016940.1	AT1G29380.1	769	3e-41	FUNCTIONS IN: molecular_function unknown; INVOLVED IN: biological_process unknown; LOCATED IN: endomembrane system; CONTAINS InterPro DOMAIN/s: X8 (InterPro:IPR012946); BEST Arabidopsis thaliana protein match is: unknown protein (TAIR:AT2G30933.2); Has 72661 Blast hits to 25630 proteins in 1396 species: Archae - 121; Bacteria - 23698; Metazoa - 22516; Fungi - 4473; Plants - 9059; Viruses - 967; O…	not assigned.no ontology
			Bni3g016950.1	AT1G29370.1	2065.9	2.857e-12	kinase-related | chr1:10277890-10283198 REVERSE	protein.postranslational modification
			Bni3g016960.1	AT1G29340.1	989	1e-33	Symbols: PUB17, ATPUB17 | PUB17 (PLANT U-BOX 17); ubiquitin-protein ligase | chr1:10264395-10266818 FORWARD	protein.degradation.ubiquitin.E3.RING
			Bni3g016970.1	AT1G29330.1	848	0	Symbols: ATERD2, AERD2, ERD2 | ERD2 (ENDOPLASMIC RETICULUM RETENTION DEFECTIVE 2); KDEL sequence binding / receptor | chr1:10258248-10261112 REVERSE	protein.targeting.secretory pathway.ER
			Bni3g016980.1	AT1G29320.1	1063	0	transducin family protein / WD-40 repeat family protein | chr1:10255321-10258343 FORWARD	not assigned.no ontology
			Bni3g016990.1	AT1G29300.1	827.8	2.5e-15	Symbols: UNE1 | UNE1 (unfertilized embryo sac 1) | chr1:10247780-10249594 REVERSE	development.unspecified
			Bni3g017000.1	AT1G29290.1	182	1e-45	unknown protein | chr1:10244966-10245572 FORWARD	not assigned.unknown
			Bni3g017010.1	AT1G29280.1	867	2e-25	Symbols: WRKY65, ATWRKY65 | WRKY65; transcription factor | chr1:10236367-10237467 FORWARD	RNA.regulation of transcription.WRKY domain transcription factor family
			Bni3g017020.1	AT1G29230.1	1207	0	Symbols: CIPK18, SnRK3.20, ATWL1, WL1 | CIPK18 (CBL-INTERACTING PROTEIN KINASE 18); ATP binding / kinase/ protein kinase/ protein serine/threonine kinase | chr1:10214860-10216422 FORWARD	protein.postranslational modification
			Bni3g017030.1	AT1G29240.1	853.6	8e-20	unknown protein | chr1:10216779-10219846 REVERSE	not assigned.unknown
			Bni3g017040.1	AT1G29250.1	531	1e-45	nucleic acid binding | chr1:10223266-10224727 REVERSE	not assigned.unknown
			Bni3g017050.1	AT1G29260.1	678	0	Symbols: PEX7, ATPEX7 | PEX7; peroxisome matrix targeting signal-2 binding / protein binding | chr1:10224815-10226205 FORWARD	protein.targeting.peroxisomes
			Bni3g017060.1	AT1G29195.1	416	4.5e-23	unknown protein | chr1:10202536-10203396 REVERSE	not assigned.unknown
			Bni3g017070.1	AT1G30170.1	77.8	2e-13	unknown protein | chr1:10607888-10609618 REVERSE	not assigned.unknown
			Bni3g017080.1	AT1G29170.1	2100	4.286e-24	Symbols: WAVE2, ATSCAR3, SCAR3 | WAVE2 | chr1:10190352-10194900 REVERSE	cell.organisation
			Bni3g017090.1	AT1G29160.1	502	2e-141	Dof-type zinc finger domain-containing protein | chr1:10183797-10184324 REVERSE	RNA.regulation of transcription.C2C2(Zn) DOF zinc finger family
			Bni3g017100.1	AT1G29150.1	1324	0	Symbols: ATS9, RPN6 | ATS9 (ARABIDOPSIS NON-ATPASE SUBUNIT 9) | chr1:10180518-10182703 FORWARD	protein.degradation.ubiquitin.proteasom
			Bni3g017110.1	AT1G29140.1	547	3e-155	pollen Ole e 1 allergen and extensin family protein | chr1:10178902-10180019 FORWARD	stress.abiotic.unspecified
B3	BLOCK72	112.303	Bni3g017560.1	AT1G28050.1	468	3.5e-35	zinc finger (B-box type) family protein | chr1:9775528-9777810 REVERSE	RNA.regulation of transcription.C2C2(Zn) CO-like, Constans-like zinc finger family
			Bni3g017570.1	AT1G27980.1	2174	0	Symbols: DPL1, ATDPL1 | DPL1; carboxy-lyase/ catalytic/ pyridoxal phosphate binding | chr1:9748737-9752769 FORWARD	lipid metabolism.'exotics' (steroids, squalene etc).sphingolipids
			Bni3g017580.1	AT1G27970.1	460	4e-129	Symbols: NTF2B | NTF2B (NUCLEAR TRANSPORT FACTOR 2B); Ran GTPase binding / protein transporter | chr1:9746811-9748467 FORWARD	protein.targeting.nucleus
			Bni3g017590.1	AT1G27960.1	1058.6	3.333e-19	Symbols: ECT9 | ECT9 (evolutionarily conserved C-terminal region 9) | chr1:9742188-9745787 REVERSE	not assigned.unknown
			Bni3g017600.1	AT1G27950.1	391	5e-108	Symbols: LTPG1 | LTPG1 (GLYCOSYLPHOSPHATIDYLINOSITOL-ANCHORED LIPID PROTEIN TRANSFER 1) | chr1:9740704-9742159 FORWARD	lipid metabolism.lipid transfer proteins etc
			Bni3g017610.1	AT1G27910.1	2394	3.333e-47	Symbols: PUB45, ATPUB45 | PUB45 (PLANT U-BOX 45); ubiquitin-protein ligase | chr1:9720736-9724714 REVERSE	protein.degradation.ubiquitin.E3.RING
			Bni3g017620.1	AT1G27900.1	1968	0	RNA helicase, putative | chr1:9715453-9720568 REVERSE	RNA.processing.RNA helicase
			Bni3g017630.1	AT1G27850.1	2930.6	2.333e-20	unknown protein | chr1:9698417-9703941 FORWARD	DNA.synthesis/chromatin structure
			Bni3g017640.1	AT1G27770.1	3778	0	Symbols: ACA1, PEA1 | ACA1 (AUTO-INHIBITED CA2+-ATPASE 1); calcium channel/ calcium-transporting ATPase/ calmodulin binding | chr1:9671638-9676157 REVERSE	transport.calcium
			Bni3g017650.1	AT1G27760.3	1447	4e-159	Symbols: SAT32, ATSAT32 | interferon-related developmental regulator family protein / IFRD protein family | chr1:9668584-9671616 FORWARD	not assigned.no ontology
			Bni3g017660.1	AT1G27752.1	2529.6	3.333e-20	FUNCTIONS IN: molecular_function unknown; INVOLVED IN: biological_process unknown; LOCATED IN: chloroplast; CONTAINS InterPro DOMAIN/s: Ubiquitin system component Cue (InterPro:IPR003892); Has 330 Blast hits to 312 proteins in 96 species: Archae - 0; Bacteria - 26; Metazoa - 143; Fungi - 77; Plants - 32; Viruses - 0; Other Eukaryotes - 52 (source: NCBI BLink). | chr1:9662085-9667468 FORWARD	not assigned.no ontology
			Bni3g017670.1	AT1G27740.1	1555	3.333e-56	basic helix-loop-helix (bHLH) family protein | chr1:9654688-9656089 FORWARD	RNA.regulation of transcription.bHLH,Basic Helix-Loop-Helix family
			Bni3g017690.1	AT1G27730.1	464	4.5e-33	Symbols: STZ, ZAT10 | STZ (salt tolerance zinc finger); nucleic acid binding / transcription factor/ transcription repressor/ zinc ion binding | chr1:9648141-9649073 REVERSE	RNA.regulation of transcription.C2H2 zinc finger family
			Bni3g017700.1	AT1G27700.1	743	1e-92	protein binding | chr1:9640198-9641901 REVERSE	not assigned.unknown
			Bni3g017710.1	AT1G27695.1	260	5e-69	glycine-rich protein | chr1:9639024-9640151 FORWARD	not assigned.no ontology.glycine rich proteins
			Bni3g017720.1	AT1G27690.1	1419	0	unknown protein | chr1:9636594-9638577 FORWARD	not assigned.unknown
B3	BLOCK76	129.065	Bni3g018040.1	AT1G24280.1	1814	0	Symbols: G6PD3 | G6PD3 (GLUCOSE-6-PHOSPHATE DEHYDROGENASE 3); glucose-6-phosphate dehydrogenase | chr1:8609445-8612580 FORWARD	OPP.oxidative PP.G6PD
			Bni3g018050.1	AT1G27420.1	464.8	2e-14	kelch repeat-containing F-box family protein | chr1:9519108-9520520 FORWARD	protein.degradation.ubiquitin.E3.SCF.FBOX
			Bni3g018060.1	AT1G24310.1	1126	1.333e-21	unknown protein | chr1:8624061-8626405 FORWARD	not assigned.unknown
			Bni3g018070.1	AT1G24330.1	2526	6.667e-142	armadillo/beta-catenin repeat family protein / U-box domain-containing family protein | chr1:8631779-8634835 FORWARD	protein.degradation.ubiquitin.E3.RING
			Bni3g018080.1	AT1G24350.3	569.9	2.5e-12	INVOLVED IN: biological_process unknown; EXPRESSED IN: 24 plant structures; EXPRESSED DURING: 15 growth stages; CONTAINS InterPro DOMAIN/s: Acid phosphatase/vanadium-dependent haloperoxidase related (InterPro:IPR003832); BEST Arabidopsis thaliana protein match is: unknown protein (TAIR:AT1G67600.1); Has 626 Blast hits to 626 proteins in 204 species: Archae - 0; Bacteria - 365; Metazoa - 0; Fungi …	not assigned.unknown
			Bni3g018090.1	AT1G24360.1	944	0	3-oxoacyl-(acyl-carrier protein) reductase, chloroplast / 3-ketoacyl-acyl carrier protein reductase | chr1:8640582-8643478 FORWARD	lipid metabolism.FA synthesis and FA elongation.ACP oxoacyl reductase
			Bni3g018100.1	AT1G24440.1	942	1e-126	protein binding / zinc ion binding | chr1:8662019-8663964 FORWARD	protein.degradation.ubiquitin.E3.RING
			Bni3g018110.1	AT1G24460.1	4331.7	7.501e-18	unknown protein | chr1:8666072-8672651 FORWARD	cell.organisation
			Bni3g018120.1	AT1G24510.1	2196	0	T-complex protein 1 epsilon subunit, putative / TCP-1-epsilon, putative / chaperonin, putative | chr1:8685271-8688227 REVERSE	protein.postranslational modification
			Bni3g018130.1	AT1G24520.1	240.6	1e-19	Symbols: BCP1 | BCP1 | chr1:8688629-8689268 FORWARD	development.unspecified
			Bni3g018140.1	AT1G24530.1	174	3e-43	transducin family protein / WD-40 repeat family protein | chr1:8693227-8694705 FORWARD	not assigned.no ontology
			Bni3g018150.1	AT1G24560.1	1939	2.5e-32	unknown protein | chr1:8702385-8705848 FORWARD	not assigned.unknown
			Bni3g018170.1	AT1G24575.1	75.8	1e-13	unknown protein | chr1:8711036-8711528 REVERSE	not assigned.unknown
			Bni3g018180.1	AT1G24577.1	123	7e-28	unknown protein | chr1:8712478-8713032 REVERSE	not assigned.no ontology
			Bni3g018190.1	AT1G24590.1	732	3.334e-30	Symbols: DRNL, DRN-LIKE, SOB2, ESR2 | DRNL (DORNROSCHEN-LIKE); DNA binding / transcription factor | chr1:8714389-8715309 REVERSE	RNA.regulation of transcription.AP2/EREBP, APETALA2/Ethylene-responsive element binding protein family
			Bni3g018200.1	AT1G24600.1	133	7e-31	unknown protein | chr1:8720309-8720721 FORWARD	not assigned.unknown
			Bni3g018210.1	AT1G24620.1	434	3e-121	polcalcin, putative / calcium-binding pollen allergen, putative | chr1:8723712-8724459 REVERSE	signalling.calcium
			Bni3g018220.1	AT1G24625.1	436	1e-121	Symbols: ZFP7 | ZFP7 (ZINC FINGER PROTEIN 7); nucleic acid binding / transcription factor/ zinc ion binding | chr1:8725883-8727212 REVERSE	RNA.regulation of transcription.C2H2 zinc finger family
			Bni3g018230.1	AT1G24706.1	620	3e-177	unknown protein | chr1:8741940-8755558 FORWARD	not assigned.unknown
			Bni3g018240.1	AT1G24706.2	4688.7	3.75e-16	unknown protein | chr1:8741940-8755558 FORWARD	not assigned.unknown
			Bni3g018250.1	AT1G24735.2	637	3e-31	O-methyltransferase | chr1:8757977-8759448 FORWARD	secondary metabolism.phenylpropanoids.lignin biosynthesis.CCoAOMT
			Bni3g018260.1	AT1G24764.1	2115	0	Symbols: ATMAP70-2 | ATMAP70-2 (microtubule-associated proteins 70-2); microtubule binding | chr1:8759533-8763355 REVERSE	cell.organisation
			Bni3g018270.1	AT1G24793.1	885	2.03e-75	UDP-3-O-[3-hydroxymyristoyl] N-acetylglucosamine deacetylase | chr1:8767562-8769438 FORWARD	not assigned.no ontology
			Bni3g018280.1	AT5G57890.1	949.8	4.5e-15	anthranilate synthase beta subunit, putative | chr5:23447407-23449679 REVERSE	amino acid metabolism.synthesis.aromatic aa.tryptophan.anthranilate synthase
			Bni3g018290.1	AT1G25240.1	421	3e-23	epsin N-terminal homology (ENTH) domain-containing protein / clathrin assembly protein-related | chr1:8845231-8846493 FORWARD	not assigned.no ontology.epsin N-terminal homology (ENTH) domain-containing protein
B3	BLOCK78	147.527	Bni3g018530.1	AT1G25560.1	899.6	1.4e-19	Symbols: TEM1 | TEM1 (TEMPRANILLO 1); transcription factor | chr1:8981677-8983041 REVERSE	RNA.regulation of transcription.AP2/EREBP, APETALA2/Ethylene-responsive element binding protein family
			Bni3g018540.1	AT1G22570.1	798.7	1.75e-17	proton-dependent oligopeptide transport (POT) family protein | chr1:7976620-7978573 REVERSE	transport.peptides and oligopeptides
			Bni3g018550.1	AT5G37470.1	133	5e-30	unknown protein | chr5:14861503-14863392 REVERSE	not assigned.unknown
			Bni3g018560.1	AT1G25682.1	942	0	cell cycle control protein-related | chr1:9002285-9004646 REVERSE	cell.cycle
			Bni3g018570.1	AT1G26090.1	1449	1.5e-108	unknown protein | chr1:9020380-9022769 FORWARD	not assigned.unknown
			Bni3g018580.1	AT1G26100.1	666	0	cytochrome B561 family protein | chr1:9022542-9024081 REVERSE	redox.ascorbate and glutathione
			Bni3g018590.1	AT1G26110.1	1663	0	unknown protein | chr1:9024345-9027786 REVERSE	not assigned.unknown
			Bni3g018600.1	AT1G26120.1	1251	0	esterase-related | chr1:9028395-9031485 REVERSE	not assigned.no ontology
			Bni3g018610.1	AT1G26160.1	722	0	metal-dependent phosphohydrolase HD domain-containing protein | chr1:9044441-9046979 REVERSE	not assigned.no ontology
			Bni3g018620.1	AT1G26180.1	759	0	unknown protein | chr1:9054744-9056852 FORWARD	not assigned.unknown
			Bni3g018630.1	AT1G26190.1	2615	1e-27	phosphoribulokinase/uridine kinase family protein | chr1:9057096-9061086 REVERSE	nucleotide metabolism.salvage.nucleoside kinases.uridine kinase
			Bni3g018640.1	AT1G26200.1	858	0	FUNCTIONS IN: molecular_function unknown; INVOLVED IN: biological_process unknown; LOCATED IN: integral to membrane; CONTAINS InterPro DOMAIN/s: Longevity assurance, LAG1/LAC1 (InterPro:IPR016439), TRAM, LAG1 and CLN8 homology (InterPro:IPR006634); BEST Arabidopsis thaliana protein match is: LAG13 (LAG1 LONGEVITY ASSURANCE HOMOLOG 3) (TAIR:AT1G13580.2). | chr1:9063471-9064914 REVERSE	not assigned.no ontology
			Bni3g018650.1	AT1G26210.1	524	3e-36	unknown protein | chr1:9067039-9068207 FORWARD	not assigned.unknown
			Bni3g018660.1	AT1G26220.1	194	7e-49	GCN5-related N-acetyltransferase (GNAT) family protein | chr1:9071140-9071861 FORWARD	misc.GCN5-related N-acetyltransferase
			Bni3g018670.1	AT1G26240.1	8525.7	1.905e-18	proline-rich extensin-like family protein | chr1:9078140-9079576 REVERSE	cell wall.cell wall proteins.HRGP
			Bni3g018680.1	AT1G26240.1	6853.7	3.125e-18	proline-rich extensin-like family protein | chr1:9078140-9079576 REVERSE	cell wall.cell wall proteins.HRGP
			Bni3g018690.1	AT1G26270.1	1323	1.667e-55	phosphatidylinositol 3- and 4-kinase family protein | chr1:9089524-9092457 REVERSE	protein.degradation.ubiquitin
			Bni3g018700.1	AT1G26310.1	795	3e-25	Symbols: CAL, CAL1, agl10 | CAL (CAULIFLOWER); DNA binding / transcription factor | chr1:9100153-9103603 REVERSE	RNA.regulation of transcription.MADS box transcription factor family
			Bni3g018710.1	AT1G26360.1	1072.9	3.333e-12	Symbols: ATMES13, MES13 | MES13 (METHYL ESTERASE 13); hydrolase | chr1:9118948-9121217 REVERSE	not assigned.no ontology
			Bni3g018720.1	AT1G26370.1	422.6	3.333e-20	RNA helicase, putative | chr1:9121492-9125557 REVERSE	RNA.processing.RNA helicase
			Bni3g018730.1	AT1G26420.1	1078.9	1.5e-11	FAD-binding domain-containing protein | chr1:9141567-9143304 REVERSE	misc.nitrilases, *nitrile lyases, berberine bridge enzymes, reticuline oxidases, troponine reductases
			Bni3g018740.1	AT1G26480.1	1057	0	Symbols: GRF12, GF14 IOTA | GRF12 (GENERAL REGULATORY FACTOR 12); protein binding / protein phosphorylated amino acid binding | chr1:9156329-9157950 REVERSE	signalling.14-3-3 proteins
			Bni3g018750.1	AT5G38280.1	636	0	Symbols: PR5K | PR5K; kinase/ transmembrane receptor protein serine/threonine kinase | chr5:15293121-15297323 REVERSE	signalling.receptor kinases.thaumatin like
			Bni3g018760.1	AT1G22000.1	230.7	2e-16	F-box family protein | chr1:7744189-7747123 FORWARD	protein.degradation.ubiquitin.E3.SCF.FBOX
			Bni3g018770.1	AT5G38280.1	735.8	3e-15	Symbols: PR5K | PR5K; kinase/ transmembrane receptor protein serine/threonine kinase | chr5:15293121-15297323 REVERSE	signalling.receptor kinases.thaumatin like
			Bni3g018780.1	AT1G26550.1	509	5e-144	peptidyl-prolyl cis-trans isomerase PPIC-type family protein | chr1:9171130-9172940 FORWARD	cell.cycle.peptidylprolyl isomerase
			Bni3g018790.1	AT1G26560.1	1830	0	Symbols: BGLU40 | BGLU40 (BETA GLUCOSIDASE 40); catalytic/ cation binding / hydrolase, hydrolyzing O-glycosyl compounds | chr1:9178378-9181835 FORWARD	misc.gluco-, galacto- and mannosidases
			Bni3g018800.1	AT1G26580.1	323.6	3e-20	FUNCTIONS IN: molecular_function unknown; INVOLVED IN: biological_process unknown; LOCATED IN: cellular_component unknown; EXPRESSED IN: 24 plant structures; EXPRESSED DURING: 15 growth stages; BEST Arabidopsis thaliana protein match is: myb family transcription factor / ELM2 domain-containing protein (TAIR:AT2G03470.1); Has 82 Blast hits to 82 proteins in 12 species: Archae - 0; Bacteria - 0; Me…	RNA.regulation of transcription.MYB domain transcription factor family
			Bni3g018810.1	AT1G26610.1	254.7	5e-18	zinc finger (C2H2 type) family protein | chr1:9193350-9195280 FORWARD	RNA.regulation of transcription.C2H2 zinc finger family
			Bni3g018820.1	AT1G26600.1	125	3e-28	Symbols: CLE9 | CLE9 (CLAVATA3/ESR-RELATED 9); protein binding / receptor binding | chr1:9191607-9192401 FORWARD	development.unspecified
			Bni3g018830.1	AT1G26610.1	1171.8	5e-16	zinc finger (C2H2 type) family protein | chr1:9193350-9195280 FORWARD	RNA.regulation of transcription.C2H2 zinc finger family
			Bni3g018840.1	AT1G26620.1	1195.8	8.571e-16	unknown protein | chr1:9195838-9199669 REVERSE	not assigned.unknown
			Bni3g018850.1	AT1G26630.1	603	5e-172	Symbols: FBR12, ATELF5A-2, ELF5A-2 | FBR12 (FUMONISIN B1-RESISTANT12); translation initiation factor | chr1:9205836-9207383 FORWARD	protein.synthesis.initiation
			Bni3g018860.1	AT1G26690.1	391	5e-108	emp24/gp25L/p24 family protein | chr1:9224145-9225775 REVERSE	transport.misc
			Bni3g018870.1	AT1G35350.1	1865	0	LOCATED IN: integral to membrane; EXPRESSED IN: 18 plant structures; EXPRESSED DURING: 9 growth stages; CONTAINS InterPro DOMAIN/s: EXS, C-terminal (InterPro:IPR004342), SPX, N-terminal (InterPro:IPR004331); BEST Arabidopsis thaliana protein match is: EXS family protein / ERD1/XPR1/SYG1 family protein (TAIR:AT1G26730.1); Has 734 Blast hits to 697 proteins in 158 species: Archae - 0; Bacteria - 21…	transport.phosphate
B3	BLOCK85	139.523	Bni3g020370.1	AT4G34450.1	3713	0	coatomer gamma-2 subunit, putative / gamma-2 coat protein, putative / gamma-2 COP, putative | chr4:16471835-16477021 FORWARD	cell.vesicle transport
			Bni3g020380.1	AT4G34460.4	1138	3e-32	Symbols: AGB1, ELK4, ATAGB1 | AGB1 (GTP BINDING PROTEIN BETA 1); GTPase/ nucleotide binding / protein binding | chr4:16477106-16479528 REVERSE	signalling.G-proteins
			Bni3g020390.1	AT4G34490.1	1679.9	5e-12	Symbols: ATCAP1, CAP 1, CAP1 | ATCAP1 (ARABIDOPSIS THALIANA CYCLASE ASSOCIATED PROTEIN 1); actin binding | chr4:16484530-16487417 REVERSE	DNA.unspecified
			Bni3g020400.1	AT4G34520.1	1416.5	3.337e-14	Symbols: FAE1, KCS18 | KCS18; acyltransferase/ fatty acid elongase | chr4:16494205-16495842 FORWARD	lipid metabolism.FA synthesis and FA elongation.fatty acid elongase
			Bni3g020410.1	AT4G34530.1	186.8	2.5e-13	Symbols: CIB1 | CIB1 (CRYPTOCHROME-INTERACTING BASIC-HELIX-LOOP-HELIX 1); DNA binding / transcription factor | chr4:16498391-16500174 FORWARD	RNA.regulation of transcription.bHLH,Basic Helix-Loop-Helix family
			Bni3g020420.1	AT4G34550.1	171.5	5e-14	FUNCTIONS IN: molecular_function unknown; INVOLVED IN: biological_process unknown; LOCATED IN: cellular_component unknown; BEST Arabidopsis thaliana protein match is: F-box family protein (TAIR:AT2G16365.3); Has 23 Blast hits to 23 proteins in 4 species: Archae - 0; Bacteria - 0; Metazoa - 0; Fungi - 0; Plants - 23; Viruses - 0; Other Eukaryotes - 0 (source: NCBI BLink). | chr4:16503201-16504040 …	not assigned.unknown
			Bni3g020430.1	AT4G34580.1	1974	0	Symbols: COW1, SRH1 | COW1 (CAN OF WORMS1); phosphatidylinositol transporter/ transporter | chr4:16515327-16519534 FORWARD	transport.misc
			Bni3g020440.1	AT4G34590.1	327	5e-89	Symbols: ATB2, GBF6, AtbZIP11, BZIP11 | GBF6 (G-BOX BINDING FACTOR 6); DNA binding / protein heterodimerization/ transcription factor | chr4:16521861-16523230 FORWARD	RNA.regulation of transcription.bZIP transcription factor family
			Bni3g020450.1	AT4G34600.1	210	4e-54	unknown protein | chr4:16529225-16530199 FORWARD	not assigned.unknown
			Bni3g020460.1	AT4G34640.1	1469	0	Symbols: SQS1, ERG9 | SQS1 (SQUALENE SYNTHASE 1); farnesyl-diphosphate farnesyltransferase | chr4:16538282-16541926 FORWARD	lipid metabolism.'exotics' (steroids, squalene etc).squalene synthase
			Bni3g020470.1	AT4G34660.1	1471	0	SH3 domain-containing protein 2 (SH3P2) | chr4:16545197-16548453 REVERSE	cell.vesicle transport
			Bni3g020480.1	AT4G34670.1	922	0	40S ribosomal protein S3A (RPS3aB) | chr4:16548618-16550453 FORWARD	protein.synthesis.ribosomal protein.eukaryotic.40S subunit.S3A
			Bni3g020490.1	AT4G34680.1	737.7	2.5e-16	GATA transcription factor 3, putative (GATA-3) | chr4:16553408-16554740 FORWARD	RNA.regulation of transcription.C2C2(Zn) GATA transcription factor family
			Bni3g020500.1	AT4G34700.1	480	4e-135	complex 1 family protein / LVR family protein | chr4:16556825-16558846 FORWARD	mitochondrial electron transport / ATP synthesis
			Bni3g020510.1	AT1G30925.1	87.7	2e-16	phospholipase C | chr1:11009888-11011792 REVERSE	protein.degradation.ubiquitin.E3.SCF.FBOX
			Bni3g020520.1	AT4G34710.1	1414	3.333e-22	Symbols: ADC2, SPE2, ATADC2 | ADC2 (ARGININE DECARBOXYLASE 2); arginine decarboxylase | chr4:16560062-16562969 REVERSE	polyamine metabolism.synthesis.arginine decarboxylase
			Bni3g020530.1	AT4G34720.1	704	0	Symbols: AVA-P1, VHA-C1, ATVHA-C1 | AVA-P1; ATPase/ proton-transporting ATPase, rotational mechanism | chr4:16567824-16569295 REVERSE	transport.p- and v-ATPases.H+-transporting two-sector ATPase
			Bni3g020540.1	AT4G34750.1	234	2.5e-24	auxin-responsive protein, putative / small auxin up RNA (SAUR_E) | chr4:16577482-16578452 FORWARD	hormone metabolism.auxin.induced-regulated-responsive-activated
			Bni3g020550.1	AT4G34760.1	404	2e-112	auxin-responsive family protein | chr4:16582183-16582879 REVERSE	hormone metabolism.auxin.induced-regulated-responsive-activated
			Bni3g020560.1	AT4G34770.1	434	2e-121	auxin-responsive family protein | chr4:16591229-16591892 FORWARD	hormone metabolism.auxin.induced-regulated-responsive-activated
			Bni3g020570.1	AT4G34790.1	291	2e-78	auxin-responsive family protein | chr4:16594469-16595153 FORWARD	hormone metabolism.auxin.induced-regulated-responsive-activated
			Bni3g020580.1	AT4G34800.1	281	2e-75	auxin-responsive family protein | chr4:16596860-16597144 FORWARD	hormone metabolism.auxin.induced-regulated-responsive-activated
			Bni3g020590.1	AT4G34840.1	434	4e-121	Symbols: ATMTN2, ATMTAN2, MTN2, MTAN2 | ATMTN2; methylthioadenosine nucleosidase | chr4:16606274-16608024 FORWARD	amino acid metabolism.synthesis.aspartate family.methionine
B3	BLOCK88	147.005	Bni3g020950.1	AT4G23496.1	256	9e-68	Symbols: SP1L5 | SP1L5 (SPIRAL1-LIKE5) | chr4:12257676-12258411 REVERSE	not assigned.unknown
			Bni3g020960.1	AT4G23420.1	1041	0	short-chain dehydrogenase/reductase (SDR) family protein | chr4:12225607-12228718 FORWARD	misc.short chain dehydrogenase/reductase (SDR)
			Bni3g020970.1	AT4G23130.2	1788	2.5e-164	Symbols: CRK5, RLK6 | CRK5 (CYSTEINE-RICH RLK5); kinase | chr4:12117598-12120134 REVERSE	signalling.receptor kinases.DUF 26
			Bni3g020980.1	AT4G23250.1	429.6	3.25e-13	Symbols: EMB1290, DUF26-21 | EMB1290 (EMBRYO DEFECTIVE 1290); kinase/ protein kinase | chr4:12162004-12167026 REVERSE	signalling.receptor kinases.DUF 26
			Bni3g020990.1	AT4G23100.1	1578	0	Symbols: RML1, PAD2, GSH1, CAD2, ATECS1, GSHA | GSH1 (GLUTAMATE-CYSTEINE LIGASE); glutamate-cysteine ligase | chr4:12103161-12107299 REVERSE	redox.ascorbate and glutathione.glutathione
			Bni3g021000.1	AT4G23060.1	1019.7	2.515e-12	Symbols: IQD22 | IQD22 (IQ-domain 22); calmodulin binding | chr4:12087203-12090575 FORWARD	signalling.calcium
			Bni3g021010.1	AT4G23020.2	720.6	4.08e-14	unknown protein | chr4:12066194-12068442 REVERSE	not assigned.unknown
			Bni3g021020.1	AT4G22990.1	474	4e-133	SPX (SYG1/Pho81/XPR1) domain-containing protein | chr4:12048186-12051796 REVERSE	not assigned.no ontology
			Bni3g021030.1	AT4G22990.1	178	2e-44	SPX (SYG1/Pho81/XPR1) domain-containing protein | chr4:12048186-12051796 REVERSE	not assigned.no ontology
			Bni3g021040.1	AT4G22980.1	1131	5e-30	FUNCTIONS IN: molecular_function unknown; INVOLVED IN: biological_process unknown; LOCATED IN: chloroplast; EXPRESSED IN: 13 plant structures; EXPRESSED DURING: 9 growth stages; BEST Arabidopsis thaliana protein match is: catalytic/ pyridoxal phosphate binding (TAIR:AT5G51920.1); Has 294 Blast hits to 268 proteins in 91 species: Archae - 4; Bacteria - 15; Metazoa - 79; Fungi - 66; Plants - 107; V…	not assigned.unknown
			Bni3g021050.1	AT4G22950.1	632	0	Symbols: AGL19, GL19 | AGL19 (AGAMOUS-LIKE 19); transcription factor | chr4:12023915-12027421 REVERSE	RNA.regulation of transcription.MADS box transcription factor family
			Bni3g021060.1	AT4G23190.1	868	0	Symbols: CRK11, AT-RLK3 | CRK11 (CYSTEINE-RICH RLK11); kinase/ protein kinase | chr4:12141032-12143833 REVERSE	signalling.receptor kinases.DUF 26
			Bni3g021070.1	AT4G23190.1	282.5	1e-14	Symbols: CRK11, AT-RLK3 | CRK11 (CYSTEINE-RICH RLK11); kinase/ protein kinase | chr4:12141032-12143833 REVERSE	signalling.receptor kinases.DUF 26
			Bni3g021080.1	AT4G23190.1	856.9	1.5e-11	Symbols: CRK11, AT-RLK3 | CRK11 (CYSTEINE-RICH RLK11); kinase/ protein kinase | chr4:12141032-12143833 REVERSE	signalling.receptor kinases.DUF 26
B3	BLOCK102	117.528	Bni3g022890.1	AT3G09925.1	293	6e-79	pollen Ole e 1 allergen and extensin family protein | chr3:3051868-3052784 REVERSE	stress.abiotic.unspecified
			Bni3g022900.1	AT3G09940.1	287	1e-76	Symbols: MDHAR, ATMDAR3 | MDHAR (MONODEHYDROASCORBATE REDUCTASE); monodehydroascorbate reductase (NADH) | chr3:3056375-3059148 REVERSE	redox.ascorbate and glutathione.ascorbate
			Bni3g022910.1	AT3G09980.1	674	0	unknown protein | chr3:3069231-3071429 FORWARD	not assigned.unknown
			Bni3g022920.1	AT3G10020.1	323	4e-23	unknown protein | chr3:3091043-3091766 REVERSE	not assigned.unknown
			Bni3g022930.1	AT3G10040.1	422.8	5e-15	transcription factor | chr3:3096415-3098071 REVERSE	RNA.regulation of transcription.Trihelix, Triple-Helix transcription factor family
			Bni3g022940.1	AT3G10050.1	1606	0	Symbols: OMR1 | OMR1 (L-O-METHYLTHREONINE RESISTANT 1); L-threonine ammonia-lyase | chr3:3098725-3101761 REVERSE	amino acid metabolism.synthesis.branched chain group.isoleucine specific.threonine ammonia-lyase
			Bni3g022960.1	AT3G10140.1	1049	0	Symbols: RECA3 | RECA3 (recA homolog 3); ATP binding / DNA binding / DNA-dependent ATPase/ nucleoside-triphosphatase/ nucleotide binding | chr3:3134873-3137417 FORWARD	DNA.synthesis/chromatin structure
			Bni3g022970.1	AT3G10180.1	3925	1.75e-56	kinesin motor protein-related | chr3:3143474-3154644 REVERSE	cell.organisation
			Bni3g022980.1	AT3G10195.1	89.7	9e-18	Encodes a defensin-like (DEFL) family protein. | chr3:3156551-3157011 REVERSE	stress.biotic.PR-proteins.plant defensins
			Bni3g022990.1	AT3G08505.1	846	4e-43	zinc finger (CCCH-type/C3HC4-type RING finger) family protein | chr3:2580077-2582129 REVERSE	protein.degradation.ubiquitin.E3.RING
			Bni3g023000.1	AT3G08500.1	983	2e-91	Symbols: MYB83, AtMYB83 | MYB83 (myb domain protein 83); DNA binding / transcription factor | chr3:2576794-2578246 REVERSE	RNA.regulation of transcription.MYB domain transcription factor family
			Bni3g023010.1	AT3G08040.1	1392	0	Symbols: FRD3, MAN1 | FRD3 (FERRIC REDUCTASE DEFECTIVE 3); antiporter/ transporter | chr3:2566277-2569499 REVERSE	metal handling.acquisition
			Bni3g023020.1	AT3G08010.1	1170	0	Symbols: ATAB2 | ATAB2; RNA binding | chr3:2555971-2557505 FORWARD	not assigned.unknown
			Bni3g023030.1	AT3G07980.1	4257.6	1e-19	Symbols: MAPKKK6, MAP3KE2 | MAPKKK6; ATP binding / binding / kinase/ protein kinase/ protein serine/threonine kinase/ protein tyrosine kinase | chr3:2543616-2551225 REVERSE	signalling.MAP kinases
			Bni3g023040.1	AT3G07970.1	1132	0	Symbols: QRT2 | QRT2 (QUARTET 2); polygalacturonase | chr3:2541006-2543432 FORWARD	cell wall.degradation.pectate lyases and polygalacturonases
			Bni3g023050.1	AT3G07960.1	2600	2.333e-107	phosphatidylinositol-4-phosphate 5-kinase family protein | chr3:2534887-2538372 FORWARD	signalling.phosphinositides.phosphatidylinositol-4-phosphate 5-kinase
			Bni3g023060.1	AT3G07940.1	1294.6	1e-19	zinc finger and C2 domain protein, putative | chr3:2529204-2531533 FORWARD	RNA.regulation of transcription.C2H2 zinc finger family
			Bni3g023070.1	AT3G07910.1	190	3e-48	FUNCTIONS IN: molecular_function unknown; INVOLVED IN: biological_process unknown; LOCATED IN: endomembrane system; EXPRESSED IN: 24 plant structures; EXPRESSED DURING: 15 growth stages; CONTAINS InterPro DOMAIN/s: Reactive oxygen species modulator 1 (InterPro:IPR018450); Has 146 Blast hits to 146 proteins in 65 species: Archae - 0; Bacteria - 0; Metazoa - 110; Fungi - 6; Plants - 24; Viruses - 0…	not assigned.unknown
			Bni3g023080.1	AT3G07890.1	1259	0	RabGAP/TBC domain-containing protein | chr3:2516304-2519375 REVERSE	signalling.G-proteins
			Bni3g023090.1	AT3G07880.1	811	2e-53	Rho GDP-dissociation inhibitor family protein | chr3:2513971-2515823 FORWARD	signalling.G-proteins
			Bni3g023100.1	AT3G07870.1	1281	1e-133	F-box family protein | chr3:2510783-2512394 FORWARD	protein.degradation.ubiquitin.E3.SCF.FBOX
			Bni3g023110.1	AT3G07860.1	551	2e-156	unknown protein | chr3:2507880-2509509 FORWARD	not assigned.unknown
			Bni3g023120.1	AT3G14040.1	729	1.5e-21	exopolygalacturonase / galacturan 1,4-alpha-galacturonidase / pectinase | chr3:4648348-4650319 REVERSE	cell wall.degradation.pectate lyases and polygalacturonases
			Bni3g023130.1	AT3G07840.1	343	7e-94	polygalacturonase, putative / pectinase, putative | chr3:2501893-2503565 REVERSE	cell wall.degradation.pectate lyases and polygalacturonases
			Bni3g023140.1	AT3G07840.1	224	3e-58	polygalacturonase, putative / pectinase, putative | chr3:2501893-2503565 REVERSE	cell wall.degradation.pectate lyases and polygalacturonases
B3	BLOCK194	110.675	Bni3g047770.1	AT2G17975.1	898	0	zinc finger (Ran-binding) family protein | chr2:7822074-7824005 REVERSE	RNA.RNA binding
			Bni3g047780.1	AT2G17972.1	133	1e-30	unknown protein | chr2:7821585-7822330 FORWARD	not assigned.unknown
			Bni3g047790.1	AT1G17150.1	416	2e-27	glycoside hydrolase family 28 protein / polygalacturonase (pectinase) family protein | chr1:5865707-5867495 FORWARD	cell wall.degradation.pectate lyases and polygalacturonases
B3	BLOCK210	140.871	Bni3g058160.1	AT1G76950.1	2773	1e-50	Symbols: PRAF1 | PRAF1; Ran GTPase binding / chromatin binding / zinc ion binding | chr1:28906523-28911564 FORWARD	cell.division
			Bni3g058170.1	AT1G76952.1	258.6	5e-21	Symbols: IDL5 | IDL5 (INFLORESCENCE DEFICIENT IN ABSCISSION (IDA)-LIKE 5) | chr1:28914284-28914952 REVERSE	development.unspecified
			Bni3g058180.1	AT2G16592.1	67.9	4e-11	Encodes a Protease inhibitor/seed storage/LTP family protein | chr2:7196176-7196721 FORWARD	not assigned.no ontology
			Bni3g058190.1	AT1G76970.1	1053.8	3.333e-15	VHS domain-containing protein / GAT domain-containing protein | chr1:28922666-28925404 REVERSE	cell.vesicle transport
			Bni3g058200.1	AT1G76980.2	504.6	2e-12	FUNCTIONS IN: molecular_function unknown; INVOLVED IN: biological_process unknown; LOCATED IN: cellular_component unknown; BEST Arabidopsis thaliana protein match is: emb2170 (embryo defective 2170) (TAIR:AT1G21390.1); Has 33 Blast hits to 33 proteins in 14 species: Archae - 0; Bacteria - 4; Metazoa - 2; Fungi - 7; Plants - 14; Viruses - 2; Other Eukaryotes - 4 (source: NCBI BLink). | chr1:289263…	not assigned.unknown
			Bni3g058210.1	AT1G76990.1	1730	0	Symbols: ACR3 | ACR3; amino acid binding | chr1:28932162-28935539 FORWARD	amino acid metabolism.misc
			Bni3g058220.1	AT1G77000.1	958	1.5e-27	Symbols: ATSKP2;2, SKP2B | SKP2B; ubiquitin-protein ligase | chr1:28940750-28942596 FORWARD	protein.degradation.ubiquitin.E3.SCF.FBOX
			Bni3g058230.1	AT1G77020.1	1342	3.333e-52	DNAJ heat shock N-terminal domain-containing protein | chr1:28944843-28947031 REVERSE	stress.abiotic.heat
			Bni3g058240.1	AT1G77060.1	961	0	mutase family protein | chr1:28951685-28953509 REVERSE	RNA.regulation of transcription.unclassified
			Bni3g058250.1	AT1G77090.1	888.7	1e-18	thylakoid lumenal 29.8 kDa protein | chr1:28960387-28961922 REVERSE	PS.lightreaction.photosystem II.PSII polypeptide subunits
			Bni3g058260.1	AT1G77100.1	672	4.5e-74	peroxidase, putative | chr1:28965772-28967066 REVERSE	misc.peroxidases
			Bni3g058270.1	AT5G17170.1	285.8	2.5e-14	Symbols: ENH1 | ENH1 (enhancer of sos3-1); electron carrier/ metal ion binding / protein binding | chr5:5649193-5651158 FORWARD	protein.assembly and cofactor ligation
			Bni3g058280.1	AT1G77110.1	1328	0	Symbols: PIN6 | PIN6 (PIN-FORMED 6); auxin:hydrogen symporter/ transporter | chr1:28970802-28974603 FORWARD	hormone metabolism.auxin.signal transduction
			Bni3g058290.1	AT1G77120.1	1245	0	Symbols: ADH1, ADH, ATADH, ATADH1 | ADH1 (ALCOHOL DEHYDROGENASE 1); alcohol dehydrogenase | chr1:28975394-28977417 FORWARD	fermentation.ADH
			Bni3g058300.1	AT1G77122.1	428	4e-119	unknown protein | chr1:28977357-28978743 REVERSE	not assigned.unknown
			Bni3g058310.1	AT1G77145.1	404.8	5e-14	unknown protein | chr1:28989927-28991346 REVERSE	not assigned.unknown
B3	BLOCK221	128.078	Bni3g094920.1	AT2G17450.1	424	4e-118	Symbols: RHA3A | RHA3A; protein binding / zinc ion binding | chr2:7576474-7577300 REVERSE	protein.degradation.ubiquitin.E3.RING
			Bni3g094930.1	AT2G17470.1	1352	1e-72	unknown protein | chr2:7584505-7588008 REVERSE	not assigned.unknown
B3	BLOCK222	133.625	Bni3g097100.1	AT2G17700.1	1491	2.5e-31	protein kinase family protein | chr2:7685388-7689436 REVERSE	protein.postranslational modification
			Bni3g097110.1	AT4G35785.2	180	1e-44	nucleic acid binding / nucleotide binding | chr4:16952963-16955266 REVERSE	RNA.RNA binding
B3	BLOCK225	141.509	Bni3g101800.1	AT2G18910.1	444	2e-124	hydroxyproline-rich glycoprotein family protein | chr2:8192708-8194338 REVERSE	not assigned.no ontology.hydroxyproline rich proteins
			Bni3g101810.1	AT2G18915.2	1703	0	Symbols: LKP2, ADO2 | LKP2 (LOV KELCH PROTEIN 2); protein binding / ubiquitin-protein ligase | chr2:8194572-8197483 REVERSE	protein.degradation.ubiquitin.E3.SCF.FBOX
			Bni3g101820.1	AT2G18915.2	1689	0	Symbols: LKP2, ADO2 | LKP2 (LOV KELCH PROTEIN 2); protein binding / ubiquitin-protein ligase | chr2:8194572-8197483 REVERSE	protein.degradation.ubiquitin.E3.SCF.FBOX
			Bni3g101830.1	AT2G18915.1	1367	1e-22	Symbols: LKP2, ADO2 | LKP2 (LOV KELCH PROTEIN 2); protein binding / ubiquitin-protein ligase | chr2:8194572-8197483 REVERSE	protein.degradation.ubiquitin.E3.SCF.FBOX
			Bni3g101840.1	AT2G18950.1	1300	0	Symbols: HPT1, TPT1, ATHPT, VTE2 | HPT1 (HOMOGENTISATE PHYTYLTRANSFERASE 1); homogentisate phytyltransferase/ prenyltransferase | chr2:8207342-8210463 FORWARD	secondary metabolism.isoprenoids.tocopherol biosynthesis.homogentisate phytyltransferase
			Bni3g101850.1	AT3G19470.1	243.4	1.933e-14	F-box family protein | chr3:6749524-6751014 FORWARD	protein.degradation.ubiquitin.E3.SCF.FBOX
			Bni3g101860.1	AT2G19560.1	1169.6	1.201e-20	Symbols: EER5 | EER5 (ENHANCED ETHYLENE RESPONSE 5) | chr2:8465768-8469116 REVERSE	protein.degradation.ubiquitin.proteasom
			Bni3g101870.1	AT2G18960.1	3929	0	Symbols: AHA1, PMA, OST2 | AHA1 (ARABIDOPSIS H+ ATPASE 1); ATPase/ hydrogen-exporting ATPase, phosphorylative mechanism / protein binding | chr2:8221631-8227622 FORWARD	transport.p- and v-ATPases.H+-exporting ATPase
			Bni3g101880.1	AT2G18969.1	267.7	5e-18	FUNCTIONS IN: molecular_function unknown; INVOLVED IN: biological_process unknown; LOCATED IN: cellular_component unknown; BEST Arabidopsis thaliana protein match is: transcription factor/ transcription regulator (TAIR:AT4G30180.1); Has 49 Blast hits to 49 proteins in 8 species: Archae - 0; Bacteria - 0; Metazoa - 0; Fungi - 0; Plants - 49; Viruses - 0; Other Eukaryotes - 0 (source: NCBI BLink). …	not assigned.unknown

## Sheet: B4
Chr	Block	Size (Kb)	B. nigra	A. thaliana	Score	E-value	Gene Symbols (TAIR10)	Role
B4	BLOCK116	155.052	Bni4g092230.1	AT1G55330.1	91.7	2e-18	Symbols: AGP21, ATAGP21 | AGP21 | chr1:20648465-20648891 REVERSE	cell wall.cell wall proteins.AGPs.AGP
			Bni4g092240.1	AT1G55340.1	619	1e-30	unknown protein | chr1:20651831-20653648 FORWARD	not assigned.unknown
			Bni4g092250.1	AT1G55350.5	8608	1.667e-64	Symbols: DEK1, ATDEK1 | DEK1 (DEFECTIVE KERNEL 1); calcium-dependent cysteine-type endopeptidase/ cysteine-type endopeptidase | chr1:20653820-20664622 REVERSE	protein.degradation.cysteine protease
			Bni4g092260.1	AT1G55360.1	99.6	1e-20	unknown protein | chr1:20666222-20668726 REVERSE	not assigned.unknown
			Bni4g092270.1	AT1G55365.1	131	5e-30	unknown protein | chr1:20673983-20674363 REVERSE	not assigned.unknown
			Bni4g092280.1	AT1G55370.2	693	4.5e-80	Symbols: NDF5 | carbohydrate binding / catalytic | chr1:20674783-20676351 FORWARD	not assigned.unknown

## Sheet: B5
Chr	Block	Size (Kb)	B. nigra	A. thaliana	Score	E-value	Gene Symbols (TAIR10)	Role
B5	BLOCK117	174.764	Bni5g034290.1	AT5G01470.1	684	3.333e-39	unknown protein | chr5:190928-192462 FORWARD	not assigned.unknown
			Bni5g034300.1	AT2G04660.1	2750.7	1e-16	Symbols: APC2 | APC2; ubiquitin protein ligase binding / ubiquitin-protein ligase | chr2:1624741-1629162 FORWARD	protein.degradation.ubiquitin.E3.APC
			Bni5g034310.1	AT5G01500.1	1320.8	1.5e-12	mitochondrial substrate carrier family protein | chr5:198943-201552 FORWARD	transport.metabolite transporters at the mitochondrial membrane
			Bni5g034320.1	AT5G01530.1	969	0	chlorophyll A-B binding protein CP29 (LHCB4) | chr5:208937-210445 FORWARD	PS.lightreaction.photosystem II.LHC-II
			Bni5g034330.1	AT5G01550.1	756.5	4.2e-15	Symbols: LECRKA4.2 | LECRKA4.2 (LECTIN RECEPTOR KINASE A4.1); ATP binding / kinase/ protein kinase/ protein serine/threonine kinase/ sugar binding | chr5:214517-216583 REVERSE	signalling.receptor kinases.misc
			Bni5g034340.1	AT5G01710.1	1047	3e-54	LOCATED IN: endomembrane system; EXPRESSED IN: sperm cell, male gametophyte, pollen tube; EXPRESSED DURING: L mature pollen stage, M germinated pollen stage; CONTAINS InterPro DOMAIN/s: Methyltransferase FkbM (InterPro:IPR006342); BEST Arabidopsis thaliana protein match is: methyltransferase (TAIR:AT4G24805.1); Has 224 Blast hits to 223 proteins in 16 species: Archae - 0; Bacteria - 7; Metazoa - …	not assigned.unknown
			Bni5g034350.1	AT5G01740.1	525	1e-148	FUNCTIONS IN: molecular_function unknown; INVOLVED IN: biological_process unknown; LOCATED IN: cellular_component unknown; EXPRESSED IN: 18 plant structures; EXPRESSED DURING: 9 growth stages; CONTAINS InterPro DOMAIN/s: Wound-induced protein, Wun1 (InterPro:IPR009798); BEST Arabidopsis thaliana protein match is: SAG20 (SENESCENCE ASSOCIATED GENE 20) (TAIR:AT3G10985.1); Has 49 Blast hits to 49 pr…	signalling.receptor kinases.misc
			Bni5g034370.1	AT5G01750.2	609	1e-173	unknown protein | chr5:289765-291326 FORWARD	not assigned.unknown
			Bni5g034380.1	AT5G01810.1	920	1.333e-36	Symbols: CIPK15, ATPK10, PKS3, SNRK3.1, SIP2 | CIPK15 (CBL-INTERACTING PROTEIN KINASE 15); kinase/ protein kinase | chr5:309715-312097 FORWARD	protein.postranslational modification
			Bni5g034390.1	AT5G01820.1	688.7	5e-18	Symbols: ATSR1, SnRK3.15, CIPK14, ATCIPK14 | ATSR1 (ARABIDOPSIS THALIANA SERINE/THREONINE PROTEIN KINASE 1); ATP binding / kinase/ protein kinase/ protein serine/threonine kinase | chr5:313193-315000 REVERSE	protein.postranslational modification
			Bni5g034400.1	AT5G01840.1	351.7	5e-17	Symbols: ATOFP1, OFP1 | OFP1 (OVATE FAMILY PROTEIN 1); protein binding / transcription repressor | chr5:324552-325516 FORWARD	RNA.regulation of transcription.unclassified
			Bni5g034410.1	AT5G01850.1	920.6	1.25e-20	protein kinase, putative | chr5:332337-334470 FORWARD	protein.postranslational modification
			Bni5g034420.1	AT5G01860.1	359.6	5e-20	zinc finger (C2H2 type) family protein | chr5:335630-336277 FORWARD	RNA.regulation of transcription.C2H2 zinc finger family
			Bni5g034430.1	AT5G01880.1	305	2e-82	zinc finger (C3HC4-type RING finger) family protein | chr5:338899-340253 FORWARD	protein.degradation.ubiquitin.E3.RING
			Bni5g034440.1	AT5G01890.1	2355.9	1e-11	leucine-rich repeat transmembrane protein kinase, putative | chr5:341543-345127 REVERSE	signalling.receptor kinases.leucine rich repeat VII
			Bni5g034450.1	AT2G30290.1	1818	0	vacuolar sorting receptor, putative | chr2:12912890-12915781 REVERSE	protein.targeting.secretory pathway.vacuole
			Bni5g034470.1	AT5G52140.1	71.9	7e-12	protein binding / zinc ion binding | chr5:21184522-21186872 REVERSE	RNA.regulation of transcription.unclassified
			Bni5g034480.1	AT4G25570.1	230	4e-21	Symbols: ACYB-2 | ACYB-2; carbon-monoxide oxygenase | chr4:13053686-13055623 REVERSE	redox.ascorbate and glutathione
			Bni5g034490.1	AT5G60610.1	123	8e-28	F-box family protein | chr5:24363591-24365528 FORWARD	protein.degradation.ubiquitin.E3.SCF.FBOX
B5	BLOCK124	133.732	Bni5g047470.1	AT5G60370.1	993.6	1e-19	unknown protein | chr5:24282838-24285033 FORWARD	not assigned.unknown
			Bni5g047480.1	AT1G07920.1	2004	0	elongation factor 1-alpha / EF-1-alpha | chr1:2454846-2457321 FORWARD	protein.synthesis.elongation
			Bni5g047490.1	AT5G60400.3	220.9	1.5e-12	unknown protein | chr5:24291140-24291932 REVERSE	not assigned.unknown
			Bni5g047500.1	AT1G07920.1	2004	0	elongation factor 1-alpha / EF-1-alpha | chr1:2454846-2457321 FORWARD	protein.synthesis.elongation
			Bni5g047510.1	AT5G60400.3	267.6	1e-19	unknown protein | chr5:24291140-24291932 REVERSE	not assigned.unknown
			Bni5g047520.1	AT5G60410.1	3111	3e-144	Symbols: ATSIZ1, SIZ1 | SIZ1; DNA binding / SUMO ligase | chr5:24294890-24301115 FORWARD	RNA.regulation of transcription.putative transcription regulator
			Bni5g047530.1	AT5G60440.1	85.7	5e-16	Symbols: AGL62 | AGL62 (Agamous-like 62); DNA binding / transcription factor | chr5:24306294-24307716 FORWARD	RNA.regulation of transcription.MADS box transcription factor family
			Bni5g047540.1	AT5G60440.1	67.9	9e-11	Symbols: AGL62 | AGL62 (Agamous-like 62); DNA binding / transcription factor | chr5:24306294-24307716 FORWARD	RNA.regulation of transcription.MADS box transcription factor family
B5	BLOCK135	202.541	Bni5g088600.1	AT4G11020.1	301	2e-81	unknown protein | chr4:6734689-6736075 REVERSE	not assigned.unknown
			Bni5g088610.1	AT4G11030.1	1538	0	long-chain-fatty-acid--CoA ligase, putative / long-chain acyl-CoA synthetase, putative | chr4:6738120-6742229 FORWARD	lipid metabolism.FA synthesis and FA elongation.long chain fatty acid CoA ligase
			Bni5g088620.1	AT4G11070.1	523	2e-23	Symbols: WRKY41, AtWRKY41 | WRKY41; transcription factor | chr4:6759303-6760794 FORWARD	RNA.regulation of transcription.WRKY domain transcription factor family
B5	BLOCK141	100.301	Bni5g093770.1	AT4G25730.1	1876.7	3.75e-18	FtsJ-like methyltransferase family protein | chr4:13102679-13106780 REVERSE	protein.synthesis.ribosome biogenesis.Pre-rRNA processing and modifications.methylotransferases
			Bni5g093780.1	AT4G03120.1	634	3.5e-24	proline-rich family protein | chr4:1385660-1387739 FORWARD	RNA.processing

## Sheet: B6
Chr	Block	Size (Kb)	B. nigra	A. thaliana	Score	E-value	Gene Symbols (TAIR10)	Role
B6	BLOCK65	163.221	Bni6g048760.1	AT1G50360.1	3895.8	3.333e-14	Symbols: VIIIA, ATVIIIA | VIIIA; motor | chr1:18649747-18657376 FORWARD	cell.organisation
			Bni6g048800.1	AT1G50420.1	1640	6.667e-23	Symbols: SCL3, SCL-3 | SCL3; transcription factor | chr1:18677926-18680117 REVERSE	development.unspecified
B6	BLOCK68	163.392	Bni6g056050.1	AT1G53035.1	517	2e-146	unknown protein | chr1:19761700-19762551 REVERSE	not assigned.unknown
			Bni6g056060.1	AT2G31470.1	73.8	3e-12	F-box family protein | chr2:13407492-13408655 REVERSE	protein.degradation.ubiquitin.E3.SCF.FBOX
			Bni6g056090.1	AT1G53050.1	2250	0	protein kinase family protein | chr1:19772045-19775747 FORWARD	protein.postranslational modification
			Bni6g056110.1	AT1G53090.1	2342	8.333e-36	Symbols: SPA4 | SPA4 (SPA1-RELATED 4); protein binding / signal transducer | chr1:19783542-19786902 FORWARD	signalling.light
			Bni6g056120.1	AT1G53140.1	2611	1e-21	dynamin family protein | chr1:19799238-19802598 FORWARD	misc.dynamin
			Bni6g056130.1	AT1G53160.1	400	5e-111	Symbols: SPL4 | SPL4 (SQUAMOSA PROMOTER BINDING PROTEIN-LIKE 4); DNA binding / transcription factor | chr1:19806419-19807608 FORWARD	development.squamosa promoter binding like (SPL)
			Bni6g056140.1	AT1G53165.3	2636	0	Symbols: ATMAP4K ALPHA1 | ATMAP4K ALPHA1; ATP binding / kinase/ protein kinase/ protein serine/threonine kinase/ protein tyrosine kinase | chr1:19813804-19819564 FORWARD	protein.postranslational modification
			Bni6g056150.1	AT1G53170.1	141	9e-33	Symbols: ATERF-8, ATERF8, ERF8 | ERF8; DNA binding / transcription factor/ transcription repressor | chr1:19821337-19822252 REVERSE	RNA.regulation of transcription.AP2/EREBP, APETALA2/Ethylene-responsive element binding protein family
			Bni6g056160.1	AT1G53180.1	854.8	5e-14	unknown protein | chr1:19831441-19832895 FORWARD	not assigned.unknown
			Bni6g056170.1	AT1G53190.1	1211.6	9.8e-13	zinc finger (C3HC4-type RING finger) family protein | chr1:19837110-19840227 FORWARD	protein.degradation.ubiquitin.E3.RING
B6	BLOCK69	190.345	Bni6g057240.1	AT1G53330.1	1255	0	pentatricopeptide (PPR) repeat-containing protein | chr1:19896027-19897442 FORWARD	not assigned.no ontology.pentatricopeptide (PPR) repeat-containing protein
			Bni6g057250.1	AT2G24510.1	99.6	4e-20	F-box family protein-related | chr2:10404373-10405457 FORWARD	protein.degradation.ubiquitin.E3.SCF.FBOX
			Bni6g057260.1	AT3G17540.1	184.9	2.5e-11	F-box family protein | chr3:6002783-6003973 FORWARD	protein.degradation.ubiquitin.E3.SCF.FBOX
			Bni6g057280.1	AT3G17490.1	81.8	1e-14	F-box family protein | chr3:5984827-5985993 FORWARD	protein.degradation.ubiquitin.E3.SCF.FBOX
			Bni6g057290.1	AT3G21660.1	155	8e-37	UBX domain-containing protein | chr3:7624495-7626654 REVERSE	protein.degradation.ubiquitin
			Bni6g057300.1	AT1G53390.1	2665.8	6e-15	ATPase, coupled to transmembrane movement of substances | chr1:19918047-19923807 FORWARD	transport.ABC transporters and multidrug resistance systems
			Bni6g057310.1	AT3G13228.1	99.6	3e-20	zinc finger (C3HC4-type RING finger) family protein | chr3:4266964-4268251 FORWARD	protein.degradation.ubiquitin.E3.RING
			Bni6g057320.1	AT1G53400.1	486	6e-137	unknown protein | chr1:19924752-19926631 FORWARD	not assigned.unknown
			Bni6g057330.1	AT1G53430.1	2525	1e-20	leucine-rich repeat family protein / protein kinase family protein | chr1:19935167-19941088 FORWARD	signalling.receptor kinases.leucine rich repeat VIII.VIII-2
			Bni6g057340.1	AT2G06925.1	486	8e-137	Symbols: ATSPLA2-ALPHA, PLA2-ALPHA | PLA2-ALPHA; phospholipase A2 | chr2:2842353-2843301 REVERSE	lipid metabolism.lipid degradation.lysophospholipases.phospholipase A2
B6	BLOCK94	167.16	Bni6g065940.1	AT1G15540.1	898	0	oxidoreductase, 2OG-Fe(II) oxygenase family protein | chr1:5342587-5343705 FORWARD	not assigned.no ontology
			Bni6g065950.1	AT1G15550.1	1174	0	Symbols: GA4, ATGA3OX1, GA3OX1 | GA3OX1 (GIBBERELLIN 3-OXIDASE 1); gibberellin 3-beta-dioxygenase/ transcription factor binding | chr1:5344478-5346166 REVERSE	hormone metabolism.gibberelin.synthesis-degradation.GA3 oxidase
			Bni6g065980.1	AT1G15570.1	1532	2.333e-32	Symbols: CYCA2;3 | CYCA2;3 (CYCLIN A2;3); cyclin-dependent protein kinase regulator | chr1:5362009-5365549 FORWARD	cell.cycle
			Bni6g065990.1	AT1G77370.1	161	4e-39	glutaredoxin, putative | chr1:29073843-29074796 FORWARD	redox.glutaredoxins
			Bni6g066000.1	AT1G15660.1	549.2	6.12e-14	Symbols: CENP-C | CENP-C (CENTROMERE PROTEIN C) | chr1:5381170-5385254 FORWARD	cell.division
			Bni6g066010.1	AT1G15670.1	583	1e-165	kelch repeat-containing F-box family protein | chr1:5389952-5391490 FORWARD	protein.degradation.ubiquitin.E3.SCF.FBOX
			Bni6g066020.1	AT1G15690.1	2740	0	Symbols: AVP1, ATAVP3, AVP-3 | AVP1; ATPase/ hydrogen-translocating pyrophosphatase | chr1:5398990-5402519 FORWARD	transport.H+ transporting pyrophosphatase
			Bni6g066030.1	AT1G15710.1	248	3e-65	prephenate dehydrogenase family protein | chr1:5404358-5405686 FORWARD	amino acid metabolism.synthesis.aromatic aa.tyrosine.prephenate dehydrogenase
			Bni6g066040.1	AT1G15730.1	1453.8	1.333e-15	PRLI-interacting factor L, putative | chr1:5407401-5409987 REVERSE	cell.organisation
			Bni6g066050.1	AT1G15740.1	2284	0	leucine-rich repeat family protein | chr1:5410908-5414919 FORWARD	not assigned.no ontology
			Bni6g066060.1	AT1G15750.1	4637	0	Symbols: WSIP1, TPL | TPL (TOPLESS); protein binding / protein homodimerization/ transcription repressor | chr1:5414817-5420630 REVERSE	development.unspecified
			Bni6g066070.1	AT1G15760.1	343	2e-22	FUNCTIONS IN: molecular_function unknown; INVOLVED IN: biological_process unknown; LOCATED IN: cellular_component unknown; CONTAINS InterPro DOMAIN/s: Sterile alpha motif homology (InterPro:IPR010993); BEST Arabidopsis thaliana protein match is: unknown protein (TAIR:AT1G80520.1); Has 30 Blast hits to 30 proteins in 7 species: Archae - 0; Bacteria - 0; Metazoa - 0; Fungi - 0; Plants - 30; Viruses…	not assigned.unknown
			Bni6g066080.1	AT5G22280.1	99.6	1e-20	unknown protein | chr5:7373995-7375719 REVERSE	not assigned.unknown
B6	BLOCK100	164.06	Bni6g060780.1	AT1G12000.1	2254	0	pyrophosphate--fructose-6-phosphate 1-phosphotransferase beta subunit, putative / pyrophosphate-dependent 6-phosphofructose-1-kinase, putative | chr1:4049896-4053835 REVERSE	glycolysis.cytosolic branch.pyrophosphate-fructose-6-P phosphotransferase
			Bni6g060790.1	AT1G11990.1	1393.7	3.333e-16	unknown protein | chr1:4046246-4049060 REVERSE	not assigned.no ontology
			Bni6g060800.1	AT1G11960.1	2486	0	FUNCTIONS IN: molecular_function unknown; INVOLVED IN: biological_process unknown; LOCATED IN: plasma membrane; EXPRESSED IN: 22 plant structures; EXPRESSED DURING: 13 growth stages; CONTAINS InterPro DOMAIN/s: Protein of unknown function DUF221 (InterPro:IPR003864); BEST Arabidopsis thaliana protein match is: early-responsive to dehydration protein-related / ERD protein-related (TAIR:AT1G62320.1…	stress.abiotic.drought/salt
			Bni6g060810.1	AT1G11960.1	1901	1.5e-146	FUNCTIONS IN: molecular_function unknown; INVOLVED IN: biological_process unknown; LOCATED IN: plasma membrane; EXPRESSED IN: 22 plant structures; EXPRESSED DURING: 13 growth stages; CONTAINS InterPro DOMAIN/s: Protein of unknown function DUF221 (InterPro:IPR003864); BEST Arabidopsis thaliana protein match is: early-responsive to dehydration protein-related / ERD protein-related (TAIR:AT1G62320.1…	stress.abiotic.drought/salt
			Bni6g060820.1	AT1G11925.1	315	2e-85	Encodes a Stigma-specific Stig1 family protein | chr1:4025930-4026732 REVERSE	not assigned.no ontology
			Bni6g060830.1	AT1G11920.1	1770	3e-163	pectate lyase family protein | chr1:4023667-4025097 REVERSE	cell wall.degradation.pectate lyases and polygalacturonases
			Bni6g060840.1	AT1G11915.1	414	4e-115	unknown protein | chr1:4021825-4023292 FORWARD	not assigned.unknown
			Bni6g061850.1	AT1G11920.1	389	3e-107	pectate lyase family protein | chr1:4023667-4025097 REVERSE	cell wall.degradation.pectate lyases and polygalacturonases
			Bni6g061860.1	AT1G11915.1	200	1e-50	unknown protein | chr1:4021825-4023292 FORWARD	not assigned.unknown
			Bni6g061870.1	AT1G11920.1	260	9e-69	pectate lyase family protein | chr1:4023667-4025097 REVERSE	cell wall.degradation.pectate lyases and polygalacturonases
			Bni6g061880.1	AT1G11915.1	876	0	unknown protein | chr1:4021825-4023292 FORWARD	not assigned.unknown
			Bni6g061890.1	AT1G62390.1	931.8	1e-13	octicosapeptide/Phox/Bem1p (PB1) domain-containing protein / tetratricopeptide repeat (TPR)-containing protein | chr1:23084293-23087127 REVERSE	not assigned.no ontology.pentatricopeptide (PPR) repeat-containing protein
			Bni6g061900.1	AT2G32560.1	970	3e-66	F-box family protein | chr2:13824794-13826986 FORWARD	protein.degradation.ubiquitin.E3.SCF.FBOX

## Sheet: B7
Chr	Block	Size (Kb)	B. nigra	A. thaliana	Score	E-value	Gene Symbols (TAIR10)	Role
B7	BLOCK2	293.301	Bni7g002040.1	AT4G31500.1	1780	0	Symbols: CYP83B1, SUR2, RNT1, RED1, ATR4 | CYP83B1 (CYTOCHROME P450 MONOOXYGENASE 83B1); oxidoreductase, acting on paired donors, with incorporation or reduction of molecular oxygen, NADH or NADPH as one donor, and incorporation of one atom of oxygen / oxygen binding | chr4:15273471-15275310 REVERSE	secondary metabolism.sulfur-containing.glucosinolates.synthesis.shared.CYP83B1 phenylacetaldoxime monooxygenase
			Bni7g003040.1	AT4G13560.1	147	7e-35	Symbols: UNE15 | UNE15 (unfertilized embryo sac 15) | chr4:7879561-7880383 REVERSE	development.unspecified
			Bni7g003050.1	AT4G13450.1	553	3.5e-58	universal stress protein (USP) family protein | chr4:7814960-7815904 REVERSE	stress.abiotic.unspecified
B7	BLOCK3	514.065	Bni7g004150.1	AT4G13640.2	947	2e-54	Symbols: UNE16 | UNE16 (unfertilized embryo sac 16); transcription factor | chr4:7936606-7938645 REVERSE	RNA.regulation of transcription.G2-like transcription factor family, GARP
			Bni7g004160.1	AT4G13615.1	190	3e-48	four F5 protein-related / 4F5 protein-related | chr4:7924326-7925140 FORWARD	not assigned.no ontology
			Bni7g004180.1	AT1G77480.1	743	0	nucellin protein, putative | chr1:29114558-29117338 REVERSE	protein.degradation.aspartate protease
			Bni7g004190.1	AT4G13700.1	2592	0	Symbols: ATPAP23, PAP23 | PAP23 (PURPLE ACID PHOSPHATASE 23); acid phosphatase/ protein serine/threonine phosphatase | chr4:7957072-7958919 REVERSE	misc.acid and other phosphatases
			Bni7g004200.1	AT4G13710.1	1021	2e-26	pectate lyase family protein | chr4:7962432-7966461 FORWARD	cell wall.degradation.pectate lyases and polygalacturonases
			Bni7g004210.1	AT4G13750.1	8145	5.556e-47	ATP binding | chr4:7975191-7987620 FORWARD	not assigned.unknown
			Bni7g004220.1	AT4G13800.1	1324	0	permease-related | chr4:8001862-8004139 REVERSE	transport.misc
			Bni7g004230.1	AT4G13880.1	333	5e-36	Symbols: AtRLP48 | AtRLP48 (Receptor Like Protein 48); protein binding | chr4:8025804-8028614 FORWARD	stress.biotic
			Bni7g004240.1	AT4G13920.1	125	5e-28	Symbols: AtRLP50 | AtRLP50 (Receptor Like Protein 50); kinase/ protein binding | chr4:8043803-8046559 FORWARD	stress.biotic.PR-proteins
			Bni7g004250.1	AT4G13830.2	343	1e-93	Symbols: J20 | J20 (DNAJ-LIKE 20); heat shock protein binding | chr4:8011424-8012780 FORWARD	stress.abiotic.heat
			Bni7g004260.1	AT1G53510.1	329	3.5e-27	Symbols: ATMPK18 | ATMPK18; MAP kinase | chr1:19970664-19974393 REVERSE	signalling.MAP kinases
			Bni7g004280.1	AT4G13850.1	161	6e-39	Symbols: ATGRP2, GR-RBP2, GRP2 | GR-RBP2 (GLYCINE-RICH RNA-BINDING PROTEIN 2); ATP binding / RNA binding / double-stranded DNA binding / single-stranded DNA binding | chr4:8020952-8022260 FORWARD	RNA.RNA binding
			Bni7g004300.1	AT4G13920.1	920	2.861e-12	Symbols: AtRLP50 | AtRLP50 (Receptor Like Protein 50); kinase/ protein binding | chr4:8043803-8046559 FORWARD	stress.biotic.PR-proteins
			Bni7g004310.1	AT4G13930.1	1253	0	Symbols: SHM4 | SHM4 (serine hydroxymethyltransferase 4); catalytic/ glycine hydroxymethyltransferase/ pyridoxal phosphate binding | chr4:8047692-8050106 REVERSE	C1-metabolism.glycine hydroxymethyltransferase
			Bni7g004320.1	AT4G13940.1	1796	0	Symbols: HOG1, EMB1395, SAHH1, MEE58, ATSAHH1 | MEE58 (MATERNAL EFFECT EMBRYO ARREST 58); adenosylhomocysteinase/ copper ion binding | chr4:8054862-8057139 FORWARD	amino acid metabolism.degradation.aspartate family.methionine
			Bni7g004330.1	AT4G13950.1	220	6e-57	Symbols: RALFL31 | RALFL31 (ralf-like 31); signal transducer | chr4:8058072-8058675 REVERSE	signalling.misc
B7	BLOCK11	624.186	Bni7g019910.1	AT1G49490.1	246.8	4e-14	leucine-rich repeat family protein / extensin family protein | chr1:18317563-18320106 REVERSE	cell wall.cell wall proteins.LRR
			Bni7g019920.1	AT1G49480.1	539	1e-152	Symbols: RTV1 | RTV1 (related to vernalization1 1); DNA binding / transcription factor | chr1:18314178-18316645 REVERSE	RNA.regulation of transcription.B3 transcription factor family
			Bni7g019950.1	AT1G49475.1	278	5e-74	DNA binding / transcription factor | chr1:18312920-18314016 FORWARD	RNA.regulation of transcription.B3 transcription factor family
			Bni7g019970.1	AT1G49470.1	904	3e-56	unknown protein | chr1:18310494-18311634 FORWARD	not assigned.unknown
			Bni7g019980.1	AT1G49450.1	1053	0	transducin family protein / WD-40 repeat family protein | chr1:18305541-18307557 FORWARD	DNA.synthesis/chromatin structure
			Bni7g020000.1	AT1G49410.1	91.7	2e-18	Symbols: TOM6 | TOM6 (translocase of the outer mitochondrial membrane 6) | chr1:18285448-18286902 REVERSE	transport.metabolite transporters at the mitochondrial membrane
			Bni7g020010.1	AT1G49405.1	438	2e-122	integral membrane protein, putative | chr1:18284335-18284947 REVERSE	not assigned.no ontology
			Bni7g020020.1	AT1G49400.1	325	1e-88	Symbols: emb1129 | emb1129 (embryo defective 1129); structural constituent of ribosome | chr1:18283032-18284202 FORWARD	protein.synthesis.ribosomal protein.eukaryotic.40S subunit.S17
			Bni7g020030.1	AT1G49380.1	1677	0	cytochrome c biogenesis protein family | chr1:18276707-18279528 FORWARD	mitochondrial electron transport / ATP synthesis.cytochrome c
			Bni7g020040.1	AT1G49330.1	291.8	5e-15	hydroxyproline-rich glycoprotein family protein | chr1:18250043-18251038 FORWARD	not assigned.no ontology.hydroxyproline rich proteins
			Bni7g020050.1	AT1G49320.1	678	0	BURP domain-containing protein | chr1:18246305-18247992 FORWARD	not assigned.no ontology
			Bni7g020060.1	AT1G49310.1	212	1e-54	unknown protein | chr1:18237863-18238367 REVERSE	not assigned.unknown
			Bni7g020080.1	AT1G49300.1	720	0	Symbols: ATRAB7, ATRABG3E, RABG3E | RABG3E (RAB GTPASE HOMOLOG G3E); GTP binding | chr1:18234724-18237231 FORWARD	signalling.G-proteins
			Bni7g020090.1	AT1G49245.1	145	2e-34	FUNCTIONS IN: molecular_function unknown; INVOLVED IN: biological_process unknown; LOCATED IN: cellular_component unknown; EXPRESSED IN: 22 plant structures; EXPRESSED DURING: 13 growth stages; CONTAINS InterPro DOMAIN/s: Prefoldin (InterPro:IPR009053); Has 8 Blast hits to 8 proteins in 4 species: Archae - 0; Bacteria - 0; Metazoa - 1; Fungi - 0; Plants - 7; Viruses - 0; Other Eukaryotes - 0 (sou…	not assigned.unknown
			Bni7g020120.1	AT1G49230.1	637	5e-66	zinc finger (C3HC4-type RING finger) family protein | chr1:18209261-18210128 FORWARD	protein.degradation.ubiquitin.E3.RING
			Bni7g020130.1	AT1G49220.1	701.8	6.667e-16	zinc finger (C3HC4-type RING finger) family protein | chr1:18205934-18206701 FORWARD	protein.degradation.ubiquitin.E3.RING
			Bni7g020140.1	AT1G49200.1	597	5e-170	zinc finger (C3HC4-type RING finger) family protein | chr1:18198227-18199168 FORWARD	protein.degradation.ubiquitin.E3.RING
			Bni7g021140.1	AT1G49190.1	127	3e-28	Symbols: ARR19 | ARR19 (ARABIDOPSIS RESPONSE REGULATOR 19); transcription factor/ two-component response regulator | chr1:18191342-18193598 FORWARD	RNA.regulation of transcription.ARR
			Bni7g021150.1	AT1G49180.1	587	6e-167	protein kinase family protein | chr1:18184654-18187529 REVERSE	protein.postranslational modification.kinase
			Bni7g021160.1	AT1G49130.1	321	5e-36	zinc finger (B-box type) family protein | chr1:18174740-18175964 REVERSE	RNA.regulation of transcription.C2C2(Zn) CO-like, Constans-like zinc finger family
			Bni7g021170.1	AT4G19960.1	1342.5	8.008e-14	potassium ion transmembrane transporter | chr4:10813585-10817070 FORWARD	transport.potassium
			Bni7g021180.1	AT1G49010.1	856.7	5e-17	myb family transcription factor | chr1:18132645-18133925 FORWARD	RNA.regulation of transcription.MYB-related transcription factor family
			Bni7g021190.1	AT1G49000.1	218.8	2.5e-15	unknown protein | chr1:18123459-18124165 REVERSE	not assigned.unknown
			Bni7g021200.1	AT1G48990.1	321	3e-87	glycine-rich protein / oleosin | chr1:18121434-18122155 FORWARD	lipid metabolism.TAG synthesis
			Bni7g021210.1	AT1G48970.1	1697	0	GTP binding / translation initiation factor | chr1:18113714-18117833 REVERSE	protein.synthesis.initiation
			Bni7g021220.1	AT1G48960.1	535	1e-151	universal stress protein (USP) family protein | chr1:18112458-18113733 FORWARD	stress.abiotic.unspecified
			Bni7g021230.1	AT1G48950.1	1667	3.5e-45	zinc ion binding | chr1:18106897-18110237 FORWARD	not assigned.unknown
			Bni7g021240.1	AT1G48920.1	597.8	2e-13	Symbols: ATNUC-L1, PARL1 | ATNUC-L1; nucleic acid binding / nucleotide binding | chr1:18098095-18101623 FORWARD	protein.synthesis.ribosome biogenesis.Pre-rRNA processing and modifications.snoRNPs
			Bni7g021250.1	AT1G48900.1	1804	0	signal recognition particle 54 kDa protein 3 / SRP54 (SRP-54C) | chr1:18084782-18087879 REVERSE	protein.targeting.secretory pathway.unspecified
			Bni7g021260.1	AT1G48880.1	1221	2e-33	unknown protein | chr1:18081033-18082925 FORWARD	not assigned.unknown
			Bni7g021270.1	AT1G48850.1	1594	0	Symbols: EMB1144 | EMB1144 (embryo defective 1144); chorismate synthase | chr1:18064905-18068090 REVERSE	amino acid metabolism.synthesis.aromatic aa.chorismate.chorismate synthase
			Bni7g021290.1	AT1G48790.1	1290	4.5e-53	mov34 family protein | chr1:18043672-18047659 REVERSE	not assigned.no ontology
			Bni7g021300.1	AT1G48770.1	196.7	2.5e-18	unknown protein | chr1:18040285-18040916 FORWARD	not assigned.unknown
			Bni7g021310.1	AT1G48750.1	135	4e-31	protease inhibitor/seed storage/lipid transfer protein (LTP) family protein | chr1:18035967-18036510 FORWARD	misc.protease inhibitor/seed storage/lipid transfer protein (LTP) family protein
			Bni7g021320.1	AT1G48745.1	139	1e-32	unknown protein | chr1:18030704-18031439 FORWARD	not assigned.no ontology
			Bni7g021330.1	AT1G48745.1	170	5e-42	unknown protein | chr1:18030704-18031439 FORWARD	not assigned.no ontology
			Bni7g021340.1	AT1G48630.1	844	0	Symbols: RACK1B_AT | RACK1B_AT (RECEPTOR FOR ACTIVATED C KINASE 1 B); nucleotide binding | chr1:17981773-17983327 REVERSE	signalling.G-proteins
B7	BLOCK17	155.361	Bni7g026150.1	AT1G28700.1	666.9	3.333e-12	unknown protein | chr1:10083500-10085030 REVERSE	not assigned.unknown
			Bni7g026160.1	AT1G47670.1	1804	0	amino acid transporter family protein | chr1:17536667-17539538 REVERSE	transport.amino acids
B7	BLOCK20	635.994	Bni7g027710.1	AT1G46264.1	688	1.333e-34	Symbols: AT-HSFB4, HSFB4 | AT-HSFB4; DNA binding / transcription factor | chr1:17224842-17226280 FORWARD	RNA.regulation of transcription.HSF,Heat-shock transcription factor family
			Bni7g027730.1	AT1G45976.1	815.8	1.5e-13	Symbols: SBP1 | SBP1 (s-ribonuclease binding protein 1); protein binding / zinc ion binding | chr1:17199325-17200735 FORWARD	protein.degradation.ubiquitin.E3.RING
			Bni7g027740.1	AT1G45688.1	783	0	unknown protein | chr1:17191390-17193158 FORWARD	not assigned.unknown
			Bni7g027750.1	AT1G45545.1	1546.7	1.5e-18	unknown protein | chr1:17180615-17182957 REVERSE	not assigned.unknown
			Bni7g027760.1	AT1G45474.1	666	0	Symbols: LHCA5 | LHCA5; pigment binding | chr1:17179302-17180530 FORWARD	PS.lightreaction.photosystem I.LHC-I
			Bni7g027770.1	AT1G45230.1	573.6	1.25e-19	defective chloroplasts and leaves protein-related / DCL protein-related | chr1:17169537-17171472 REVERSE	development.unspecified
			Bni7g027780.1	AT5G61020.1	245.3	2.687e-14	Symbols: ECT3 | ECT3 | chr5:24557201-24559878 REVERSE	not assigned.no ontology
			Bni7g027790.1	AT1G45207.2	1021.2	9.143e-15	remorin family protein | chr1:17130351-17133548 REVERSE	RNA.regulation of transcription.unclassified
			Bni7g027800.1	AT1G45201.1	1082	0	Symbols: ATTLL1, TLL1 | TLL1 (TRIACYLGLYCEROL LIPASE-LIKE 1); triacylglycerol lipase | chr1:17123821-17128651 FORWARD	lipid metabolism.lipid degradation.lipases.triacylglycerol lipase
			Bni7g027830.1	AT1G45180.1	800.2	5e-12	zinc finger (C3HC4-type RING finger) family protein | chr1:17098491-17101896 FORWARD	protein.degradation.ubiquitin.E3.RING
			Bni7g027840.1	AT1G45160.2	3026.7	2.857e-16	kinase | chr1:17083546-17090545 REVERSE	protein.postranslational modification
			Bni7g027860.1	AT1G45150.1	2478.8	5e-13	unknown protein | chr1:17077448-17082503 REVERSE	not assigned.unknown
			Bni7g028860.1	AT1G44760.1	333.7	5e-19	universal stress protein (USP) family protein | chr1:16896686-16898612 REVERSE	stress.abiotic.unspecified
			Bni7g028870.1	AT1G44575.1	1011	0	Symbols: NPQ4, PSBS | NPQ4 (NONPHOTOCHEMICAL QUENCHING); chlorophyll binding / xanthophyll binding | chr1:16871696-16873383 FORWARD	PS.lightreaction.photosystem II.PSII polypeptide subunits
			Bni7g028880.1	AT1G44446.1	1774	1e-159	Symbols: CH1, ATCAO, CAO | CH1 (CHLORINA 1); chlorophyllide a oxygenase | chr1:16848359-16851224 REVERSE	tetrapyrrole synthesis.chlorophyll b synthase
			Bni7g028890.1	AT1G44191.1	218	3.515e-22	Encodes a ECA1 gametogenesis related family protein | chr1:16813654-16814733 REVERSE	not assigned.no ontology
			Bni7g028900.1	AT2G43800.1	567	1e-46	formin homology 2 domain-containing protein / FH2 domain-containing protein | chr2:18145721-18148897 FORWARD	not assigned.no ontology.formin homology 2 domain-containing protein
			Bni7g028910.1	AT1G44170.1	1310	0	Symbols: ALDH3H1, ALDH4 | ALDH3H1 (ALDEHYDE DEHYDROGENASE 3H1); 3-chloroallyl aldehyde dehydrogenase/ aldehyde dehydrogenase (NAD) | chr1:16796400-16800321 REVERSE	fermentation.aldehyde dehydrogenase
			Bni7g028930.1	AT1G44110.1	1076.9	1.667e-11	Symbols: CYCA1;1 | CYCA1;1 (Cyclin A1;1); cyclin-dependent protein kinase regulator | chr1:16774865-16777247 REVERSE	cell.cycle
B7	BLOCK21	330.654	Bni7g029970.1	AT1G43650.1	759	0	integral membrane family protein / nodulin MtN21-related | chr1:16443685-16446852 REVERSE	development.unspecified
			Bni7g029980.1	AT1G43670.1	1257	0	fructose-1,6-bisphosphatase, putative / D-fructose-1,6-bisphosphate 1-phosphohydrolase, putative / FBPase, putative | chr1:16468044-16470500 FORWARD	major CHO metabolism.synthesis.sucrose.FBPase
			Bni7g029990.1	AT2G42310.1	69.9	7e-12	unknown protein | chr2:17625212-17625889 FORWARD	not assigned.unknown
			Bni7g030000.1	AT1G43630.1	769	0	unknown protein | chr1:16436371-16437755 REVERSE	not assigned.unknown
			Bni7g030010.1	AT1G43190.1	1822	0	polypyrimidine tract-binding protein, putative / heterogeneous nuclear ribonucleoprotein, putative | chr1:16275108-16278624 REVERSE	RNA.processing
			Bni7g031020.1	AT1G43130.1	997	0	Symbols: LCV2 | LCV2 (LIKE COV 2) | chr1:16228208-16231233 REVERSE	not assigned.no ontology
			Bni7g031030.1	AT1G43040.1	202	2e-51	auxin-responsive protein, putative | chr1:16184209-16184523 FORWARD	hormone metabolism.auxin.induced-regulated-responsive-activated
B7	BLOCK22	670.53	Bni7g032100.1	AT1G36370.1	1789.4	3.4e-16	Symbols: SHM7 | SHM7 (serine hydroxymethyltransferase 7); catalytic/ glycine hydroxymethyltransferase/ pyridoxal phosphate binding | chr1:13696042-13698639 REVERSE	C1-metabolism.glycine hydroxymethyltransferase
			Bni7g032110.1	AT1G36320.1	1035	0	unknown protein | chr1:13671814-13674098 FORWARD	not assigned.unknown
			Bni7g032120.1	AT4G13520.1	260	4e-69	Symbols: SMAP1 | SMAP1 (SMALL ACIDIC PROTEIN 1) | chr4:7864394-7864924 FORWARD	not assigned.unknown
			Bni7g032130.1	AT1G36160.1	8629	1.4e-57	Symbols: ACC1, AT-ACC1, EMB22, GK, PAS3 | ACC1 (ACETYL-COENZYME A CARBOXYLASE 1); acetyl-CoA carboxylase | chr1:13534165-13544008 FORWARD	lipid metabolism.FA synthesis and FA elongation.Acetyl CoA Carboxylation.homomeric Enzyme
			Bni7g033150.1	AT1G26940.1	149	2e-35	peptidyl-prolyl cis-trans isomerase cyclophilin-type family protein | chr1:9343126-9345145 FORWARD	cell.cycle.peptidylprolyl isomerase
			Bni7g033160.1	AT1G36050.2	1550	0	unknown protein | chr1:13450204-13453683 FORWARD	not assigned.unknown
			Bni7g033170.1	AT5G04920.1	139	2e-32	vacuolar protein sorting 36 family protein / VPS36 family protein | chr5:1438959-1441983 REVERSE	protein.targeting.secretory pathway.vacuole
			Bni7g033180.1	AT1G35680.1	539	1e-27	50S ribosomal protein L21, chloroplast / CL21 (RPL21) | chr1:13208736-13210418 FORWARD	protein.synthesis.ribosomal protein.prokaryotic.chloroplast.50S subunit.L21
			Bni7g033200.1	AT1G35670.1	1182.6	2.333e-19	Symbols: ATCDPK2, CPK11, ATCPK11 | ATCDPK2 (CALCIUM-DEPENDENT PROTEIN KINASE 2); calmodulin-dependent protein kinase/ kinase | chr1:13205381-13208252 FORWARD	signalling.calcium
			Bni7g034210.1	AT5G03290.1	478	2e-134	isocitrate dehydrogenase, putative / NAD+ isocitrate dehydrogenase, putative | chr5:793974-796182 FORWARD	TCA / org transformation.other organic acid transformatons.IDH
B7	BLOCK23	527.653	Bni7g034230.1	AT1G34580.1	1150	1.5e-136	monosaccharide transporter, putative | chr1:12660551-12663870 FORWARD	transport.sugars
			Bni7g034260.1	AT1G34570.1	372.2	5.325e-16	unknown protein | chr1:12654940-12656486 REVERSE	not assigned.unknown
			Bni7g034280.1	AT1G34550.1	1921.7	3.333e-16	Symbols: EMB2756 | EMB2756 (EMBRYO DEFECTIVE 2756) | chr1:12646696-12652646 REVERSE	development.unspecified
			Bni7g034290.1	AT3G16550.1	378.7	3.333e-18	Symbols: DEGP12 | DEGP12 (DEGP PROTEASE 12); catalytic/ protein binding / serine-type endopeptidase/ serine-type peptidase | chr3:5629920-5632417 REVERSE	protein.degradation.serine protease
			Bni7g034310.1	AT1G34420.1	1770	7.5e-43	leucine-rich repeat family protein / protein kinase family protein | chr1:12584587-12587570 FORWARD	signalling.receptor kinases.leucine rich repeat X
			Bni7g034320.1	AT1G34370.1	1320.8	2.5e-13	Symbols: STOP1 | STOP1 (sensitive to proton rhizotoxicity 1); nucleic acid binding / transcription factor/ zinc ion binding | chr1:12550446-12552629 FORWARD	RNA.regulation of transcription.C2H2 zinc finger family
			Bni7g034330.1	AT1G34355.1	501	1e-46	forkhead-associated domain-containing protein / FHA domain-containing protein | chr1:12536497-12541891 FORWARD	RNA.regulation of transcription.FHA transcription factor
			Bni7g034340.1	AT1G34350.1	91.7	1e-18	unknown protein | chr1:12534429-12536095 FORWARD	not assigned.unknown
			Bni7g034350.1	AT1G23080.1	963.7	5e-18	Symbols: PIN7, ATPIN7 | PIN7 (PIN-FORMED 7); auxin efflux transmembrane transporter/ auxin:hydrogen symporter/ transporter | chr1:8180577-8183570 REVERSE	hormone metabolism.auxin.signal transduction
			Bni7g035350.1	AT1G34320.1	448.7	5e-19	unknown protein | chr1:12520179-12524370 FORWARD	not assigned.unknown
			Bni7g035370.1	AT1G34320.1	819	0	unknown protein | chr1:12520179-12524370 FORWARD	not assigned.unknown
			Bni7g035380.1	AT1G34320.1	480.7	5e-19	unknown protein | chr1:12520179-12524370 FORWARD	not assigned.unknown
			Bni7g035390.1	AT1G34300.1	1929	6.667e-37	lectin protein kinase family protein | chr1:12503406-12506048 FORWARD	signalling.receptor kinases.S-locus glycoprotein like
			Bni7g035400.1	AT1G34270.1	684	1.667e-50	exostosin family protein | chr1:12492411-12494544 REVERSE	misc.UDP glucosyl and glucoronyl transferases
B7	BLOCK25	715.048	Bni7g039600.1	AT1G32750.1	4823.7	1.4e-16	Symbols: HAF01, HAF1, HAC13, GTD1, TAF1 | HAF01; DNA binding / histone acetyltransferase | chr1:11846247-11856261 REVERSE	RNA.regulation of transcription.Histone acetyltransferases
			Bni7g040600.1	AT1G32700.1	715	2e-44	zinc-binding family protein | chr1:11827433-11829759 FORWARD	RNA.regulation of transcription.unclassified
			Bni7g040620.1	AT1G32583.1	111	6e-24	FUNCTIONS IN: molecular_function unknown; INVOLVED IN: biological_process unknown; LOCATED IN: endomembrane system; BEST Arabidopsis thaliana protein match is: TPD1 (TAPETUM DETERMINANT 1) (TAIR:AT4G24972.1); Has 78 Blast hits to 76 proteins in 9 species: Archae - 0; Bacteria - 0; Metazoa - 0; Fungi - 0; Plants - 78; Viruses - 0; Other Eukaryotes - 0 (source: NCBI BLink). | chr1:11785806-11788286…	not assigned.unknown
			Bni7g040630.1	AT1G32560.1	190	6e-48	late embryogenesis abundant group 1 domain-containing protein / LEA group 1 domain-containing protein | chr1:11774484-11775279 FORWARD	development.late embryogenesis abundant
			Bni7g040640.1	AT1G23800.1	882	4e-61	Symbols: ALDH2B7, ALDH2B | ALDH2B7; 3-chloroallyl aldehyde dehydrogenase/ aldehyde dehydrogenase (NAD) | chr1:8412051-8414879 REVERSE	fermentation.aldehyde dehydrogenase
			Bni7g040650.1	AT2G45490.1	349.7	5e-17	Symbols: AtAUR3 | AtAUR3 (ATAURORA3); ATP binding / histone kinase(H3-S10 specific) / protein kinase | chr2:18747639-18749075 REVERSE	protein.postranslational modification
			Bni7g040660.1	AT5G10290.1	416.7	1.5e-17	leucine-rich repeat family protein / protein kinase family protein | chr5:3235295-3238719 REVERSE	signalling.receptor kinases.leucine rich repeat II
			Bni7g040670.1	AT3G52380.1	257.2	6.667e-12	Symbols: CP33, PDE322 | CP33; RNA binding | chr3:19421397-19423097 FORWARD	RNA.RNA binding
			Bni7g041680.1	AT1G23800.1	373	6e-103	Symbols: ALDH2B7, ALDH2B | ALDH2B7; 3-chloroallyl aldehyde dehydrogenase/ aldehyde dehydrogenase (NAD) | chr1:8412051-8414879 REVERSE	fermentation.aldehyde dehydrogenase
			Bni7g041690.1	AT1G32510.1	704	0	Symbols: anac011 | anac011 (Arabidopsis NAC domain containing protein 11); transcription factor | chr1:11757000-11758118 FORWARD	development.unspecified
			Bni7g042710.1	AT1G32470.1	658	0	glycine cleavage system H protein, mitochondrial, putative | chr1:11739304-11740361 REVERSE	PS.photorespiration.glycine cleavage.H protein
			Bni7g043720.1	AT1G09490.1	672.8	1e-12	cinnamyl-alcohol dehydrogenase family / CAD family | chr1:3064124-3065937 FORWARD	misc.alcohol dehydrogenases.cinnamyl alcohol dehydrogenase
			Bni7g043730.1	AT1G32790.1	425.3	4.008e-15	Symbols: CID11 | RNA-binding protein, putative | chr1:11874704-11877387 REVERSE	RNA.RNA binding
			Bni7g043740.1	AT5G52320.1	1360	0	Symbols: CYP96A4 | CYP96A4; electron carrier/ heme binding / iron ion binding / monooxygenase/ oxygen binding | chr5:21244978-21246682 REVERSE	misc.cytochrome P450
			Bni7g043750.1	AT5G35480.1	77.8	6e-14	unknown protein | chr5:13689204-13689558 REVERSE	not assigned.unknown
			Bni7g043760.1	AT1G32810.2	2507.8	6.25e-14	protein binding / zinc ion binding | chr1:11881810-11885843 FORWARD	not assigned.unknown
B7	BLOCK26	123.983	Bni7g043790.1	AT1G32330.1	1178	5e-31	Symbols: ATHSFA1D, HSFA1D | ATHSFA1D; DNA binding / transcription factor | chr1:11656986-11660376 REVERSE	RNA.regulation of transcription.HSF,Heat-shock transcription factor family
B7	BLOCK27	697.429	Bni7g043810.1	AT3G09260.1	1489	0	Symbols: PYK10, PSR3.1, BGLU23 | PYK10; beta-glucosidase/ copper ion binding / fucosidase/ hydrolase, hydrolyzing O-glycosyl compounds | chr3:2840477-2843781 REVERSE	misc.gluco-, galacto- and mannosidases
			Bni7g043820.1	AT1G32230.1	1246.5	8e-13	Symbols: RCD1, CEO, CEO1, ATP8 | RCD1 (RADICAL-INDUCED CELL DEATH1); protein binding | chr1:11612118-11616218 FORWARD	stress.abiotic.light
			Bni7g043840.1	AT5G51890.1	1084	0	peroxidase | chr5:21090992-21092405 REVERSE	misc.peroxidases
			Bni7g043850.1	AT1G32210.1	492	1e-138	Symbols: ATDAD1 | ATDAD1 (DEFENDER AGAINST APOPTOTIC DEATH 1) | chr1:11605857-11607768 REVERSE	stress.biotic
			Bni7g043860.1	AT1G32200.1	1488	6.667e-21	Symbols: ATS1, ACT1 | ATS1; glycerol-3-phosphate O-acyltransferase | chr1:11601781-11605060 REVERSE	lipid metabolism.Phospholipid synthesis.1-acylglycerol-3-phosphate O-acyltransferase
			Bni7g043870.1	AT1G32170.1	943	3.5e-75	Symbols: XTR4, XTH30 | XTR4 (XYLOGLUCAN ENDOTRANSGLYCOSYLASE 4); hydrolase, acting on glycosyl bonds / hydrolase, hydrolyzing O-glycosyl compounds / xyloglucan:xyloglucosyl transferase | chr1:11575320-11577927 FORWARD	cell wall.modification
			Bni7g043880.1	AT1G32150.1	1269	6.667e-94	bZIP transcription factor family protein | chr1:11565518-11568531 FORWARD	RNA.regulation of transcription.bZIP transcription factor family
			Bni7g043890.1	AT3G32904.1	127	1e-28	unknown protein | chr3:13451438-13452807 REVERSE	not assigned.unknown
			Bni7g043900.1	AT1G32060.1	1348	0	Symbols: PRK | PRK (PHOSPHORIBULOKINASE); ATP binding / phosphoribulokinase/ protein binding | chr1:11532533-11534639 FORWARD	PS.calvin cycle.PRK
			Bni7g043910.1	AT1G32050.1	1138	0	secretory carrier membrane protein (SCAMP) family protein | chr1:11528445-11531281 FORWARD	transport.misc
			Bni7g043920.1	AT4G16750.1	466	2e-28	DRE-binding transcription factor, putative | chr4:9420917-9421759 REVERSE	RNA.regulation of transcription.AP2/EREBP, APETALA2/Ethylene-responsive element binding protein family
			Bni7g043930.1	AT1G31910.1	1862	1.5e-39	GHMP kinase family protein | chr1:11457126-11461825 FORWARD	secondary metabolism.isoprenoids.mevalonate pathway.phosphomevalonate kinase
			Bni7g043940.1	AT1G31885.1	710	0	transporter | chr1:11450460-11451985 FORWARD	transport.Major Intrinsic Proteins.unspecified
			Bni7g043950.1	AT3G09350.1	242.6	3.5e-20	armadillo/beta-catenin repeat family protein | chr3:2871045-2873312 FORWARD	not assigned.no ontology.armadillo/beta-catenin repeat family protein
			Bni7g043960.1	AT3G23690.1	224.6	3.5e-20	basic helix-loop-helix (bHLH) family protein | chr3:8528632-8531012 REVERSE	RNA.regulation of transcription.bHLH,Basic Helix-Loop-Helix family
			Bni7g043970.1	AT5G36260.1	1074	0	aspartyl protease family protein | chr5:14284955-14288333 REVERSE	protein.degradation.aspartate protease
			Bni7g043980.1	AT5G35960.1	1211.7	1.5e-18	protein kinase, putative | chr5:14108524-14110536 REVERSE	protein.postranslational modification.kinase.receptor like cytoplasmatic kinase VI
			Bni7g043990.1	AT5G35930.1	2888	5e-24	AMP-dependent synthetase and ligase family protein | chr5:14066992-14074751 REVERSE	lipid metabolism.FA synthesis and FA elongation.acyl coa ligase
			Bni7g044000.1	AT5G35790.1	1562	0	Symbols: G6PD1 | G6PD1 (GLUCOSE-6-PHOSPHATE DEHYDROGENASE 1); glucose-6-phosphate dehydrogenase | chr5:13956690-13959753 REVERSE	OPP.oxidative PP.G6PD
			Bni7g044010.1	AT5G35670.1	737.8	3.333e-15	Symbols: iqd33 | iqd33 (IQ-domain 33); calmodulin binding | chr5:13856103-13858059 FORWARD	signalling.calcium
			Bni7g044040.1	AT5G35630.1	1608	0	Symbols: GS2, GLN2, ATGSL1 | GS2 (GLUTAMINE SYNTHETASE 2); glutamate-ammonia ligase | chr5:13830429-13833451 FORWARD	N-metabolism.ammonia metabolism.glutamine synthetase
			Bni7g044050.1	AT5G35620.1	567	4e-161	Symbols: LSP1, EIF(ISO)4E, LSP, EIF4E2 | LSP1 (LOSS OF SUSCEPTIBILITY TO POTYVIRUS 1); RNA 7-methylguanosine cap binding / RNA binding / translation initiation factor | chr5:13824705-13826391 REVERSE	protein.synthesis.initiation
			Bni7g044060.1	AT5G35550.1	515.7	1.5e-17	Symbols: TT2, ATMYB123, MYB123, ATTT2 | TT2 (TRANSPARENT TESTA 2); DNA binding / transcription factor | chr5:13726743-13727860 FORWARD	RNA.regulation of transcription.MYB domain transcription factor family
B7	BLOCK29	139.358	Bni7g044140.1	AT5G35400.2	1267	1.25e-51	tRNA pseudouridine synthase family protein | chr5:13599220-13602266 REVERSE	protein.aa activation.pseudouridylate synthase
			Bni7g044150.1	AT5G35390.1	1616	6.667e-74	leucine-rich repeat transmembrane protein kinase, putative | chr5:13596918-13598976 FORWARD	signalling.receptor kinases.leucine rich repeat III
			Bni7g044160.1	AT5G35380.1	1902.6	3.367e-19	protein kinase family protein | chr5:13593429-13596293 REVERSE	protein.postranslational modification.kinase.receptor like cytoplasmatic kinase IX
			Bni7g044170.1	AT4G23150.1	139.8	4.25e-11	protein kinase family protein | chr4:12125731-12128332 FORWARD	signalling.receptor kinases.DUF 26
			Bni7g044180.1	AT4G23180.1	491.8	3.333e-14	Symbols: CRK10, RLK4 | CRK10 (CYSTEINE-RICH RLK10); ATP binding / kinase/ protein kinase/ protein serine/threonine kinase/ protein tyrosine kinase | chr4:12138137-12140921 FORWARD	signalling.receptor kinases.DUF 26
			Bni7g044190.1	AT5G35330.1	394	4e-109	Symbols: MBD02, MBD2, ATMBD2 | MBD02 (METHYL-CPG-BINDING DOMAIN PROTEIN 02); DNA binding / DNA demethylase | chr5:13523475-13525787 REVERSE	RNA.regulation of transcription.Methyl binding domain proteins
			Bni7g044200.1	AT5G35200.1	1830	0	epsin N-terminal homology (ENTH) domain-containing protein | chr5:13462162-13466051 REVERSE	not assigned.no ontology.epsin N-terminal homology (ENTH) domain-containing protein
			Bni7g044210.1	AT5G35180.4	2593	6.667e-127	phosphoinositide binding | chr5:13424418-13433018 FORWARD	not assigned.unknown
B7	BLOCK30	102.687	Bni7g045250.1	AT5G35090.1	89.7	2e-17	unknown protein | chr5:13358414-13359088 FORWARD	not assigned.unknown
			Bni7g045260.1	AT5G34940.2	1453	3.5e-57	Symbols: AtGUS3 | AtGUS3 (Arabidopsis thaliana glucuronidase 3); beta-glucuronidase | chr5:13235829-13238839 REVERSE	cell wall.degradation
			Bni7g045270.1	AT5G34850.1	1316	0	Symbols: ATPAP26, PAP26 | PAP26 (PURPLE ACID PHOSPHATASE 26); acid phosphatase/ protein serine/threonine phosphatase | chr5:13108154-13111631 REVERSE	misc.acid and other phosphatases
B7	BLOCK32	185.084	Bni7g046570.1	AT2G43290.1	157	6e-38	Symbols: MSS3 | MSS3 (multicopy suppressors of snf4 deficiency in yeast 3); calcium ion binding | chr2:17991052-17992047 REVERSE	signalling.calcium
			Bni7g046580.1	AT4G14130.1	1025	0	Symbols: XTR7 | XTR7 (XYLOGLUCAN ENDOTRANSGLYCOSYLASE 7); hydrolase, acting on glycosyl bonds / hydrolase, hydrolyzing O-glycosyl compounds / xyloglucan:xyloglucosyl transferase | chr4:8137051-8138281 REVERSE	cell wall.modification
			Bni7g046590.1	AT4G14145.1	400	3e-111	unknown protein | chr4:8152290-8153678 REVERSE	not assigned.unknown
			Bni7g046600.1	AT2G47220.1	198.8	1e-14	3' exoribonuclease family domain 1 protein-related | chr2:19383743-19386954 FORWARD	RNA.processing.ribonucleases
			Bni7g046610.1	AT1G31810.1	3332	8e-22	actin binding | chr1:11399607-11406259 REVERSE	not assigned.no ontology.formin homology 2 domain-containing protein
			Bni7g046620.1	AT1G31800.1	2008	0	Symbols: CYP97A3, LUT5 | CYP97A3 (CYTOCHROME P450-TYPE MONOOXYGENASE 97A3); carotene beta-ring hydroxylase/ oxygen binding | chr1:11396402-11399714 FORWARD	secondary metabolism.isoprenoids.carotenoids.carotenoid epsilon ring hydroxylase
			Bni7g046640.1	AT1G31750.1	426.8	3.333e-16	proline-rich family protein | chr1:11370659-11372077 REVERSE	not assigned.no ontology.proline rich family
			Bni7g046650.1	AT5G47830.1	501.8	6.667e-15	unknown protein | chr5:19372898-19374311 REVERSE	not assigned.unknown
			Bni7g046670.1	AT1G31720.1	276	2e-73	unknown protein | chr1:11356102-11357081 FORWARD	not assigned.unknown
B7	BLOCK35	432.418	Bni7g046750.1	AT1G31600.2	928	0	oxidoreductase, 2OG-Fe(II) oxygenase family protein | chr1:11312961-11316473 REVERSE	not assigned.no ontology
			Bni7g046760.1	AT1G31500.1	956	4e-105	endonuclease/exonuclease/phosphatase family protein | chr1:11273605-11276572 REVERSE	RNA.processing.ribonucleases
			Bni7g046780.1	AT1G31500.1	311	3e-84	endonuclease/exonuclease/phosphatase family protein | chr1:11273605-11276572 REVERSE	RNA.processing.ribonucleases
			Bni7g046790.1	AT1G31480.1	2639	1.167e-58	Symbols: SGR2 | SGR2 (SHOOT GRAVITROPISM 2); phospholipase A1 | chr1:11265880-11271701 FORWARD	lipid metabolism.lipid degradation.lysophospholipases
			Bni7g046800.1	AT1G31440.1	1352	2.5e-85	SH3 domain-containing protein 1 (SH3P1) | chr1:11255836-11258715 REVERSE	cell.vesicle transport
			Bni7g046810.1	AT1G31430.1	1267	1e-97	pentatricopeptide (PPR) repeat-containing protein | chr1:11253936-11255737 REVERSE	not assigned.no ontology.pentatricopeptide (PPR) repeat-containing protein
			Bni7g046820.1	AT1G31360.1	2474	0	Symbols: RECQL2, ATRECQ2 | RECQL2 (ARABIDOPSIS RECQ HELICASE L2); 3'-5' DNA helicase/ ATP-dependent helicase/ four-way junction helicase/ protein binding | chr1:11232333-11237530 FORWARD	DNA.synthesis/chromatin structure
			Bni7g046830.1	AT1G31350.1	626.7	1.667e-17	F-box family protein | chr1:11221335-11222786 REVERSE	protein.degradation.ubiquitin.E3.SCF.FBOX
			Bni7g046840.1	AT1G31330.1	612	1e-21	Symbols: PSAF | PSAF (photosystem I subunit F) | chr1:11214824-11216037 REVERSE	PS.lightreaction.photosystem I.PSI polypeptide subunits
			Bni7g046850.1	AT1G31260.1	783	2e-79	Symbols: ZIP10 | ZIP10 (ZINC TRANSPORTER 10 PRECURSOR); cation transmembrane transporter/ metal ion transmembrane transporter | chr1:11175559-11177362 REVERSE	transport.metal
			Bni7g046860.1	AT5G63135.1	188.7	4e-17	unknown protein | chr5:25324979-25326479 REVERSE	not assigned.unknown
			Bni7g046880.1	AT1G26200.1	825	2.5e-32	FUNCTIONS IN: molecular_function unknown; INVOLVED IN: biological_process unknown; LOCATED IN: integral to membrane; CONTAINS InterPro DOMAIN/s: Longevity assurance, LAG1/LAC1 (InterPro:IPR016439), TRAM, LAG1 and CLN8 homology (InterPro:IPR006634); BEST Arabidopsis thaliana protein match is: LAG13 (LAG1 LONGEVITY ASSURANCE HOMOLOG 3) (TAIR:AT1G13580.2). | chr1:9063471-9064914 REVERSE	not assigned.no ontology
			Bni7g046890.1	AT2G23510.1	858	2e-21	Symbols: SDT | SDT (SPERMIDINE DISINAPOYL ACYLTRANSFERASE); sinapoyl spermidine:sinapoyl CoA N-acyltransferase/ spermidine:sinapoyl CoA N-acyltransferase/ transferase | chr2:10011517-10013533 REVERSE	secondary metabolism.phenylpropanoids
			Bni7g046900.1	AT2G23180.1	1397	0	Symbols: CYP96A1 | CYP96A1; electron carrier/ heme binding / iron ion binding / monooxygenase/ oxygen binding | chr2:9874907-9876594 FORWARD	misc.cytochrome P450
			Bni7g046910.1	AT5G20040.1	276	2.545e-31	Symbols: ATIPT9, IPT9 | ATIPT9; ATP binding / tRNA isopentenyltransferase | chr5:6767797-6771170 REVERSE	RNA.processing
			Bni7g046920.1	AT2G04540.1	635	2.333e-37	3-oxoacyl-(acyl-carrier-protein) synthase II, putative | chr2:1581416-1584688 REVERSE	lipid metabolism.FA synthesis and FA elongation.ketoacyl ACP synthase
			Bni7g046930.1	AT1G31170.1	478	2e-134	Symbols: ATSRX, SRX | SRX (SULFIREDOXIN); DNA binding / oxidoreductase, acting on sulfur group of donors | chr1:11133485-11134405 FORWARD	redox.misc
			Bni7g046940.1	AT1G31130.1	337	7.55e-13	unknown protein | chr1:11114701-11116195 REVERSE	not assigned.unknown
			Bni7g046950.1	AT1G31120.1	2324	4e-70	Symbols: KUP10 | KUP10; potassium ion transmembrane transporter | chr1:11104301-11107763 REVERSE	transport.potassium
B7	BLOCK36	509.738	Bni7g047980.1	AT1G70770.1	83.8	4e-16	unknown protein | chr1:26688230-26691277 REVERSE	not assigned.unknown
			Bni7g047990.1	AT5G59160.1	107	6e-23	Symbols: TOPP2, PPO | TOPP2; protein serine/threonine phosphatase | chr5:23879349-23881688 FORWARD	protein.postranslational modification
			Bni7g048000.1	AT2G15780.1	575.8	3e-15	glycine-rich protein | chr2:6873545-6874741 REVERSE	not assigned.no ontology.glycine rich proteins
			Bni7g048010.1	AT1G30970.1	850.6	6.667e-20	Symbols: SUF4 | SUF4 (suppressor of FRIGIDA4); DNA binding / protein heterodimerization/ protein homodimerization/ transcription factor | chr1:11040281-11043751 REVERSE	RNA.regulation of transcription.C2H2 zinc finger family
			Bni7g048020.1	AT1G30950.1	1614	1e-40	Symbols: UFO | UFO (UNUSUAL FLORAL ORGANS); transcription factor binding / ubiquitin-protein ligase | chr1:11036180-11037508 FORWARD	development.unspecified
			Bni7g048030.1	AT4G30996.1	382	1.001e-46	unknown protein | chr4:15101295-15102684 FORWARD	not assigned.unknown
			Bni7g048040.1	AT1G30900.1	1046.8	6e-16	vacuolar sorting receptor, putative | chr1:10997275-11000543 FORWARD	protein.targeting.secretory pathway.vacuole
			Bni7g048050.1	AT1G30890.1	975	0	integral membrane HRF1 family protein | chr1:10994321-10996134 FORWARD	not assigned.no ontology
			Bni7g048060.1	AT1G30880.1	345	1.5e-37	unknown protein | chr1:10993195-10994125 REVERSE	not assigned.unknown
			Bni7g048070.1	AT1G30870.1	847	4e-62	cationic peroxidase, putative | chr1:10991485-10993023 FORWARD	misc.peroxidases
			Bni7g048080.1	AT1G30860.1	1028.9	4e-12	protein binding / zinc ion binding | chr1:10986523-10989504 REVERSE	protein.degradation.ubiquitin.E3.RING
			Bni7g048090.1	AT1G30850.1	299	1e-24	unknown protein | chr1:10985078-10986295 FORWARD	not assigned.unknown
			Bni7g048100.1	AT1G30820.1	198.6	3.2e-20	CTP synthase, putative / UTP--ammonia ligase, putative | chr1:10944913-10949458 REVERSE	nucleotide metabolism.synthesis.pyrimidine.CTP synthetase
			Bni7g048110.1	AT1G30810.1	1982	3.333e-75	transcription factor | chr1:10936765-10942292 REVERSE	RNA.regulation of transcription.JUMONJI family
			Bni7g048120.1	AT1G30800.1	454	5e-54	FUNCTIONS IN: molecular_function unknown; LOCATED IN: anchored to membrane; EXPRESSED IN: flower; EXPRESSED DURING: petal differentiation and expansion stage; CONTAINS InterPro DOMAIN/s: FAS1 domain (InterPro:IPR000782); BEST Arabidopsis thaliana protein match is: unknown protein (TAIR:AT4G29980.1); Has 38 Blast hits to 38 proteins in 5 species: Archae - 0; Bacteria - 0; Metazoa - 0; Fungi - 0; P…	not assigned.unknown
			Bni7g048150.1	AT1G30580.1	1620	0	GTP binding | chr1:10831673-10835538 REVERSE	not assigned.unknown
			Bni7g048160.1	AT4G01770.1	709.6	6.667e-20	Symbols: RGXT1 | RGXT1 (rhamnogalacturonan xylosyltransferase 1); UDP-xylosyltransferase | chr4:764514-766865 FORWARD	cell wall.pectin synthesis.rhamnogalacturonan II.Xylose Transferase with Fucose Acceptor
			Bni7g048170.1	AT1G30560.1	1768	0	transporter, putative | chr1:10824761-10826293 FORWARD	transport.membrane system unknown
			Bni7g048180.1	AT1G30550.1	890	1.333e-32	FUNCTIONS IN: molecular_function unknown; INVOLVED IN: biological_process unknown; EXPRESSED IN: 21 plant structures; EXPRESSED DURING: 12 growth stages; BEST Arabidopsis thaliana protein match is: WW domain-containing protein (TAIR:AT1G45231.2); Has 891 Blast hits to 591 proteins in 275 species: Archae - 68; Bacteria - 248; Metazoa - 211; Fungi - 176; Plants - 45; Viruses - 3; Other Eukaryotes -…	not assigned.no ontology
			Bni7g048190.1	AT1G30550.1	347	3e-28	FUNCTIONS IN: molecular_function unknown; INVOLVED IN: biological_process unknown; EXPRESSED IN: 21 plant structures; EXPRESSED DURING: 12 growth stages; BEST Arabidopsis thaliana protein match is: WW domain-containing protein (TAIR:AT1G45231.2); Has 891 Blast hits to 591 proteins in 275 species: Archae - 68; Bacteria - 248; Metazoa - 211; Fungi - 176; Plants - 45; Viruses - 3; Other Eukaryotes -…	not assigned.no ontology
			Bni7g048200.1	AT4G14420.1	422.9	1e-11	lesion inducing protein-related | chr4:8301946-8303915 REVERSE	not assigned.no ontology
			Bni7g048230.1	AT4G14430.1	529	1e-149	Symbols: IBR10, ATECI2, ECI2, ECHIB, PEC12 | IBR10 (INDOLE-3-BUTYRIC ACID RESPONSE 10); catalytic/ dodecenoyl-CoA delta-isomerase | chr4:8304600-8305705 REVERSE	lipid metabolism.lipid degradation.beta-oxidation.enoyl CoA hydratase
			Bni7g048240.1	AT4G14455.1	448	2e-125	Symbols: ATBET12, BET12, ATBS14B, BS14B | ATBET12; SNAP receptor/ protein transporter | chr4:8310336-8312321 FORWARD	protein.targeting.secretory pathway.golgi
			Bni7g048250.1	AT4G14480.1	1384	6.667e-45	protein kinase family protein | chr4:8330081-8331544 REVERSE	protein.postranslational modification
			Bni7g048260.1	AT3G50710.1	284.5	1e-12	F-box family protein | chr3:18845199-18846673 REVERSE	protein.degradation.ubiquitin.E3.SCF.FBOX
			Bni7g048270.1	AT4G14500.1	1391	1.5e-80	FUNCTIONS IN: molecular_function unknown; INVOLVED IN: biological_process unknown; LOCATED IN: cellular_component unknown; EXPRESSED IN: 24 plant structures; EXPRESSED DURING: 15 growth stages; CONTAINS InterPro DOMAIN/s: Lipid-binding START (InterPro:IPR002913); BEST Arabidopsis thaliana protein match is: unknown protein (TAIR:AT3G23080.1); Has 257 Blast hits to 256 proteins in 63 species: Archa…	not assigned.no ontology
			Bni7g048300.1	AT4G14550.1	664	0	Symbols: IAA14, SLR | IAA14 (INDOLE-3-ACETIC ACID INDUCIBLE 14); protein binding / transcription factor/ transcription repressor | chr4:8347822-8350019 REVERSE	RNA.regulation of transcription.Aux/IAA family
B7	BLOCK40	127.23	Bni7g050700.1	AT4G13160.1	426	2e-23	B7_BLOCK40_127.23	not assigned.unknown
B7	BLOCK41	362.346	Bni7g051770.1	AT3G01750.1	418	1.5e-41	ankyrin repeat family protein | chr3:270229-272976 FORWARD	cell.organisation
			Bni7g051780.1	AT4G15420.1	1546	0	PRLI-interacting factor K | chr4:8823725-8826096 FORWARD	RNA.processing
			Bni7g051790.1	AT4G15430.2	2577	0	FUNCTIONS IN: molecular_function unknown; INVOLVED IN: biological_process unknown; LOCATED IN: endomembrane system, membrane; EXPRESSED IN: 20 plant structures; EXPRESSED DURING: 13 growth stages; CONTAINS InterPro DOMAIN/s: Protein of unknown function DUF221 (InterPro:IPR003864); BEST Arabidopsis thaliana protein match is: early-responsive to dehydration protein-related / ERD protein-related (TA…	stress.abiotic.drought/salt
			Bni7g051800.1	AT4G15470.1	870	0	EXPRESSED IN: 24 plant structures; EXPRESSED DURING: 15 growth stages; CONTAINS InterPro DOMAIN/s: Uncharacterised protein family UPF0005 (InterPro:IPR006214); BEST Arabidopsis thaliana protein match is: glutamate binding (TAIR:AT1G03070.1); Has 4000 Blast hits to 3999 proteins in 955 species: Archae - 0; Bacteria - 1775; Metazoa - 750; Fungi - 92; Plants - 143; Viruses - 77; Other Eukaryotes - 1…	not assigned.no ontology
			Bni7g051810.1	AT3G03640.1	330	1.05e-39	Symbols: GLUC, BGLU25 | BGLU25 (BETA GLUCOSIDASE 25); catalytic/ cation binding / hydrolase, hydrolyzing O-glycosyl compounds | chr3:881006-884157 FORWARD	misc.gluco-, galacto- and mannosidases
			Bni7g051820.1	AT4G15550.1	1064	3.333e-49	Symbols: IAGLU | IAGLU (INDOLE-3-ACETATE BETA-D-GLUCOSYLTRANSFERASE); UDP-glycosyltransferase/ transferase, transferring glycosyl groups | chr4:8877590-8879327 REVERSE	misc.UDP glucosyl and glucoronyl transferases
			Bni7g051830.1	AT4G15550.1	845.9	2.5e-12	Symbols: IAGLU | IAGLU (INDOLE-3-ACETATE BETA-D-GLUCOSYLTRANSFERASE); UDP-glycosyltransferase/ transferase, transferring glycosyl groups | chr4:8877590-8879327 REVERSE	misc.UDP glucosyl and glucoronyl transferases
			Bni7g051840.1	AT4G15630.1	462	2e-129	integral membrane family protein | chr4:8917430-8918852 FORWARD	not assigned.no ontology
			Bni7g051850.1	AT4G15640.1	989.8	2.5e-15	unknown protein | chr4:8918985-8921930 REVERSE	not assigned.unknown
			Bni7g051860.1	AT4G15650.1	77.8	3e-13	protein kinase-related | chr4:8922632-8923665 FORWARD	protein.postranslational modification
			Bni7g051870.1	AT4G15660.1	347	3e-95	glutaredoxin family protein | chr4:8925806-8926310 FORWARD	redox.glutaredoxins
			Bni7g051890.1	AT4G31690.1	73.8	2e-12	transcriptional factor B3 family protein | chr4:15343327-15345161 REVERSE	RNA.regulation of transcription.B3 transcription factor family
			Bni7g051900.1	AT4G15680.1	335	1e-91	glutaredoxin family protein | chr4:8931652-8932295 FORWARD	redox.glutaredoxins
			Bni7g052930.1	AT4G15740.1	133	4e-30	C2 domain-containing protein | chr4:8964745-8966318 REVERSE	stress.abiotic.cold
			Bni7g052940.1	AT4G15740.1	617.6	5e-20	C2 domain-containing protein | chr4:8964745-8966318 REVERSE	stress.abiotic.cold
			Bni7g052950.1	AT4G35150.1	811	3e-37	O-methyltransferase family 2 protein | chr4:16726948-16728531 REVERSE	misc.O-methyl transferases
			Bni7g052960.1	AT4G35160.1	161	3e-39	O-methyltransferase family 2 protein | chr4:16730760-16732811 REVERSE	secondary metabolism.phenylpropanoids
B7	BLOCK44	151.973	Bni7g055770.1	AT5G62160.1	71.9	6e-12	Symbols: AtZIP12 | AtZIP12 (ZINC TRANSPORTER 12 PRECURSOR); cation transmembrane transporter/ metal ion transmembrane transporter | chr5:24960107-24961263 FORWARD	transport.metal
			Bni7g055780.1	AT1G01070.1	496	3.333e-27	nodulin MtN21 family protein | chr1:38752-40944 REVERSE	development.unspecified
			Bni7g055790.1	AT4G17640.1	843	2.5e-72	Symbols: CKB2 | CKB2; protein kinase CK2 regulator | chr4:9825197-9827272 FORWARD	protein.postranslational modification
			Bni7g055800.1	AT4G17650.1	496	1e-36	aromatic-rich family protein | chr4:9827515-9829659 FORWARD	not assigned.no ontology
			Bni7g055810.1	AT4G17660.1	809	0	protein kinase, putative | chr4:9831359-9833006 FORWARD	protein.postranslational modification.kinase.receptor like cytoplasmatic kinase VII
			Bni7g055830.1	AT4G17695.1	214	3e-55	Symbols: KAN3 | KAN3 (KANADI 3); DNA binding / transcription factor | chr4:9848032-9850704 REVERSE	RNA.regulation of transcription.G2-like transcription factor family, GARP
			Bni7g055840.1	AT4G17695.1	459.3	3.001e-17	Symbols: KAN3 | KAN3 (KANADI 3); DNA binding / transcription factor | chr4:9848032-9850704 REVERSE	RNA.regulation of transcription.G2-like transcription factor family, GARP
			Bni7g055850.1	AT4G17710.1	882	2.333e-27	Symbols: HDG4 | HDG4 (HOMEODOMAIN GLABROUS 4); DNA binding / transcription factor | chr4:9856296-9859288 REVERSE	RNA.regulation of transcription.HB,Homeobox transcription factor family
			Bni7g055860.1	AT4G17785.1	1014	6.667e-73	Symbols: MYB39 | MYB39 (myb domain protein 39); DNA binding / transcription factor | chr4:9881635-9883432 REVERSE	RNA.regulation of transcription.MYB domain transcription factor family
B7	BLOCK46	149.378	Bni7g056440.1	AT4G18975.1	226	1.6e-24	pentatricopeptide (PPR) repeat-containing protein | chr4:10391965-10393700 REVERSE	not assigned.no ontology.pentatricopeptide (PPR) repeat-containing protein
			Bni7g056450.1	AT4G18980.1	180	5e-45	unknown protein | chr4:10398918-10399512 FORWARD	not assigned.unknown
			Bni7g056460.1	AT4G19006.1	1342	0	26S proteasome regulatory subunit, putative (RPN9) | chr4:10409183-10411465 REVERSE	protein.degradation.ubiquitin.proteasom
			Bni7g056470.1	AT4G19080.1	343.7	2e-18	unknown protein | chr4:10448813-10449796 REVERSE	not assigned.unknown
			Bni7g056480.1	AT4G19090.1	206	9e-53	unknown protein | chr4:10449900-10452757 FORWARD	not assigned.unknown
			Bni7g056490.1	AT4G19100.1	648.9	1e-11	unknown protein | chr4:10453415-10454359 FORWARD	not assigned.unknown
			Bni7g056500.1	AT4G19110.1	1611	3e-51	protein kinase, putative | chr4:10454529-10459298 REVERSE	protein.postranslational modification
			Bni7g056520.1	AT4G19120.1	1970	0	Symbols: ERD3 | ERD3 (early-responsive to dehydration 3) | chr4:10460295-10464174 REVERSE	stress.abiotic.drought/salt
			Bni7g056540.1	AT4G23190.1	77.8	3e-14	Symbols: CRK11, AT-RLK3 | CRK11 (CYSTEINE-RICH RLK11); kinase/ protein kinase | chr4:12141032-12143833 REVERSE	signalling.receptor kinases.DUF 26
B7	BLOCK56	169.893	Bni7g058340.1	AT3G12820.1	539	1.5e-26	Symbols: AtMYB10 | AtMYB10 (myb domain protein 10); DNA binding / transcription factor | chr3:4074158-4075614 REVERSE	RNA.regulation of transcription.MYB domain transcription factor family
			Bni7g058380.1	AT1G26796.1	172	2e-42	LOCATED IN: endomembrane system; CONTAINS InterPro DOMAIN/s: Plant self-incompatibility S1 (InterPro:IPR010264); BEST Arabidopsis thaliana protein match is: self-incompatibility protein-related (TAIR:AT1G26795.1); Has 71 Blast hits to 67 proteins in 7 species: Archae - 0; Bacteria - 0; Metazoa - 0; Fungi - 0; Plants - 71; Viruses - 0; Other Eukaryotes - 0 (source: NCBI BLink). | chr1:9278953-9279…	not assigned.no ontology
			Bni7g058390.1	AT5G40680.1	111	2e-23	kelch repeat-containing F-box family protein | chr5:16288754-16290001 FORWARD	protein.degradation.ubiquitin.E3.SCF.FBOX
			Bni7g058400.1	AT5G40680.1	103	4e-21	kelch repeat-containing F-box family protein | chr5:16288754-16290001 FORWARD	protein.degradation.ubiquitin.E3.SCF.FBOX
			Bni7g058410.1	AT3G12860.1	1356	0	nucleolar protein Nop56, putative | chr3:4091570-4093921 FORWARD	protein.synthesis.ribosome biogenesis.Pre-rRNA processing and modifications.snoRNPs
			Bni7g058420.1	AT3G12890.1	630	4e-180	Symbols: ASML2 | ASML2 (ACTIVATOR OF SPOMIN::LUC2); transcription activator | chr3:4099199-4100473 FORWARD	signalling.in sugar and nutrient physiology
			Bni7g058430.1	AT3G12900.1	482	2e-135	oxidoreductase, 2OG-Fe(II) oxygenase family protein | chr3:4104576-4106112 FORWARD	hormone metabolism.ethylene.synthesis-degradation
			Bni7g058440.1	AT3G12900.1	389	1e-107	oxidoreductase, 2OG-Fe(II) oxygenase family protein | chr3:4104576-4106112 FORWARD	hormone metabolism.ethylene.synthesis-degradation
			Bni7g058450.1	AT4G02130.1	278	3e-27	Symbols: GATL6, LGT10 | GATL6; polygalacturonate 4-alpha-galacturonosyltransferase/ transferase, transferring glycosyl groups / transferase, transferring hexosyl groups | chr4:944367-947085 REVERSE	misc.UDP glucosyl and glucoronyl transferases
			Bni7g058460.1	AT3G02470.1	192	9e-49	Symbols: SAMDC | SAMDC (S-ADENOSYLMETHIONINE DECARBOXYLASE); adenosylmethionine decarboxylase | chr3:509117-511561 FORWARD	polyamine metabolism.synthesis.SAM decarboxylase
			Bni7g058470.1	AT3G12860.1	1396	0	nucleolar protein Nop56, putative | chr3:4091570-4093921 FORWARD	protein.synthesis.ribosome biogenesis.Pre-rRNA processing and modifications.snoRNPs
			Bni7g058480.1	AT3G12890.1	569	1e-161	Symbols: ASML2 | ASML2 (ACTIVATOR OF SPOMIN::LUC2); transcription activator | chr3:4099199-4100473 FORWARD	signalling.in sugar and nutrient physiology
B7	BLOCK62	187.557	Bni7g060260.1	AT3G16080.1	333	5e-91	60S ribosomal protein L37 (RPL37C) | chr3:5454818-5455927 FORWARD	protein.synthesis.ribosomal protein.eukaryotic.60S subunit.L37
			Bni7g060290.1	AT3G16140.1	527	2e-149	Symbols: PSAH-1 | PSAH-1 (photosystem I subunit H-1) | chr3:5468509-5469481 REVERSE	PS.lightreaction.photosystem I.PSI polypeptide subunits
			Bni7g060300.1	AT3G16210.1	390	5e-23	F-box family protein | chr3:5494533-5495615 REVERSE	protein.degradation.ubiquitin.E3.SCF.FBOX
			Bni7g060310.1	AT3G16230.2	1201.8	1e-15	RNA binding / catalytic | chr3:5500553-5503543 FORWARD	not assigned.no ontology
			Bni7g060330.1	AT3G16240.1	950	0	Symbols: DELTA-TIP, TIP2;1, DELTA-TIP1, AQP1, ATTIP2;1 | DELTA-TIP; ammonia transporter/ methylammonium transmembrane transporter/ water channel | chr3:5505404-5507050 FORWARD	transport.Major Intrinsic Proteins.TIP
			Bni7g060340.1	AT3G16300.1	438	3e-122	integral membrane family protein | chr3:5525491-5526207 REVERSE	not assigned.no ontology
			Bni7g060350.1	AT5G67150.1	347.7	1.335e-11	transferase family protein | chr5:26795771-26797312 REVERSE	secondary metabolism.phenylpropanoids
			Bni7g060360.1	AT3G16350.1	579	2.667e-24	myb family transcription factor | chr3:5547718-5549660 FORWARD	RNA.regulation of transcription.MYB-related transcription factor family
			Bni7g060370.1	AT3G16350.1	236	7e-62	myb family transcription factor | chr3:5547718-5549660 FORWARD	RNA.regulation of transcription.MYB-related transcription factor family

## Sheet: B8
Chr	Block	Size (Kb)	B. nigra	A. thaliana	Score	E-value	Gene Symbols (TAIR10)	Role
B8	BLOCK92	118.519	Bni8g035260.1	AT2G38120.1	385.6	1.667e-11	Symbols: AUX1, WAV5, PIR1, MAP1 | AUX1 (AUXIN RESISTANT 1); amino acid transmembrane transporter/ auxin binding / auxin influx transmembrane transporter/ transporter | chr2:15972993-15977180 FORWARD	transport.misc
			Bni8g035280.1	AT2G40030.1	4284	3e-12	Symbols: NRPD1B, DRD3, ATNRPD1B, DMS5, NRPE1 | NRPD1B; DNA binding / DNA-directed RNA polymerase | chr2:16714494-16723583 FORWARD	RNA.transcription
			Bni8g035290.1	AT2G40070.1	1968	3e-63	FUNCTIONS IN: molecular_function unknown; INVOLVED IN: biological_process unknown; LOCATED IN: cellular_component unknown; EXPRESSED IN: 17 plant structures; EXPRESSED DURING: 7 growth stages; BEST Arabidopsis thaliana protein match is: proline-rich family protein (TAIR:AT3G09000.1); Has 94255 Blast hits to 49644 proteins in 1573 species: Archae - 225; Bacteria - 11215; Metazoa - 37735; Fungi - 2…	not assigned.unknown
			Bni8g035300.1	AT2G40060.1	704.7	5e-19	protein binding / structural molecule | chr2:16726484-16728185 FORWARD	not assigned.unknown
			Bni8g035310.1	AT2G40080.1	236	9e-62	Symbols: ELF4 | ELF4 (EARLY FLOWERING 4) | chr2:16734294-16734912 REVERSE	signalling.light
			Bni8g035320.1	AT2G40085.1	249.9	1.5e-12	unknown protein | chr2:16736461-16737259 REVERSE	not assigned.unknown
			Bni8g035330.1	AT2G40090.1	1756	0	Symbols: ATATH9 | ATATH9; transporter | chr2:16737466-16740370 REVERSE	not assigned.no ontology.ABC1 family protein
			Bni8g035340.1	AT2G40095.1	688	0	unknown protein | chr2:16743023-16745144 FORWARD	not assigned.unknown
			Bni8g035350.1	AT2G40116.1	2109.6	4e-20	phosphoinositide-specific phospholipase C family protein | chr2:16751714-16754535 FORWARD	signalling.phosphinositides.phosphoinositide phospholipase C
			Bni8g035360.1	AT1G30230.1	232	1.5e-21	elongation factor 1-beta / EF-1-beta | chr1:10638914-10640782 FORWARD	protein.synthesis.elongation
			Bni8g035370.1	AT2G40130.2	1932.8	1.429e-14	heat shock protein-related | chr2:16765920-16769268 FORWARD	stress.abiotic.heat
			Bni8g035380.1	AT2G40140.1	1320	6e-26	Symbols: CZF1, ZFAR1, SZF2, ATSZF2 | CZF1; transcription factor | chr2:16772073-16774657 FORWARD	RNA.regulation of transcription.C3H zinc finger family
			Bni8g035390.1	AT2G40150.1	1205.8	6.667e-13	INVOLVED IN: biological_process unknown; EXPRESSED IN: 21 plant structures; EXPRESSED DURING: 13 growth stages; CONTAINS InterPro DOMAIN/s: Protein of unknown function DUF231, plant (InterPro:IPR004253); BEST Arabidopsis thaliana protein match is: ESK1 (ESKIMO 1) (TAIR:AT3G55990.1); Has 712 Blast hits to 693 proteins in 16 species: Archae - 0; Bacteria - 0; Metazoa - 0; Fungi - 0; Plants - 712; V…	not assigned.unknown
			Bni8g035400.1	AT2G40170.1	206	7e-53	Symbols: ATEM6, GEA6 | GEA6 (LATE EMBRYOGENESIS ABUNDANT 6) | chr2:16779552-16780258 REVERSE	hormone metabolism.abscisic acid.induced-regulated-responsive-activated
			Bni8g035410.1	AT2G40180.1	726	1e-37	Symbols: ATHPP2C5 | ATHPP2C5; catalytic/ protein serine/threonine phosphatase | chr2:16782522-16784147 FORWARD	protein.postranslational modification
			Bni8g035420.1	AT1G49610.1	105	6e-22	F-box family protein | chr1:18361679-18363192 REVERSE	protein.degradation.ubiquitin.E3.SCF.FBOX
			Bni8g035430.1	AT1G49610.1	165.6	1e-11	F-box family protein | chr1:18361679-18363192 REVERSE	protein.degradation.ubiquitin.E3.SCF.FBOX
B8	BLOCK108	143.011	Bni8g039600.1	AT2G28520.1	3285	0	Symbols: VHA-A1 | VHA-A1 (VACUOLAR PROTON ATPASE A 1); ATPase | chr2:12209896-12215895 FORWARD	transport.p- and v-ATPases
			Bni8g039610.1	AT2G28500.1	587	5e-167	Symbols: LBD11 | LBD11 (LOB DOMAIN-CONTAINING PROTEIN 11) | chr2:12186569-12188142 REVERSE	RNA.regulation of transcription.AS2,Lateral Organ Boundaries Gene Family
			Bni8g039620.1	AT2G28480.1	769.6	1e-19	RNA binding | chr2:12176484-12178422 REVERSE	not assigned.unknown
			Bni8g039630.1	AT2G28470.1	2520	0	Symbols: BGAL8 | BGAL8 (beta-galactosidase 8); beta-galactosidase/ catalytic/ cation binding / sugar binding | chr2:12168840-12173570 REVERSE	misc.gluco-, galacto- and mannosidases.beta-galactosidase
			Bni8g039680.1	AT2G28390.1	2198.7	1.4e-11	SAND family protein | chr2:12139580-12143465 REVERSE	not assigned.no ontology
			Bni8g039690.1	AT2G28210.1	456	1e-37	Symbols: ATACA2 | ATACA2 (ALPHA CARBONIC ANHYDRASE 2); carbonate dehydratase/ zinc ion binding | chr2:12029997-12032420 FORWARD	TCA / org transformation.carbonic anhydrases
			Bni8g039700.1	AT4G36640.1	373	1.5e-31	SEC14 cytosolic factor family protein / phosphoglyceride transfer family protein | chr4:17276936-17279201 REVERSE	protein.targeting.secretory pathway.unspecified
B8	BLOCK111	317.506	Bni8g041090.1	AT5G50000.1	1431	5e-30	protein kinase, putative | chr5:20342587-20345133 REVERSE	protein.postranslational modification
			Bni8g041100.1	AT5G50020.2	1191	0	zinc finger (DHHC type) family protein | chr5:20351342-20354436 FORWARD	RNA.regulation of transcription.unclassified
			Bni8g041110.1	AT5G50050.1	71.9	3e-12	invertase/pectin methylesterase inhibitor family protein | chr5:20360024-20361031 FORWARD	misc.invertase/pectin methylesterase inhibitor family protein
			Bni8g041130.1	AT1G70770.1	151	1e-35	unknown protein | chr1:26688230-26691277 REVERSE	not assigned.unknown
			Bni8g041140.1	AT2G24210.1	125	2e-28	Symbols: TPS10 | TPS10 (terpene synthase 10); (E)-beta-ocimene synthase/ myrcene synthase | chr2:10294330-10297530 FORWARD	secondary metabolism.isoprenoids.terpenoids
			Bni8g041150.1	AT5G50080.1	359.6	2.5e-19	Symbols: ERF110 | DNA binding / transcription factor | chr5:20365722-20366835 FORWARD	RNA.regulation of transcription.AP2/EREBP, APETALA2/Ethylene-responsive element binding protein family
			Bni8g041160.1	AT5G50090.1	373	9e-103	unknown protein | chr5:20369851-20371094 FORWARD	not assigned.unknown
			Bni8g041170.1	AT5G50110.1	862	0	FUNCTIONS IN: molecular_function unknown; INVOLVED IN: cell cycle; LOCATED IN: cellular_component unknown; EXPRESSED IN: 24 plant structures; EXPRESSED DURING: 14 growth stages; CONTAINS InterPro DOMAIN/s: Glucose inhibited division protein (InterPro:IPR003682); Has 3963 Blast hits to 3963 proteins in 1297 species: Archae - 0; Bacteria - 2754; Metazoa - 2; Fungi - 0; Plants - 18; Viruses - 0; Oth…	protein.synthesis.ribosome biogenesis.Pre-rRNA processing and modifications.methylotransferases
			Bni8g041180.1	AT5G50120.1	890	0	transducin family protein / WD-40 repeat family protein | chr5:20382615-20383874 REVERSE	signalling.G-proteins
			Bni8g041190.1	AT5G50175.1	141	4e-33	unknown protein | chr5:20428095-20428719 FORWARD	not assigned.unknown
			Bni8g041200.1	AT5G50180.1	1376	0	protein kinase, putative | chr5:20430596-20433100 FORWARD	protein.postranslational modification
			Bni8g041210.1	AT5G50200.1	422	4e-33	Symbols: WR3 | WR3 (WOUND-RESPONSIVE 3); nitrate transmembrane transporter | chr5:20436180-20437726 FORWARD	transport.nitrate
			Bni8g041230.1	AT5G50240.1	617	8e-176	Symbols: PIMT2 | PIMT2 (PROTEIN-L-ISOASPARTATE METHYLTRANSFERASE 2); protein-L-isoaspartate (D-aspartate) O-methyltransferase | chr5:20451228-20452569 FORWARD	protein.postranslational modification
			Bni8g041240.1	AT5G50260.1	1269	5e-101	cysteine proteinase, putative | chr5:20455317-20457029 FORWARD	protein.degradation.cysteine protease
			Bni8g041250.1	AT5G50280.1	1724.8	2.5e-12	Symbols: EMB1006 | EMB1006 (embryo defective 1006) | chr5:20459238-20461504 FORWARD	not assigned.no ontology.pentatricopeptide (PPR) repeat-containing protein
B8	BLOCK112	194.94	Bni8g044060.1	AT4G09460.1	503.9	3.5e-12	Symbols: ATMYB6 | ATMYB6; DNA binding / transcription factor | chr4:5992966-5994258 FORWARD	RNA.regulation of transcription.MYB domain transcription factor family
			Bni8g044070.1	AT4G09510.1	1893	1e-20	Symbols: CINV2 | beta-fructofuranosidase, putative / invertase, putative / saccharase, putative / beta-fructosidase, putative | chr4:6021164-6023873 REVERSE	major CHO metabolism.degradation.sucrose.invertases.neutral
			Bni8g044080.1	AT4G09530.1	188	2e-47	auxin-responsive family protein | chr4:6029413-6029724 REVERSE	hormone metabolism.auxin.induced-regulated-responsive-activated
			Bni8g044100.1	AT4G09560.1	625	1.505e-23	peptidase/ protein binding / zinc ion binding | chr4:6041342-6043840 REVERSE	protein.degradation
			Bni8g044110.1	AT4G09570.1	1645	0	Symbols: CPK4, ATCPK4 | CPK4; calmodulin-dependent protein kinase/ kinase/ protein kinase | chr4:6049517-6052335 FORWARD	signalling.calcium
			Bni8g044130.1	AT4G09600.1	212	1e-54	Symbols: GASA3 | GASA3 (GAST1 PROTEIN HOMOLOG 3) | chr4:6072804-6073612 REVERSE	hormone metabolism.gibberelin.induced-regulated-responsive-activated
			Bni8g044140.1	AT4G09620.1	595	2e-169	FUNCTIONS IN: molecular_function unknown; INVOLVED IN: biological_process unknown; LOCATED IN: chloroplast; EXPRESSED IN: 24 plant structures; EXPRESSED DURING: 15 growth stages; CONTAINS InterPro DOMAIN/s: Mitochodrial transcription termination factor-related (InterPro:IPR003690); Has 120 Blast hits to 97 proteins in 13 species: Archae - 0; Bacteria - 0; Metazoa - 0; Fungi - 0; Plants - 103; Vir…	not assigned.unknown
			Bni8g044160.1	AT2G46450.1	572.9	1.667e-11	Symbols: ATCNGC12, CNGC12 | ATCNGC12; cation channel/ cyclic nucleotide binding / ion channel | chr2:19065716-19069569 FORWARD	transport.cyclic nucleotide or calcium regulated channels
			Bni8g044170.1	AT3G17410.1	107	4e-23	serine/threonine protein kinase, putative | chr3:5955909-5959106 FORWARD	protein.postranslational modification.kinase.receptor like cytoplasmatic kinase VIII
B8	BLOCK114	267.081	Bni8g044650.1	AT4G10850.1	476	1e-133	nodulin MtN3 family protein | chr4:6674998-6676981 FORWARD	development.unspecified
			Bni8g044670.1	AT2G24210.1	145	8e-34	Symbols: TPS10 | TPS10 (terpene synthase 10); (E)-beta-ocimene synthase/ myrcene synthase | chr2:10294330-10297530 FORWARD	secondary metabolism.isoprenoids.terpenoids
			Bni8g044680.1	AT2G24210.1	573	1.5e-36	Symbols: TPS10 | TPS10 (terpene synthase 10); (E)-beta-ocimene synthase/ myrcene synthase | chr2:10294330-10297530 FORWARD	secondary metabolism.isoprenoids.terpenoids
			Bni8g044690.1	AT2G24210.1	462	3e-30	Symbols: TPS10 | TPS10 (terpene synthase 10); (E)-beta-ocimene synthase/ myrcene synthase | chr2:10294330-10297530 FORWARD	secondary metabolism.isoprenoids.terpenoids
			Bni8g044700.1	AT4G10920.1	402.9	2.5e-12	Symbols: KELP | KELP; DNA binding / transcription coactivator/ transcription regulator | chr4:6697674-6699199 REVERSE	RNA.regulation of transcription.General Transcription
			Bni8g044710.1	AT4G10930.1	2343.7	8.333e-17	unknown protein | chr4:6705147-6708846 REVERSE	not assigned.unknown
			Bni8g044720.1	AT4G10940.1	532	4.5e-41	PHD finger family protein | chr4:6708982-6710923 REVERSE	protein.degradation.ubiquitin.E3.RING
			Bni8g044730.1	AT4G10970.1	401	1e-33	unknown protein | chr4:6719718-6721831 REVERSE	not assigned.unknown
			Bni8g044740.1	AT4G11040.1	535	5e-61	protein phosphatase 2C, putative / PP2C, putative | chr4:6745161-6746698 FORWARD	protein.postranslational modification
			Bni8g044750.1	AT2G34860.1	139	9e-33	Symbols: EDA3 | EDA3 (embryo sac development arrest 3); heat shock protein binding / unfolded protein binding | chr2:14708360-14710197 FORWARD	protein.folding
			Bni8g044760.1	AT4G11050.1	2068	0	Symbols: AtGH9C3 | AtGH9C3 (Arabidopsis thaliana glycosyl hydrolase 9C3); carbohydrate binding / catalytic/ hydrolase, hydrolyzing O-glycosyl compounds | chr4:6747467-6751311 REVERSE	misc.gluco-, galacto- and mannosidases.endoglucanase
			Bni8g044770.1	AT4G11060.1	650	0	Symbols: MTSSB | MTSSB (mitochondrially targeted single-stranded DNA binding protein); single-stranded DNA binding | chr4:6754587-6756532 REVERSE	RNA.regulation of transcription.unclassified
			Bni8g044780.1	AT5G23020.1	974	1e-106	Symbols: MAM-L, MAM3, IMS2 | IMS2 (2-ISOPROPYLMALATE SYNTHASE 2); 2-isopropylmalate synthase/ methylthioalkylmalate synthase | chr5:7718121-7721839 FORWARD	secondary metabolism.sulfur-containing.glucosinolates.synthesis.aliphatic.methylthioalkylmalate synthase (MAM)
			Bni8g044840.1	AT4G14180.1	3445	0	Symbols: AtPRD1 | AtPRD1 (Arabidopsis thaliana Putative Recombination initiation Defect 1); protein binding / protein homodimerization | chr4:8178330-8183515 FORWARD	not assigned.unknown
			Bni8g044850.1	AT4G11120.1	1098.7	6.667e-17	translation elongation factor Ts (EF-Ts), putative | chr4:6777802-6780166 FORWARD	protein.synthesis.elongation
			Bni8g044870.1	AT2G24720.1	1774	0	Symbols: ATGLR2.2, GLR2.2 | ATGLR2.2; intracellular ligand-gated ion channel | chr2:10522783-10525840 REVERSE	signalling.in sugar and nutrient physiology
			Bni8g044880.1	AT4G11140.1	484.5	1.015e-14	Symbols: CRF1 | CRF1 (CYTOKININ RESPONSE FACTOR 1); DNA binding / transcription factor | chr4:6794776-6795793 REVERSE	RNA.regulation of transcription.AP2/EREBP, APETALA2/Ethylene-responsive element binding protein family
			Bni8g044890.1	AT4G11150.1	779	1e-30	Symbols: TUF, emb2448, TUFF, VHA-E1 | TUF (VACUOLAR ATP SYNTHASE SUBUNIT E1); proton-transporting ATPase, rotational mechanism | chr4:6799935-6801932 FORWARD	transport.p- and v-ATPases.H+-transporting two-sector ATPase.subunit E
B8	BLOCK115	449.832	Bni8g045480.1	AT4G12510.1	279.8	5e-13	protease inhibitor/seed storage/lipid transfer protein (LTP) family protein | chr4:7417236-7417803 REVERSE	misc.protease inhibitor/seed storage/lipid transfer protein (LTP) family protein
			Bni8g045490.1	AT2G19830.1	272	1.02e-30	Symbols: SNF7.2, VPS32 | SNF7.2 | chr2:8557729-8559741 REVERSE	RNA.regulation of transcription.SNF7
			Bni8g045500.1	AT5G48990.1	139	4e-32	kelch repeat-containing F-box family protein | chr5:19862289-19863625 FORWARD	protein.degradation.ubiquitin.E3.SCF.FBOX
			Bni8g045510.1	AT4G22460.1	115	3e-25	protease inhibitor/seed storage/lipid transfer protein (LTP) family protein | chr4:11839160-11839561 REVERSE	misc.protease inhibitor/seed storage/lipid transfer protein (LTP) family protein
			Bni8g045520.1	AT4G12545.1	311.6	1.5e-19	protease inhibitor/seed storage/lipid transfer protein (LTP) family protein | chr4:7434199-7434858 FORWARD	misc.protease inhibitor/seed storage/lipid transfer protein (LTP) family protein
			Bni8g045530.1	AT4G12570.1	1009	5e-128	Symbols: UPL5 | UPL5 (UBIQUITIN PROTEIN LIGASE 5); acid-amino acid ligase/ binding / ubiquitin-protein ligase | chr4:7445362-7449086 FORWARD	protein.degradation.ubiquitin.E3.HECT
			Bni8g045540.1	AT4G12590.1	268.7	6.673e-13	unknown protein | chr4:7451004-7453088 REVERSE	not assigned.unknown
			Bni8g045550.1	AT4G12600.1	418	1e-116	ribosomal protein L7Ae/L30e/S12e/Gadd45 family protein | chr4:7453202-7454481 FORWARD	protein.synthesis.ribosomal protein.eukaryotic.60S subunit.L7A
			Bni8g045560.1	AT4G12610.2	1256.7	3.333e-16	Symbols: RAP74, ATRAP74 | transcription initiation factor IIF alpha subunit (TFIIF-alpha) family protein | chr4:7454970-7458318 FORWARD	RNA.transcription
			Bni8g045610.1	AT4G12510.1	603.2	1e-19	protease inhibitor/seed storage/lipid transfer protein (LTP) family protein | chr4:7417236-7417803 REVERSE	misc.protease inhibitor/seed storage/lipid transfer protein (LTP) family protein
			Bni8g045620.1	AT1G54460.1	347	9e-95	FUNCTIONS IN: molecular_function unknown; INVOLVED IN: biological_process unknown; LOCATED IN: cellular_component unknown; EXPRESSED IN: 24 plant structures; EXPRESSED DURING: 15 growth stages; CONTAINS InterPro DOMAIN/s: Targeting for Xklp2 (InterPro:IPR009675); BEST Arabidopsis thaliana protein match is: WDL1 (TAIR:AT3G04630.3); Has 393 Blast hits to 375 proteins in 76 species: Archae - 0; Bact…	not assigned.unknown
			Bni8g045630.1	AT4G03965.1	436	5e-29	protein binding / zinc ion binding | chr4:1889473-1890412 FORWARD	protein.degradation.ubiquitin.E3.RING
			Bni8g045640.1	AT4G04020.1	795.8	1e-13	Symbols: FIB | FIB (FIBRILLIN); structural molecule | chr4:1932144-1933950 FORWARD	cell.organisation
			Bni8g045660.1	AT5G46450.1	280.5	6.667e-13	disease resistance protein (TIR-NBS-LRR class), putative | chr5:18835618-18839546 FORWARD	stress.biotic.PR-proteins
			Bni8g045670.1	AT4G04210.1	906	1.5e-92	Symbols: PUX4 | PUX4; protein binding | chr4:2030319-2031853 FORWARD	protein.degradation
			Bni8g045680.1	AT4G04320.1	1701	0	malonyl-CoA decarboxylase family protein | chr4:2113404-2116693 FORWARD	lipid metabolism.FA synthesis and FA elongation.MCD
			Bni8g045690.1	AT4G04340.1	2686	2.333e-27	early-responsive to dehydration protein-related / ERD protein-related | chr4:2122908-2126844 FORWARD	stress.abiotic.drought/salt
			Bni8g045710.1	AT4G04350.1	3586	0	Symbols: EMB2369 | EMB2369 (EMBRYO DEFECTIVE 2369); ATP binding / aminoacyl-tRNA ligase/ leucine-tRNA ligase/ nucleotide binding | chr4:2128090-2133150 FORWARD	protein.aa activation.leucine-tRNA ligase
			Bni8g045720.1	AT4G04360.1	458.6	2e-19	unknown protein | chr4:2133139-2133935 REVERSE	not assigned.unknown
			Bni8g045740.1	AT4G04450.1	1133	1e-143	Symbols: WRKY42, AtWRKY42 | WRKY42; transcription factor | chr4:2218379-2221114 FORWARD	RNA.regulation of transcription.WRKY domain transcription factor family
			Bni8g045750.1	AT4G04460.1	1360	3.5e-134	aspartyl protease family protein | chr4:2224551-2227874 FORWARD	protein.degradation.aspartate protease
			Bni8g045760.1	AT4G04480.1	1231.7	2.5e-17	LOCATED IN: chloroplast; EXPRESSED IN: flower, pollen tube; EXPRESSED DURING: petal differentiation and expansion stage; BEST Arabidopsis thaliana protein match is: F-box family protein (TAIR:AT4G22030.1); Has 51 Blast hits to 51 proteins in 4 species: Archae - 0; Bacteria - 0; Metazoa - 0; Fungi - 0; Plants - 51; Viruses - 0; Other Eukaryotes - 0 (source: NCBI BLink). | chr4:2229649-2230845 FORW…	not assigned.unknown
			Bni8g045770.1	AT4G04540.1	1204	5.023e-21	protein kinase family protein | chr4:2259580-2262138 FORWARD	signalling.receptor kinases.DUF 26
			Bni8g045780.1	AT4G04540.1	1265	2.8e-22	protein kinase family protein | chr4:2259580-2262138 FORWARD	signalling.receptor kinases.DUF 26
B8	BLOCK116	223.043	Bni8g056820.1	AT4G05530.1	959	0	Symbols: IBR1, SDRA | IBR1 (INDOLE-3-BUTYRIC ACID RESPONSE 1); binding / catalytic/ oxidoreductase | chr4:2816392-2818365 FORWARD	misc.short chain dehydrogenase/reductase (SDR)
			Bni8g056830.1	AT4G05520.1	1885	0	Symbols: ATEHD2 | ATEHD2 (EPS15 HOMOLOGY DOMAIN 2); GTP binding / GTPase/ calcium ion binding | chr4:2804515-2807926 FORWARD	signalling.calcium
			Bni8g056840.1	AT4G03820.1	1077	1.5e-74	unknown protein | chr4:1771887-1774422 REVERSE	not assigned.unknown
			Bni8g056850.1	AT1G54460.1	424	2e-42	FUNCTIONS IN: molecular_function unknown; INVOLVED IN: biological_process unknown; LOCATED IN: cellular_component unknown; EXPRESSED IN: 24 plant structures; EXPRESSED DURING: 15 growth stages; CONTAINS InterPro DOMAIN/s: Targeting for Xklp2 (InterPro:IPR009675); BEST Arabidopsis thaliana protein match is: WDL1 (TAIR:AT3G04630.3); Has 393 Blast hits to 375 proteins in 76 species: Archae - 0; Bact…	not assigned.unknown
			Bni8g056860.1	AT4G03960.1	626.9	3e-12	tyrosine specific protein phosphatase family protein | chr4:1887528-1889211 FORWARD	protein.postranslational modification
			Bni8g056870.1	AT1G60340.1	101	7e-21	apical meristem formation protein-related | chr1:22238734-22240399 REVERSE	development.unspecified
			Bni8g056880.1	AT1G25260.1	81.8	4e-15	acidic ribosomal protein P0-related | chr1:8853959-8855872 REVERSE	protein.synthesis.ribosomal protein.eukaryotic.60S subunit.P0
			Bni8g056890.1	AT4G04020.1	745	0	Symbols: FIB | FIB (FIBRILLIN); structural molecule | chr4:1932144-1933950 FORWARD	cell.organisation
			Bni8g056900.1	AT4G04040.1	2026	0	Symbols: MEE51 | MEE51 (maternal effect embryo arrest 51); diphosphate-fructose-6-phosphate 1-phosphotransferase | chr4:1939250-1942954 FORWARD	glycolysis.cytosolic branch.pyrophosphate-fructose-6-P phosphotransferase
			Bni8g056910.1	AT3G03480.1	619	5e-68	Symbols: CHAT | CHAT (acetyl CoA:(Z)-3-hexen-1-ol acetyltransferase); acetyl CoA:(Z)-3-hexen-1-ol acetyltransferase | chr3:828296-829896 REVERSE	stress.biotic
			Bni8g056930.1	AT4G04080.1	331	5e-25	Symbols: ISU3, ATISU3 | ISU3 (ISCU-LIKE 3); structural molecule | chr4:1963358-1964423 FORWARD	Co-factor and vitamine metabolism.iron-sulphur clusters
B8	BLOCK120	146.263	Bni8g055420.1	AT3G45330.1	1629.8	1.125e-12	lectin protein kinase family protein | chr3:16632440-16634488 REVERSE	protein.postranslational modification
			Bni8g055430.1	AT4G04980.1	1925	3.333e-44	FUNCTIONS IN: molecular_function unknown; INVOLVED IN: biological_process unknown; EXPRESSED IN: leaf whorl, male gametophyte, sepal, flower, pollen tube; EXPRESSED DURING: L mature pollen stage, M germinated pollen stage, 4 anthesis; BEST Arabidopsis thaliana protein match is: proline-rich family protein (TAIR:AT1G61080.1); Has 21967 Blast hits to 14118 proteins in 814 species: Archae - 74; Bact…	not assigned.no ontology.hydroxyproline rich proteins
			Bni8g055440.1	AT4G04972.1	277.6	1e-19	unknown protein.	not assigned.unknown
			Bni8g055450.1	AT4G04970.1	6233	0	Symbols: ATGSL1, ATGSL01, GSL01, GSL1 | GSL1 (GLUCAN SYNTHASE-LIKE 1); 1,3-beta-glucan synthase/ transferase, transferring glycosyl groups | chr4:2537039-2543131 FORWARD	minor CHO metabolism.callose
			Bni8g055460.1	AT4G04960.1	1478.8	1e-15	lectin protein kinase, putative | chr4:2533056-2535386 FORWARD	signalling.receptor kinases.legume-lectin
			Bni8g055470.1	AT4G01985.1	170.9	3e-11	unknown protein | chr4:866236-868126 REVERSE	not assigned.unknown
			Bni8g055480.1	AT5G55850.1	170	3e-42	Symbols: NOI | NOI | chr5:22603376-22605232 FORWARD	signalling.in sugar and nutrient physiology
			Bni8g055490.1	AT4G04955.1	1766	0	Symbols: ATALN | ATALN (Arabidopsis allantoinase); allantoinase/ hydrolase | chr4:2522034-2525280 REVERSE	nucleotide metabolism.degradation
			Bni8g055500.1	AT4G04950.1	1007	6.667e-79	thioredoxin family protein | chr4:2517666-2519977 REVERSE	redox.thioredoxin
			Bni8g055510.1	AT5G37890.1	77.8	1e-13	seven in absentia (SINA) protein, putative | chr5:15090286-15091894 REVERSE	development.unspecified
			Bni8g055520.1	AT4G04930.1	1025	0	Symbols: DES-1-LIKE | DES-1-LIKE; oxidoreductase/ sphingolipid delta-4 desaturase | chr4:2509133-2511145 FORWARD	lipid metabolism.'exotics' (steroids, squalene etc).sphingolipids
B8	BLOCK134	440.075	Bni8g047920.1	AT4G02660.1	11545.7	2.222e-16	WD-40 repeat family protein / beige-related | chr4:1159667-1174321 REVERSE	cell.vesicle transport
			Bni8g047940.1	AT4G39060.1	69.9	8e-11	FUNCTIONS IN: molecular_function unknown; INVOLVED IN: biological_process unknown; LOCATED IN: cellular_component unknown; BEST Arabidopsis thaliana protein match is: kelch repeat-containing protein (TAIR:AT4G19250.1); Has 303 Blast hits to 287 proteins in 5 species: Archae - 0; Bacteria - 2; Metazoa - 0; Fungi - 0; Plants - 295; Viruses - 0; Other Eukaryotes - 6 (source: NCBI BLink). | chr4:1820…	protein.degradation.ubiquitin.E3.SCF.FBOX
			Bni8g047960.1	AT4G02630.1	313	5e-34	protein kinase family protein | chr4:1151613-1153356 FORWARD	PS.lightreaction.state transition
			Bni8g047970.1	AT5G28180.1	83.8	3e-15	kelch repeat-containing F-box family protein | chr5:10162783-10163943 FORWARD	protein.degradation.ubiquitin.E3.SCF.FBOX
			Bni8g047980.1	AT4G02620.1	585	1e-166	vacuolar ATPase subunit F family protein | chr4:1149248-1151346 REVERSE	transport.p- and v-ATPases.H+-transporting two-sector ATPase
			Bni8g047990.1	AT4G02590.1	946.7	3.333e-18	Symbols: UNE12 | UNE12 (unfertilized embryo sac 12); DNA binding / transcription factor | chr4:1137498-1140491 REVERSE	RNA.regulation of transcription.bHLH,Basic Helix-Loop-Helix family
			Bni8g048000.1	AT4G02580.1	1021	2.5e-88	NADH-ubiquinone oxidoreductase 24 kDa subunit, putative | chr4:1134467-1137156 FORWARD	mitochondrial electron transport / ATP synthesis.NADH-DH.localisation not clear
			Bni8g048010.1	AT5G13530.1	298.3	1.001e-17	Symbols: KEG | KEG (KEEP ON GOING); protein binding / protein kinase/ ubiquitin-protein ligase | chr5:4345618-4354369 FORWARD	protein.postranslational modification
			Bni8g048020.1	AT4G32190.1	79.8	3e-14	centromeric protein-related | chr4:15544878-15547855 FORWARD	not assigned.no ontology
			Bni8g048030.1	AT4G02570.1	1002	3.35e-67	Symbols: ATCUL1, CUL1, AXR6 | ATCUL1 (ARABIDOPSIS THALIANA CULLIN 1); protein binding | chr4:1128622-1133696 FORWARD	protein.degradation.ubiquitin.E3.SCF.cullin
			Bni8g048050.1	AT4G02520.1	1909	1e-124	Symbols: ATGSTF2, ATPM24.1, ATPM24, GST2 | ATGSTF2 (GLUTATHIONE S-TRANSFERASE PHI 2); glutathione binding / glutathione transferase | chr4:1110452-1111660 REVERSE	misc.glutathione S transferases
			Bni8g048060.1	AT4G02500.1	1557	5e-49	Symbols: ATXT2, XXT2, XT2 | XT2 (UDP-XYLOSYLTRANSFERASE 2); UDP-xylosyltransferase/ transferase/ transferase, transferring glycosyl groups / xyloglucan 6-xylosyltransferase | chr4:1101507-1103610 FORWARD	misc.UDP glucosyl and glucoronyl transferases
			Bni8g048070.1	AT4G02480.1	3828.7	4e-16	AAA-type ATPase family protein | chr4:1081759-1088846 REVERSE	protein.degradation.AAA type
			Bni8g048080.1	AT4G02450.1	462.7	1.5e-17	glycine-rich protein | chr4:1073753-1075893 REVERSE	not assigned.no ontology.glycine rich proteins
			Bni8g048100.1	AT4G08500.1	386.7	1e-18	Symbols: MEKK1, ATMEKK1, MAPKKK8, ARAKIN | MEKK1 (MAP KINASE KINASE KINASE 1); DNA binding / MAP kinase kinase kinase/ kinase/ kinase binding / protein binding | chr4:5403753-5407301 REVERSE	signalling.MAP kinases
			Bni8g048110.1	AT4G02420.1	793	5e-35	lectin protein kinase, putative | chr4:1064363-1066372 REVERSE	signalling.receptor kinases.legume-lectin
			Bni8g048120.1	AT2G23820.2	428	3e-32	metal-dependent phosphohydrolase HD domain-containing protein | chr2:10140527-10142899 FORWARD	not assigned.no ontology
			Bni8g048130.1	AT3G23400.1	325	2e-88	plastid-lipid associated protein PAP / fibrillin family protein | chr3:8376444-8378305 REVERSE	cell.organisation
			Bni8g048150.1	AT4G02420.1	971.8	3.333e-13	lectin protein kinase, putative | chr4:1064363-1066372 REVERSE	signalling.receptor kinases.legume-lectin
			Bni8g048160.1	AT4G02420.1	1097	3.333e-41	lectin protein kinase, putative | chr4:1064363-1066372 REVERSE	signalling.receptor kinases.legume-lectin
			Bni8g048170.1	AT4G02405.1	773	0	unknown protein | chr4:1057854-1059671 REVERSE	not assigned.unknown
			Bni8g048180.1	AT4G02390.1	1737	0	Symbols: APP, PARP1, ATPARP1 | APP (ARABIDOPSIS POLY(ADP-RIBOSE) POLYMERASE); NAD+ ADP-ribosyltransferase/ nucleic acid binding | chr4:1049957-1054065 FORWARD	protein.postranslational modification
			Bni8g048190.1	AT4G02380.1	313	4e-85	Symbols: SAG21, AtLEA5 | SAG21 (SENESCENCE-ASSOCIATED GENE 21) | chr4:1046204-1046997 REVERSE	development.late embryogenesis abundant
			Bni8g048200.1	AT4G02380.1	353	1.5e-33	Symbols: SAG21, AtLEA5 | SAG21 (SENESCENCE-ASSOCIATED GENE 21) | chr4:1046204-1046997 REVERSE	development.late embryogenesis abundant
			Bni8g048210.1	AT4G02370.1	276	2e-73	unknown protein | chr4:1042338-1043206 FORWARD	not assigned.unknown
			Bni8g048220.1	AT4G02270.1	496	1e-139	pollen Ole e 1 allergen and extensin family protein | chr4:992175-993038 REVERSE	stress.abiotic.unspecified
			Bni8g048230.1	AT4G02250.1	341	4e-93	invertase/pectin methylesterase inhibitor family protein | chr4:983970-984523 FORWARD	misc.invertase/pectin methylesterase inhibitor family protein
			Bni8g048240.1	AT4G02230.1	624	2e-178	60S ribosomal protein L19 (RPL19C) | chr4:979170-980670 REVERSE	protein.synthesis.ribosomal protein.eukaryotic.60S subunit.L19
			Bni8g048270.1	AT4G02170.1	407	6.667e-25	unknown protein | chr4:958049-958641 FORWARD	not assigned.unknown
			Bni8g048290.1	AT4G02150.1	1215	5e-56	Symbols: MOS6, ATIMPALPHA3, IMPA-3 | MOS6 (MODIFIER OF SNC1, 6); binding / protein transporter | chr4:950611-953690 REVERSE	protein.targeting.nucleus
			Bni8g048300.1	AT2G28040.1	426.3	1.012e-11	aspartyl protease family protein | chr2:11936054-11937401 REVERSE	protein.degradation.aspartate protease
			Bni8g048310.1	AT2G25920.1	635.8	5e-13	FUNCTIONS IN: molecular_function unknown; INVOLVED IN: biological_process unknown; EXPRESSED IN: 22 plant structures; EXPRESSED DURING: 13 growth stages; BEST Arabidopsis thaliana protein match is: 3'-5' exonuclease domain-containing protein / K homology domain-containing protein / KH domain-containing protein (TAIR:AT2G25910.2); Has 84 Blast hits to 79 proteins in 34 species: Archae - 0; Bacteri…	not assigned.unknown
			Bni8g048320.1	AT3G47580.1	357	5e-98	leucine-rich repeat transmembrane protein kinase, putative | chr3:17532648-17536059 FORWARD	signalling.receptor kinases.leucine rich repeat XII
			Bni8g048340.1	AT3G47580.1	779.4	1.5e-15	leucine-rich repeat transmembrane protein kinase, putative | chr3:17532648-17536059 FORWARD	signalling.receptor kinases.leucine rich repeat XII
B8	BLOCK136	160.753	Bni8g047590.1	AT4G06599.1	83.8	1e-15	ubiquitin family protein | chr4:3665925-3667547 REVERSE	protein.degradation.ubiquitin.ubiquitin
			Bni8g047600.1	AT4G03020.1	1798.7	2e-18	transducin family protein / WD-40 repeat family protein | chr4:1331399-1335297 REVERSE	development.unspecified
			Bni8g047610.1	AT4G31650.1	79.8	3e-14	transcriptional factor B3 family protein | chr4:15331140-15333321 FORWARD	RNA.regulation of transcription.B3 transcription factor family
			Bni8g047620.1	AT4G02980.1	695	1e-48	Symbols: ABP1, ABP | ABP1 (ENDOPLASMIC RETICULUM AUXIN BINDING PROTEIN 1); auxin binding | chr4:1319656-1321477 REVERSE	hormone metabolism.auxin.signal transduction
			Bni8g047630.1	AT4G02930.1	1661	5e-179	elongation factor Tu, putative / EF-Tu, putative | chr4:1295409-1298404 REVERSE	protein.synthesis.elongation
			Bni8g047640.1	AT4G02920.1	1152	2.5e-156	unknown protein | chr4:1292523-1294861 FORWARD	not assigned.unknown
			Bni8g047650.1	AT4G02900.1	2432	0	early-responsive to dehydration protein-related / ERD protein-related | chr4:1284066-1287747 FORWARD	stress.abiotic.drought/salt
			Bni8g047670.1	AT4G00620.1	603	1e-171	tetrahydrofolate dehydrogenase/cyclohydrolase, putative | chr4:259028-261019 REVERSE	C1-metabolism.Methylenetetrahydrofolate dehydrogenase & Methenyltetrahydrofolate cyclohydrolase
			Bni8g047680.1	AT4G02880.1	1083.5	6.667e-12	unknown protein | chr4:1274512-1278165 FORWARD	not assigned.unknown
			Bni8g047690.1	AT3G22080.1	105	6e-22	meprin and TRAF homology domain-containing protein / MATH domain-containing protein | chr3:7777818-7781718 REVERSE	not assigned.no ontology
			Bni8g047700.1	AT2G41250.1	513	5e-49	haloacid dehalogenase-like hydrolase family protein | chr2:17200659-17202618 REVERSE	not assigned.no ontology
			Bni8g047710.1	AT4G02850.1	474.5	2.5e-14	phenazine biosynthesis PhzC/PhzF family protein | chr4:1266463-1268612 REVERSE	not assigned.no ontology
			Bni8g047720.1	AT4G02850.1	694	1e-34	phenazine biosynthesis PhzC/PhzF family protein | chr4:1266463-1268612 REVERSE	not assigned.no ontology
			Bni8g047730.1	AT4G02840.2	421	1.5e-34	small nuclear ribonucleoprotein D1, putative / snRNP core protein D1, putative / Sm protein D1, putative | chr4:1264627-1266486 FORWARD	RNA.processing
			Bni8g047740.1	AT4G02830.1	309	3e-21	unknown protein | chr4:1262315-1264088 FORWARD	not assigned.unknown
B8	BLOCK139	506.45	Bni8g046840.1	AT4G04510.1	1195.9	5e-12	protein kinase family protein | chr4:2242122-2244930 FORWARD	signalling.receptor kinases.DUF 26
			Bni8g046850.1	AT4G04500.1	1203	1e-20	protein kinase family protein | chr4:2238411-2240865 FORWARD	signalling.receptor kinases.DUF 26
			Bni8g046900.1	AT4G04640.1	1330.6	2.5e-20	Symbols: ATPC1 | ATPC1; enzyme regulator | chr4:2350498-2352018 REVERSE	PS.lightreaction.ATP synthase.gamma chain
			Bni8g046910.1	AT4G04670.1	2383	7.5e-46	Met-10+ like family protein / kelch repeat-containing protein | chr4:2367566-2372216 FORWARD	not assigned.no ontology
			Bni8g046920.1	AT4G04745.1	337.7	2e-18	unknown protein | chr4:2412754-2413328 REVERSE	not assigned.unknown
			Bni8g046930.1	AT4G04760.1	1356	2.333e-69	sugar transporter family protein | chr4:2424164-2427769 FORWARD	transport.sugars
			Bni8g046940.1	AT1G32375.1	188.9	5e-12	F-box family protein | chr1:11679230-11680679 FORWARD	protein.degradation.ubiquitin.E3.SCF.FBOX
			Bni8g046950.1	AT1G32375.1	208.9	5e-12	F-box family protein | chr1:11679230-11680679 FORWARD	protein.degradation.ubiquitin.E3.SCF.FBOX
			Bni8g046980.1	AT5G45730.1	802	2e-77	DC1 domain-containing protein | chr5:18551976-18553671 FORWARD	not assigned.no ontology.DC1 domain containing protein
			Bni8g046990.1	AT4G04890.1	2640	5e-50	Symbols: PDF2 | PDF2 (PROTODERMAL FACTOR 2); DNA binding / transcription factor | chr4:2476489-2482345 REVERSE	RNA.regulation of transcription.HB,Homeobox transcription factor family
			Bni8g047000.1	AT4G04910.1	2898	0	Symbols: NSF | NSF (N-ethylmaleimide sensitive factor); ATP binding / binding / nucleoside-triphosphatase/ nucleotide binding | chr4:2489417-2495766 REVERSE	protein.degradation.AAA type
			Bni8g047010.1	AT4G04940.1	3020	0	transducin family protein / WD-40 repeat family protein | chr4:2511028-2517193 REVERSE	protein.synthesis.ribosome biogenesis.Pre-rRNA processing and modifications.WD-repeat proteins
			Bni8g047020.1	AT4G04950.1	1486	2.667e-78	thioredoxin family protein | chr4:2517666-2519977 REVERSE	redox.thioredoxin
			Bni8g047030.1	AT4G05010.1	180	8e-45	F-box family protein | chr4:2567474-2568162 FORWARD	protein.degradation.ubiquitin.E3.SCF.FBOX
			Bni8g047040.1	AT4G05030.1	192	9e-49	heavy-metal-associated domain-containing protein | chr4:2576790-2577974 REVERSE	not assigned.no ontology
			Bni8g047050.1	AT4G05070.1	137	1e-31	unknown protein | chr4:2593595-2594119 REVERSE	not assigned.unknown
			Bni8g047060.1	AT4G05170.1	539.7	3e-16	DNA binding / transcription factor | chr4:2667990-2669364 REVERSE	hormone metabolism.ethylene.signal transduction
			Bni8g047080.1	AT4G05320.3	2987	8.572e-76	Symbols: UBQ10 | UBQ10 (POLYUBIQUITIN 10); protein binding | chr4:2718170-2720308 FORWARD	protein.degradation.ubiquitin.ubiquitin
			Bni8g047090.1	AT4G05330.1	1181	0	Symbols: AGD13 | AGD13 (ARF-GAP domain 13); ARF GTPase activator/ zinc ion binding | chr4:2720561-2723125 REVERSE	RNA.regulation of transcription.C2H2 zinc finger family
			Bni8g047100.1	AT4G05410.1	1070.8	6.667e-14	transducin family protein / WD-40 repeat family protein | chr4:2742932-2745627 REVERSE	signalling.G-proteins
			Bni8g047110.1	AT1G66100.1	135	3e-31	thionin, putative | chr1:24605671-24606537 REVERSE	stress.biotic
			Bni8g047120.1	AT2G27570.1	240	1e-21	sulfotransferase family protein | chr2:11775329-11776305 FORWARD	misc.sulfotransferase
			Bni8g047130.1	AT1G28170.1	247.3	1.34e-11	sulfotransferase family protein | chr1:9841332-9842312 FORWARD	lipid metabolism.'exotics'(steroids, squalene etc)
			Bni8g047150.1	AT1G66100.1	214.9	2e-12	thionin, putative | chr1:24605671-24606537 REVERSE	stress.biotic
			Bni8g047190.1	AT4G05460.1	171.5	2.01e-15	F-box family protein (FBL20) | chr4:2760881-2762445 REVERSE	protein.degradation.ubiquitin.E3.SCF.FBOX
B8	BLOCK142	164.542	Bni8g101040.1	AT3G46280.1	783	2.333e-35	protein kinase-related | chr3:17005483-17008424 REVERSE	signalling.receptor kinases.misc
			Bni8g101060.1	AT1G62350.1	135	1e-31	FUNCTIONS IN: molecular_function unknown; INVOLVED IN: biological_process unknown; EXPRESSED IN: shoot apex; CONTAINS InterPro DOMAIN/s: Pentatricopeptide repeat (InterPro:IPR002885); BEST Arabidopsis thaliana protein match is: pentatricopeptide (PPR) repeat-containing protein (TAIR:AT3G46870.1); Has 136 Blast hits to 136 proteins in 9 species: Archae - 0; Bacteria - 0; Metazoa - 2; Fungi - 0; Pl…	not assigned.no ontology.pentatricopeptide (PPR) repeat-containing protein
			Bni8g102060.1	AT3G46290.1	1802.8	2e-12	protein kinase, putative | chr3:17013009-17015787 FORWARD	signalling.receptor kinases.Catharanthus roseus-like RLK1
			Bni8g102080.1	AT3G46340.1	1372.6	2.5e-20	leucine-rich repeat protein kinase, putative | chr3:17026658-17031842 FORWARD	signalling.receptor kinases.misc
			Bni8g102090.1	AT3G46510.1	1816	2e-89	Symbols: PUB13, ATPUB13 | PUB13 (PLANT U-BOX 13); ubiquitin-protein ligase | chr3:17123739-17126691 REVERSE	protein.degradation.ubiquitin.E3.RING
			Bni8g102100.1	AT3G46520.1	1540	1e-164	Symbols: ACT12 | ACT12 (ACTIN-12); structural constituent of cytoskeleton | chr3:17128263-17130210 FORWARD	cell.organisation
			Bni8g102110.1	AT3G46540.1	868	1.5e-58	epsin N-terminal homology (ENTH) domain-containing protein / clathrin assembly protein-related | chr3:17134091-17135587 REVERSE	not assigned.no ontology.epsin N-terminal homology (ENTH) domain-containing protein
			Bni8g102120.1	AT3G46550.1	791	1e-93	Symbols: SOS5 | SOS5 (salt overly sensitive 5); polysaccharide binding / protein binding | chr3:17136456-17137874 REVERSE	cell wall.cell wall proteins.AGPs.AGP
B8	BLOCK144	115.348	Bni8g103290.1	AT3G46870.1	894.9	4e-12	pentatricopeptide (PPR) repeat-containing protein | chr3:17262983-17264475 FORWARD	not assigned.no ontology.pentatricopeptide (PPR) repeat-containing protein
			Bni8g103300.1	AT3G46880.1	224	4e-58	unknown protein | chr3:17265293-17266266 FORWARD	not assigned.unknown
			Bni8g103310.1	AT3G46900.1	357	5e-98	Symbols: COPT2 | COPT2; copper ion transmembrane transporter/ high affinity copper ion transmembrane transporter | chr3:17268875-17269510 FORWARD	transport.metal
			Bni8g104310.1	AT3G46930.1	462	4e-129	protein kinase family protein | chr3:17285643-17288032 FORWARD	protein.postranslational modification
			Bni8g104320.1	AT3G46950.1	662	2.5e-51	mitochondrial transcription termination factor-related / mTERF-related | chr3:17289369-17290963 FORWARD	RNA.regulation of transcription.unclassified
			Bni8g104330.1	AT3G46960.1	4974	0	ATP binding / ATP-dependent helicase/ helicase/ hydrolase, acting on acid anhydrides, in phosphorus-containing anhydrides / nucleic acid binding | chr3:17290873-17298067 REVERSE	DNA.unspecified
			Bni8g104340.1	AT1G29840.1	331	1e-27	esterase/lipase/thioesterase family protein | chr1:10445625-10447553 REVERSE	not assigned.no ontology
B8	BLOCK145	359.622	Bni8g104620.1	AT3G47390.2	1963	0	cytidine/deoxycytidylate deaminase family protein | chr3:17462094-17464655 FORWARD	nucleotide metabolism.deoxynucleotide metabolism.cytosine deaminase
			Bni8g104630.1	AT3G47400.1	1856	1e-32	pectinesterase family protein | chr3:17465590-17468118 FORWARD	cell wall.pectin*esterases.misc
			Bni8g104640.1	AT3G47410.1	75.8	4e-13	unknown protein | chr3:17468795-17469460 REVERSE	not assigned.unknown
			Bni8g104650.1	AT3G47420.1	1449	5e-65	glycerol-3-phosphate transporter, putative / glycerol 3-phosphate permease, putative | chr3:17472342-17475258 REVERSE	transport.membrane system unknown
			Bni8g104660.1	AT5G41060.1	363	1e-99	zinc finger (DHHC type) family protein | chr5:16435322-16437699 FORWARD	RNA.regulation of transcription.unclassified
			Bni8g104670.1	AT3G47430.1	718	0	Symbols: PEX11B | PEX11B | chr3:17480603-17481792 FORWARD	cell.organisation
			Bni8g104680.1	AT3G47440.1	741	0	Symbols: TIP5;1 | TIP5;1 (tonoplast intrinsic protein 5;1); urea transmembrane transporter/ water channel | chr3:17482025-17483158 FORWARD	transport.Major Intrinsic Proteins.TIP
			Bni8g104690.1	AT3G47450.2	1675	2.5e-33	Symbols: ATNOS1, NOS1, ATNOA1, NOA1, RIF1 | NOA1 (NO ASSOCIATED 1); GTPase/ nitric-oxide synthase | chr3:17483068-17486347 REVERSE	not assigned.unknown
			Bni8g104700.1	AT3G47460.1	224	4e-58	Symbols: ATSMC2 | ATSMC2; transporter | chr3:17486765-17493395 FORWARD	DNA.synthesis/chromatin structure
			Bni8g104710.1	AT3G47460.1	4353	3.333e-64	Symbols: ATSMC2 | ATSMC2; transporter | chr3:17486765-17493395 FORWARD	DNA.synthesis/chromatin structure
			Bni8g104720.1	AT3G47470.1	973	0	Symbols: LHCA4, CAB4 | LHCA4 (LIGHT-HARVESTING CHLOROPHYLL-PROTEIN COMPLEX I SUBUNIT A4); chlorophyll binding | chr3:17493372-17495033 REVERSE	PS.lightreaction.photosystem I.LHC-I
			Bni8g104730.1	AT3G47480.1	436.6	4.5e-20	calcium-binding EF hand family protein | chr3:17496354-17496947 REVERSE	signalling.calcium
			Bni8g104740.1	AT3G47490.3	589	3.5e-52	HNH endonuclease domain-containing protein | chr3:17498337-17500916 FORWARD	DNA.synthesis/chromatin structure
			Bni8g104750.1	AT3G47500.1	1042.3	1e-11	Symbols: CDF3 | CDF3 (CYCLING DOF FACTOR 3); DNA binding / protein binding / transcription factor | chr3:17504000-17506058 REVERSE	RNA.regulation of transcription.C2C2(Zn) DOF zinc finger family
			Bni8g104760.1	AT3G47510.1	111	5e-24	unknown protein | chr3:17511079-17511858 FORWARD	not assigned.unknown
			Bni8g104770.1	AT3G47520.1	714	0	Symbols: MDH | MDH (MALATE DEHYDROGENASE); L-malate dehydrogenase/ binding / catalytic/ malate dehydrogenase/ oxidoreductase/ oxidoreductase, acting on the CH-OH group of donors, NAD or NADP as acceptor | chr3:17513274-17515041 FORWARD	TCA / org transformation.other organic acid transformatons.cyt MDH
			Bni8g104780.1	AT3G47550.3	805.6	3e-19	zinc finger (C3HC4-type RING finger) family protein | chr3:17523458-17525540 FORWARD	protein.degradation.ubiquitin.E3.RING
			Bni8g104790.1	AT1G16250.1	337	6e-92	kelch repeat-containing F-box family protein | chr1:5556989-5559520 FORWARD	protein.degradation.ubiquitin.E3.SCF.FBOX
			Bni8g104800.1	AT1G16260.1	1185	1.5e-23	protein kinase family protein | chr1:5559579-5562113 REVERSE	signalling.receptor kinases.wall associated kinase
			Bni8g104810.1	AT5G52750.1	299	8e-81	heavy-metal-associated domain-containing protein | chr5:21384043-21384924 FORWARD	not assigned.no ontology
			Bni8g104820.1	AT3G47590.1	706	0	esterase/lipase/thioesterase family protein | chr3:17535759-17537530 REVERSE	not assigned.no ontology
			Bni8g104830.1	AT3G47590.1	813	0	esterase/lipase/thioesterase family protein | chr3:17535759-17537530 REVERSE	not assigned.no ontology
			Bni8g104840.1	AT3G47090.1	1281	3.333e-57	leucine-rich repeat transmembrane protein kinase, putative | chr3:17341512-17344645 REVERSE	signalling.receptor kinases.leucine rich repeat XII
			Bni8g104850.1	AT3G47610.1	1380.4	1e-12	transcription regulator/ zinc ion binding | chr3:17549121-17551420 FORWARD	not assigned.unknown
			Bni8g104860.1	AT3G47620.1	1061.7	5e-17	Symbols: AtTCP14 | AtTCP14 (TEOSINTE BRANCHED1, CYCLOIDEA and PCF (TCP) 14); transcription factor | chr3:17558849-17560767 FORWARD	hormone metabolism.auxin.induced-regulated-responsive-activated
			Bni8g104880.1	AT3G47630.2	1166	0	FUNCTIONS IN: molecular_function unknown; INVOLVED IN: biological_process unknown; EXPRESSED IN: 21 plant structures; EXPRESSED DURING: 13 growth stages; CONTAINS InterPro DOMAIN/s: Mitochondrial matrix Mmp37 (InterPro:IPR015222); Has 226 Blast hits to 226 proteins in 115 species: Archae - 0; Bacteria - 0; Metazoa - 96; Fungi - 92; Plants - 19; Viruses - 0; Other Eukaryotes - 19 (source: NCBI BLi…	not assigned.unknown
			Bni8g104900.1	AT3G47640.1	111	4e-24	basic helix-loop-helix (bHLH) family protein | chr3:17567597-17569315 FORWARD	RNA.regulation of transcription.bHLH,Basic Helix-Loop-Helix family
			Bni8g104910.1	AT3G47650.1	192.8	3.5e-14	bundle-sheath defective protein 2 family / bsd2 family | chr3:17569505-17570567 FORWARD	development.unspecified
B8	BLOCK146	238.58	Bni8g106110.1	AT3G47800.1	1043	0	aldose 1-epimerase family protein | chr3:17634810-17637204 FORWARD	minor CHO metabolism.others
			Bni8g106120.1	AT3G43610.1	1727.8	1.5e-14	tubulin binding | chr3:15517680-15524087 REVERSE	cell.organisation
			Bni8g106140.1	AT3G47810.1	646	0	Symbols: MAG1 | MAG1 (MAIGO 1); hydrolase/ protein serine/threonine phosphatase | chr3:17637129-17639606 REVERSE	misc.calcineurin-like phosphoesterase family protein
			Bni8g106150.1	AT3G47820.1	1040	3e-45	armadillo/beta-catenin repeat family protein / U-box domain-containing protein | chr3:17644428-17646160 FORWARD	protein.degradation.ubiquitin.E3.RING
			Bni8g106160.1	AT3G47833.1	236	8e-62	unknown protein | chr3:17648623-17650140 FORWARD	not assigned.unknown
			Bni8g106180.1	AT3G47850.1	693	2.275e-34	unknown protein | chr3:17654072-17656013 REVERSE	not assigned.unknown
			Bni8g106190.1	AT5G62620.1	1184	1.333e-31	galactosyltransferase family protein | chr5:25136751-25139946 FORWARD	cell wall.hemicellulose synthesis
			Bni8g106200.1	AT3G47870.1	301	6e-81	Symbols: LBD27 | LBD27 (LOB DOMAIN-CONTAINING PROTEIN 27) | chr3:17659680-17661008 REVERSE	RNA.regulation of transcription.AS2,Lateral Organ Boundaries Gene Family
			Bni8g106220.1	AT3G47930.1	1899	0	Symbols: ATGLDH | ATGLDH (L-GALACTONO-1,4-LACTONE DEHYDOROGENASE); L-gulono-1,4-lactone dehydrogenase/ galactonolactone dehydrogenase | chr3:17684444-17687620 FORWARD	redox.ascorbate and glutathione.ascorbate.L-Galactono-1,4-lactone dehydrogenase
			Bni8g106230.1	AT3G47940.1	793.6	1.333e-20	DNAJ heat shock protein, putative | chr3:17687956-17689549 REVERSE	stress.abiotic.heat
			Bni8g106240.1	AT4G06599.1	73.8	2e-12	ubiquitin family protein | chr4:3665925-3667547 REVERSE	protein.degradation.ubiquitin.ubiquitin
			Bni8g106250.1	AT3G47960.1	1503	0	proton-dependent oligopeptide transport (POT) family protein | chr3:17697942-17700769 REVERSE	transport.peptides and oligopeptides
			Bni8g106260.1	AT3G04710.1	71.9	5e-12	ankyrin repeat family protein | chr3:1278079-1281118 FORWARD	cell.organisation
B8	BLOCK153	101.295	Bni8g107160.1	AT3G49220.1	1396	1.25e-21	pectinesterase family protein | chr3:18249776-18253839 FORWARD	cell wall.pectin*esterases.PME
			Bni8g107180.1	AT3G49240.1	789.7	2.333e-17	Symbols: emb1796 | emb1796 (embryo defective 1796); ATP binding | chr3:18255979-18258100 FORWARD	not assigned.no ontology.pentatricopeptide (PPR) repeat-containing protein
			Bni8g107190.1	AT3G49250.1	692	1.333e-27	Symbols: DMS3 | DMS3 (DEFECTIVE IN MERISTEM SILENCING 3) | chr3:18258261-18260998 REVERSE	not assigned.unknown
			Bni8g107200.1	AT3G49260.1	1413	2.333e-26	Symbols: iqd21 | iqd21 (IQ-domain 21); calmodulin binding | chr3:18262430-18266021 FORWARD	signalling.calcium
			Bni8g107210.1	AT3G54910.1	455.3	1.751e-16	FUNCTIONS IN: molecular_function unknown; INVOLVED IN: biological_process unknown; LOCATED IN: cellular_component unknown; CONTAINS InterPro DOMAIN/s: FBD (InterPro:IPR013596), FBD-like (InterPro:IPR006566), Leucine-rich repeat 2 (InterPro:IPR013101); BEST Arabidopsis thaliana protein match is: F-box family protein (TAIR:AT4G10400.2); Has 661 Blast hits to 647 proteins in 8 species: Archae - 0; B…	not assigned.unknown
			Bni8g107220.1	AT3G49290.1	1144	0	Symbols: ABIL2 | ABIL2 (ABL INTERACTOR-LIKE PROTEIN 2) | chr3:18272425-18275341 FORWARD	not assigned.unknown

## Sheet: C2
Chr	Block	Size (Kb)	B. nigra	A. thaliana	Score	E-value	Gene Symbols (TAIR10)	Role
C2	BLOCK25	109.345	Bo2g052430.1	AT5G49630.1	704	0	Symbols: AAP6 | AAP6 (AMINO ACID PERMEASE 6); acidic amino acid transmembrane transporter/ amino acid transmembrane transporter/ neutral amino acid transmembrane transporter | chr5:20142470-20146498 REVERSE	transport.amino acids
			Bo2g052440.1	AT5G49630.1	779	0	Symbols: AAP6 | AAP6 (AMINO ACID PERMEASE 6); acidic amino acid transmembrane transporter/ amino acid transmembrane transporter/ neutral amino acid transmembrane transporter | chr5:20142470-20146498 REVERSE	transport.amino acids
			Bo2g052460.1	AT1G65630.1	83.8	3e-15	Symbols: DegP3 | DegP3 (DegP protease 3); catalytic/ protein binding / serine-type endopeptidase/ serine-type peptidase | chr1:24406542-24409068 REVERSE	protein.degradation.serine protease
			Bo2g052480.1	AT4G16700.1	494	1.5e-27	Symbols: PSD1 | PSD1 (phosphatidylserine decarboxylase 1); phosphatidylserine decarboxylase | chr4:9395636-9398308 REVERSE	lipid metabolism.Phospholipid synthesis.phosphatidylserine decarboxylase
			Bo2g051420.1	AT1G65620.1	761	1e-64	Symbols: AS2 | AS2 (ASYMMETRIC LEAVES 2); protein binding | chr1:24398925-24400969 FORWARD	RNA.regulation of transcription.AS2,Lateral Organ Boundaries Gene Family
			Bo2g051430.1	AT4G16830.1	73.8	2e-12	nuclear RNA-binding protein (RGGA) | chr4:9470385-9472594 FORWARD	RNA.RNA binding
C2	BLOCK35	188.85	Bo2g098770.1	AT5G23010.1	535.8	3.333e-14	Symbols: MAM1, IMS3 | MAM1 (METHYLTHIOALKYLMALATE SYNTHASE 1); 2-isopropylmalate synthase/ methylthioalkylmalate synthase | chr5:7703092-7706896 FORWARD	secondary metabolism.sulfur-containing.glucosinolates.synthesis.aliphatic.methylthioalkylmalate synthase (MAM)
			Bo2g098780.1	AT5G23010.1	454	1e-24	Symbols: MAM1, IMS3 | MAM1 (METHYLTHIOALKYLMALATE SYNTHASE 1); 2-isopropylmalate synthase/ methylthioalkylmalate synthase | chr5:7703092-7706896 FORWARD	secondary metabolism.sulfur-containing.glucosinolates.synthesis.aliphatic.methylthioalkylmalate synthase (MAM)
			Bo2g098810.1	AT4G01310.1	288	5e-32	ribosomal protein L5 family protein | chr4:543970-545547 REVERSE	protein.synthesis.ribosomal protein.prokaryotic.chloroplast.50S subunit.L5
			Bo2g098820.1	AT4G01250.1	686	1e-54	Symbols: WRKY22, AtWRKY22 | WRKY22; transcription factor | chr4:522604-524216 REVERSE	RNA.regulation of transcription.WRKY domain transcription factor family
			Bo2g098830.1	AT3G51910.1	109	1e-23	Symbols: AT-HSFA7A, HSFA7A | AT-HSFA7A; DNA binding / transcription factor | chr3:19265294-19266619 FORWARD	RNA.regulation of transcription.HSF,Heat-shock transcription factor family
			Bo2g098840.1	AT1G18870.1	167	4e-41	Symbols: ICS2 | ICS2 (ISOCHORISMATE SYNTHASE 2); isochorismate synthase | chr1:6515429-6519282 FORWARD	Co-factor and vitamine metabolism.folate & vitamine K.vitamine K.isochorismate synthase
			Bo2g098850.1	AT4G01240.1	1588	3.5e-97	unknown protein | chr4:517795-521972 REVERSE	not assigned.unknown
			Bo2g098870.1	AT4G01200.1	81.8	3e-15	C2 domain-containing protein | chr4:506511-507626 REVERSE	not assigned.no ontology.C2 domain-containing protein
			Bo2g098880.1	AT4G01150.1	504	4e-142	unknown protein | chr4:493548-494850 FORWARD	not assigned.unknown
			Bo2g098890.1	AT4G01110.1	533	7e-151	FUNCTIONS IN: molecular_function unknown; INVOLVED IN: biological_process unknown; LOCATED IN: cellular_component unknown; EXPRESSED IN: hypocotyl, root; CONTAINS InterPro DOMAIN/s: Harpin-induced 1 (InterPro:IPR010847); BEST Arabidopsis thaliana protein match is: unknown protein (TAIR:AT1G01453.1); Has 141 Blast hits to 140 proteins in 12 species: Archae - 0; Bacteria - 0; Metazoa - 0; Fungi - 0…	not assigned.unknown
			Bo2g098900.1	AT4G01100.2	1096	2e-66	Symbols: ADNT1 | ADNT1 (ADENINE NUCLEOTIDE TRANSPORTER 1); ADP transmembrane transporter/ AMP transmembrane transporter/ ATP transmembrane transporter/ binding | chr4:477152-479936 FORWARD	transport.metabolite transporters at the mitochondrial membrane
			Bo2g098920.1	AT4G01070.1	1195.7	3e-17	Symbols: GT72B1, UGT72B1 | GT72B1; UDP-glucosyltransferase/ UDP-glycosyltransferase/ transferase, transferring glycosyl groups | chr4:461592-463449 REVERSE	secondary metabolism.flavonoids.dihydroflavonols
			Bo2g098930.1	AT4G01070.1	1255	1e-165	Symbols: GT72B1, UGT72B1 | GT72B1; UDP-glucosyltransferase/ UDP-glycosyltransferase/ transferase, transferring glycosyl groups | chr4:461592-463449 REVERSE	secondary metabolism.flavonoids.dihydroflavonols
			Bo2g098940.1	AT4G01060.3	234	3e-61	Symbols: ETC3, CPL3 | CPL3 (CAPRICE-LIKE MYB3); DNA binding / transcription factor | chr4:460531-461074 FORWARD	RNA.regulation of transcription.MYB-related transcription factor family
			Bo2g098950.1	AT4G01023.1	69.9	3e-11	zinc finger (C3HC4-type RING finger) family protein | chr4:445844-446720 FORWARD	protein.degradation.ubiquitin.E3.RING
			Bo2g098960.1	AT3G04620.1	278.4	1.017e-16	nucleic acid binding | chr3:1255526-1256869 REVERSE	not assigned.unknown
			Bo2g098970.1	AT3G01320.1	133	2e-30	Symbols: SNL1 | SNL1 (SIN3-LIKE 1) | chr3:106655-113618 FORWARD	not assigned.no ontology.paired amphipathic helix repeat-containing protein
C2	BLOCK37	106.86	Bo2g100250.1	AT4G01630.1	728	0	Symbols: ATEXPA17, ATEXP17, ATHEXP ALPHA 1.13 | ATEXPA17 (ARABIDOPSIS THALIANA EXPANSIN A17) | chr4:700653-701527 FORWARD	cell wall.modification
C2	BLOCK49	152.352	Bo2g162860.1	AT5G62130.1	1011	0	Per1-like protein-related | chr5:24950317-24953191 REVERSE	not assigned.no ontology
			Bo2g162870.1	AT5G62140.1	523	1e-23	unknown protein | chr5:24954506-24955385 REVERSE	not assigned.unknown
			Bo2g162880.1	AT5G62150.1	385	2e-106	peptidoglycan-binding LysM domain-containing protein | chr5:24958241-24958769 FORWARD	cell wall.degradation
			Bo2g162900.1	AT5G62160.1	856	3e-81	Symbols: AtZIP12 | AtZIP12 (ZINC TRANSPORTER 12 PRECURSOR); cation transmembrane transporter/ metal ion transmembrane transporter | chr5:24960107-24961263 FORWARD	transport.metal
			Bo2g161860.1	AT5G62100.1	612.9	1.5e-11	Symbols: ATBAG2 | ATBAG2 (ARABIDOPSIS THALIANA BCL-2-ASSOCIATED ATHANOGENE 2) | chr5:24940396-24941955 FORWARD	cell
			Bo2g161850.1	AT5G62090.1	1180	2.333e-24	FUNCTIONS IN: molecular_function unknown; INVOLVED IN: biological_process unknown; LOCATED IN: cellular_component unknown; EXPRESSED IN: 17 plant structures; EXPRESSED DURING: 10 growth stages; BEST Arabidopsis thaliana protein match is: SLK1 (SEUSS-LIKE 1); transcription regulator (TAIR:AT4G25520.1); Has 38202 Blast hits to 15459 proteins in 742 species: Archae - 6; Bacteria - 1392; Metazoa - 14…	not assigned.unknown
			Bo2g161840.1	AT5G62050.1	1001.6	1e-19	Symbols: OXA1, ATOXA1, OXA1AT | OXA1; P-P-bond-hydrolysis-driven protein transmembrane transporter | chr5:24923774-24927314 REVERSE	transport.peptides and oligopeptides
			Bo2g161830.1	AT5G62020.1	266	2e-70	Symbols: AT-HSFB2A, HSFB2A | AT-HSFB2A; DNA binding / transcription factor | chr5:24916089-24917643 FORWARD	RNA.regulation of transcription.HSF,Heat-shock transcription factor family
			Bo2g161820.1	AT5G62020.1	163	3e-39	Symbols: AT-HSFB2A, HSFB2A | AT-HSFB2A; DNA binding / transcription factor | chr5:24916089-24917643 FORWARD	RNA.regulation of transcription.HSF,Heat-shock transcription factor family
			Bo2g161810.1	AT5G62000.1	2282	0	Symbols: ARF2, ARF1-BP, HSS | ARF2 (AUXIN RESPONSE FACTOR 2); protein binding / transcription factor | chr5:24910358-24915214 FORWARD	RNA.regulation of transcription.ARF, Auxin Response Factor family
			Bo2g161800.1	AT5G61980.1	2969	3.333e-112	Symbols: AGD1 | AGD1 (ARF-GAP domain 1); ARF GTPase activator/ protein binding / zinc ion binding | chr5:24894472-24899178 FORWARD	signalling.G-proteins
			Bo2g161790.1	AT5G61970.1	2248	0	signal recognition particle-related / SRP-related | chr5:24888617-24893328 FORWARD	protein.targeting.secretory pathway.unspecified
			Bo2g161780.1	AT1G43720.1	228	1e-20	unknown protein | chr1:16495080-16496078 FORWARD	not assigned.unknown
			Bo2g161770.1	AT5G61960.1	3024	2.5e-38	Symbols: AML1 | AML1 (ARABIDOPSIS MEI2-LIKE PROTEIN 1); RNA binding / protein binding | chr5:24878521-24884720 REVERSE	cell.division
			Bo2g161760.1	AT5G51530.1	1664.3	2.778e-13	ubiquitin carboxyl-terminal hydrolase-related | chr5:20927118-20931502 REVERSE	protein.degradation.ubiquitin
			Bo2g161750.1	AT3G25660.1	83.8	1e-15	glutamyl-tRNA(Gln) amidotransferase, putative | chr3:9339423-9342204 REVERSE	tetrapyrrole synthesis.glu-tRNA synthetase
			Bo2g161740.1	AT5G51530.1	1448.5	4.001e-12	ubiquitin carboxyl-terminal hydrolase-related | chr5:20927118-20931502 REVERSE	protein.degradation.ubiquitin

[truncated: 5 more sheets: C3, C4, C6, C7, C9]
